# Supplementary material for: The transcriptome of metamorphosing flatfish
Source: BMC Genomics. 2016 May 27;17:413. doi: 10.1186/s12864-016-2699-x (PMC4884423; doi:10.1186/s12864-016-2699-x)
Supplement: Additional file 2: — Annotation of the skin transcriptome. Contig ID, transcript name, number of GOs and their description and enzymatic codes are shown for each contig. (XLSX 3090 kb) [file 12864_2016_2699_MOESM2_ESM.xlsx]

## Sheet: Tabela Final AnotacaoSKIN asse1
ContigID	Transcript name	Number of GOs	GOs description	Enzyme Codes
lcst_c1	flotillin 2	10	C:endosome; C:cell surface; C:membrane fraction; P:epidermis development; C:endocytic vesicle; P:cell adhesion; C:acrosomal membrane; F:ionotropic glutamate receptor binding; C:flotillin complex; P:signal transduction
lcst_c2	histone	16	P:positive regulation of growth rate; C:nucleosome; P:regulation of cell shape; P:brain development; F:DNA binding; C:polytene chromosome; P:body morphogenesis; P:cell adhesion; P:nematode larval development; P:nucleosome assembly; C:extracellular region; C:Barr body; C:nucleoplasm; P:embryo development ending in birth or egg hatching; P:male meiosis; P:blood coagulation
lcst_c3	cndp dipeptidase 2 (metallopeptidase m20 family)	11	F:metal ion binding; P:xenobiotic metabolic process; F:carboxypeptidase activity; P:cellular nitrogen compound metabolic process; F:dipeptidase activity; P:proteolysis; C:cytosol; P:glutathione biosynthetic process; F:metallopeptidase activity; F:tripeptidase activity; P:sulfur amino acid metabolic process	EC:3.4.13.0
lcst_c4	gtp-binding protein sar1b	13	C:ER to Golgi transport vesicle membrane; P:antigen processing and presentation of peptide antigen via MHC class I; F:GTP binding; C:endoplasmic reticulum membrane; P:GTP catabolic process; P:intracellular protein transport; C:cytosol; F:metal ion binding; P:COPII vesicle coating; C:Golgi cisterna membrane; P:post-translational protein modification; F:GTPase activity; P:protein N-linked glycosyla…
lcst_c5	nuclear receptor coactivator 4	1	C:mitochondrion
lcst_c6	atp-dependent rna helicase ddx3x isoform 1	8	F:RNA binding; F:ATP-dependent RNA helicase activity; P:ATP catabolic process; C:nuclear speck; F:DNA binding; F:ATP binding; P:interspecies interaction between organisms; C:cytoplasm
lcst_c7	programmed cell death protein 5	4	P:apoptotic process; C:cytoplasm; C:nucleus; F:DNA binding
lcst_c8	glycogen muscle form	15	P:response to hypoxia; F:glycogen phosphorylase activity; C:sarcoplasmic reticulum; F:drug binding; C:cytosol; C:Z disc; C:soluble fraction; P:cellular calcium ion homeostasis; P:glucose metabolic process; F:AMP binding; P:glycogen metabolic process; P:small molecule metabolic process; F:pyridoxal phosphate binding; P:response to cAMP; F:carbohydrate binding
lcst_c9	ring finger protein 10	5	P:regulation of nervous system development; F:metal ion binding; F:DNA binding; P:positive regulation of transcription, DNA-dependent; C:intracellular part
lcst_c10	isoleucyl-trna cytoplasmic	12	C:cytosol; F:isoleucine-tRNA ligase activity; F:aminoacyl-tRNA editing activity; C:soluble fraction; P:isoleucyl-tRNA aminoacylation; C:nucleolus; P:regulation of translational fidelity; F:ATP binding; F:protein binding; P:isoleucine biosynthetic process; P:leucine biosynthetic process; P:valine biosynthetic process	EC:6.1.1.5
lcst_c11	wd repeat domain 12	8	C:PeBoW complex; P:Notch signaling pathway; P:maturation of LSU-rRNA from tricistronic rRNA transcript (SSU-rRNA, 5.8S rRNA, LSU-rRNA); F:protein binding; C:preribosome, large subunit precursor; C:nucleoplasm; P:cell proliferation; P:maturation of 5.8S rRNA from tricistronic rRNA transcript (SSU-rRNA, 5.8S rRNA, LSU-rRNA)
lcst_c12	cirhin	3	C:nucleolus; F:protein binding; P:regulation of transcription, DNA-dependent
lcst_c13	mitochondrial carrier homolog 2	3	C:mitochondrial inner membrane; C:integral to membrane; P:transport
lcst_c14	fragile x mental retardation syndrome-related protein 2	3	F:RNA binding; F:protein binding; C:cytosolic large ribosomal subunit
lcst_c15	protein mago nashi homolog	13	C:exon-exon junction complex; C:cytosol; F:RNA binding; P:termination of RNA polymerase II transcription; P:regulation of translation; C:nuclear speck; P:female gamete generation; P:mRNA 3'-end processing; F:protein binding; P:nuclear mRNA splicing, via spliceosome; P:mRNA export from nucleus; C:catalytic step 2 spliceosome; P:nuclear-transcribed mRNA catabolic process, nonsense-mediated decay
lcst_c16	leucyl-trna cytoplasmic	10	C:cytosol; F:aminoacyl-tRNA editing activity; F:leucine-tRNA ligase activity; P:regulation of translational fidelity; F:ATP binding; F:protein binding; P:leucyl-tRNA aminoacylation; P:isoleucine biosynthetic process; P:leucine biosynthetic process; P:valine biosynthetic process	EC:6.1.1.4
lcst_c17	wd repeat-containing protein 43	3	P:angiogenesis; P:vasculogenesis; P:hemopoietic stem cell differentiation
lcst_c18	apoptosis inhibitor 5	6	C:cytoplasm; C:nucleolus; C:spliceosomal complex; F:transferase activity, transferring acyl groups; P:anti-apoptosis; F:fibroblast growth factor binding
lcst_c19	transmembrane protein 11	22	P:response to virus; C:phosphopyruvate hydratase complex; P:gluconeogenesis; P:negative regulation of transcription from RNA polymerase II promoter; F:transcription corepressor activity; F:protein binding; C:M band; F:phosphopyruvate hydratase activity; P:glycolysis; F:DNA binding; P:negative regulation of cell growth; F:magnesium ion binding; P:mitochondrion organization; F:sequence-specific DNA…	EC:4.2.1.11
lcst_c20	tata-binding protein-associated factor 2n	22	P:transcription initiation from RNA polymerase II promoter; F:zinc ion binding; F:histone acetyltransferase activity; F:nucleotide binding; P:viral reproduction; C:PCAF complex; P:positive regulation of sequence-specific DNA binding transcription factor activity; C:cytoplasm; C:nucleolus; F:transcription coactivator activity; F:DNA binding; C:transcription factor TFIID complex; P:histone H3 acety…	EC:2.3.1.48
lcst_c21	39s ribosomal protein mitochondrial	5	F:P-P-bond-hydrolysis-driven protein transmembrane transporter activity; C:ribosome; C:mitochondrial inner membrane presequence translocase complex; P:intracellular protein transport; C:chloroplast envelope
lcst_c22	isopentenyl-diphosphate delta-isomerase 1	7	F:metal ion binding; P:dimethylallyl diphosphate biosynthetic process; C:peroxisome; F:hydrolase activity; P:cholesterol biosynthetic process; F:isopentenyl-diphosphate delta-isomerase activity; P:terpenoid biosynthetic process	EC:5.3.3.2
lcst_c23	carboxy-terminal domain rna polymerase ii polypeptide a small phosphatase 2	7	P:activation of signaling protein activity involved in unfolded protein response; P:protein dephosphorylation; C:soluble fraction; F:metal ion binding; F:CTD phosphatase activity; C:nucleoplasm; C:protein serine/threonine phosphatase complex
lcst_c24	inositol-3-phosphate synthase 1	6	C:cytoplasm; P:phospholipid biosynthetic process; F:inositol-3-phosphate synthase activity; P:inositol biosynthetic process; F:nucleotide binding; P:streptomycin biosynthetic process	EC:5.5.1.4
lcst_c25	mannose-p-dolichol utilization defect 1 protein	7	C:endoplasmic reticulum membrane; P:protein folding; P:dolichol-linked oligosaccharide biosynthetic process; P:oligosaccharide biosynthetic process; P:transport; C:integral to membrane; C:mitochondrion
lcst_c26	ubiquitin carboxyl-terminal hydrolase isozyme l3	13	P:ubiquitin-dependent protein catabolic process; F:ubiquitin thiolesterase activity; F:cysteine-type peptidase activity; P:cellular response to insulin stimulus; P:positive regulation of fat cell differentiation; C:mitochondrion; P:eating behavior; F:ubiquitin binding; P:Notch signaling pathway; P:protein deubiquitination; P:retina development in camera-type eye; P:adult walking behavior; C:nucle…	EC:3.1.2.15
lcst_c27	nocturnin	9	P:deadenylation-dependent decapping of nuclear-transcribed mRNA; P:regulation of transcription, DNA-dependent; C:cytoplasmic mRNA processing body; P:cytoplasmic mRNA processing body assembly; F:protein binding; F:sequence-specific DNA binding transcription factor activity; P:transcription from RNA polymerase II promoter; C:transcription factor complex;
lcst_c28	nuclear-interacting partner of alk	7	F:zinc ion binding; C:nuclear membrane; P:cell division; P:anti-apoptosis; P:protein ubiquitination; P:mitosis; F:protein kinase binding
lcst_c29	carnitine o-acetyltransferase	12	P:transport; C:mitochondrial inner membrane; P:fatty acid beta-oxidation using acyl-CoA oxidase; F:carnitine O-acetyltransferase activity; F:receptor binding; P:carnitine metabolic process, CoA-linked; C:peroxisomal matrix; C:endoplasmic reticulum; P:alanine metabolic process; P:aspartate metabolic process; P:acyl-carrier-protein biosynthetic process; P:signal transduction	EC:2.3.1.7
lcst_c30	dynactin subunit 3	3	C:microtubule associated complex; C:cytoplasmic part; P:cellular process
lcst_c31	tubulin-folding cofactor b	6	C:nucleolus; P:cell differentiation; P:nervous system development; P:post-chaperonin tubulin folding pathway; C:cytosol; C:microtubule
lcst_c32	proteasome assembly chaperone 1	3	P:proteasome assembly; F:protein binding; C:endoplasmic reticulum
lcst_c33	isocitrate dehydrogenase	12	F:NAD binding; C:mitochondrial isocitrate dehydrogenase complex (NAD+); P:negative regulation of growth; P:2-oxoglutarate metabolic process; C:nucleolus; P:NADH metabolic process; P:carbohydrate metabolic process; F:isocitrate dehydrogenase (NAD+) activity; P:tricarboxylic acid cycle; F:ATP binding; F:magnesium ion binding; P:isocitrate metabolic process	EC:1.1.1.41
lcst_c35	lactoylglutathione lyase	6	F:metal ion binding; P:regulation of transcription from RNA polymerase II promoter; P:anti-apoptosis; F:lactoylglutathione lyase activity; P:carbohydrate metabolic process; P:pyruvate metabolic process	EC:4.4.1.5
lcst_c36	induced myeloid leukemia cell differentiation protein mcl-1 homolog	9	P:response to stimulus; P:negative regulation of cysteine-type endopeptidase activity involved in apoptotic process; P:tissue homeostasis; C:mitochondrion; P:chordate embryonic development; C:intracellular organelle part; F:protein binding; P:negative regulation of apoptotic process; C:membrane
lcst_c38	bifunctional aminoacyl-trna synthetase	14	C:cytosol; F:RNA binding; C:soluble fraction; P:glutamyl-tRNA aminoacylation; F:proline-tRNA ligase activity; P:protein complex assembly; F:ATP binding; F:protein binding; F:glutamate-tRNA ligase activity; P:prolyl-tRNA aminoacylation; P:arginine metabolic process; P:proline metabolic process; C:glutamate-tRNA ligase complex; P:chlorophyll metabolic process	EC:6.1.1.15; EC:6.1.1.17
lcst_c39	poly -binding protein 2	11	P:proteasomal ubiquitin-dependent protein catabolic process; C:cytosol; F:RNA binding; C:nucleolus; P:negative regulation of defense response to virus; F:ubiquitin protein ligase binding; F:DNA binding; P:negative regulation of type I interferon production; P:nuclear mRNA splicing, via spliceosome; C:ribonucleoprotein complex; C:nucleoplasm
lcst_c41	plastin-3 isoform 1	5	C:cytoplasm; F:actin binding; C:stereocilium; F:calcium ion binding; P:auditory receptor cell differentiation
lcst_c42	5-formyltetrahydrofolate cyclo-ligase	11	P:tetrahydrofolate metabolic process; C:cytosol; F:5-formyltetrahydrofolate cyclo-ligase activity; C:mitochondrion; F:folic acid binding; P:folic acid-containing compound biosynthetic process; F:ATP binding; P:regulation of apoptotic process; P:formate metabolic process; C:Golgi apparatus; C:plasma membrane	EC:6.3.3.2
lcst_c43	uv excision repair protein rad23 homolog a	9	P:nucleotide-excision repair; F:damaged DNA binding; P:positive regulation of viral genome replication; C:proteasome complex; F:protein binding; F:single-stranded DNA binding; P:interspecies interaction between organisms; P:regulation of proteasomal ubiquitin-dependent protein catabolic process; C:nucleus
lcst_c44	kh domain rna signal transduction associated 1	16	P:cell cycle arrest; F:RNA binding; F:SH3/SH2 adaptor activity; P:G2/M transition of mitotic cell cycle; F:protein complex binding; P:regulation of RNA export from nucleus; C:Grb2-Sos complex; F:DNA binding; P:cell surface receptor signaling pathway; P:regulation of signal transduction; P:mRNA processing; P:negative regulation of transcription, DNA-dependent; P:cell proliferation; C:cytoplasm; C:…
lcst_c45	eukaryotic translation initiation factor 2a	16	P:SREBP signaling pathway; F:protein binding; C:polysome; F:translation initiation factor activity; C:cytosol; P:protein autophosphorylation; C:cytoplasmic stress granule; P:positive regulation of signal transduction; P:activation of signaling protein activity involved in unfolded protein response; C:eukaryotic translation initiation factor 2 complex; P:regulation of translational initiation in r…
lcst_c46	3-beta-hydroxysteroid-delta -isomerase	13	F:steroid delta-isomerase activity; F:cholestenol delta-isomerase activity; F:drug transmembrane transporter activity; P:drug transmembrane transport; F:transmembrane signaling receptor activity; P:skeletal system development; C:endoplasmic reticulum membrane; P:cholesterol biosynthetic process; C:integral to plasma membrane; P:C21-steroid hormone metabolic process; P:androgen metabolic process; …	EC:5.3.3.1; EC:5.3.3.5
lcst_c47	proline synthase co-transcribed bacterial homolog protein	1	C:mitochondrion
lcst_c48	protein phosphatase 1g	7	C:cytoplasm; C:nucleolus; C:protein serine/threonine phosphatase complex; F:metal ion binding; P:cell cycle arrest; P:peptidyl-threonine dephosphorylation; F:protein serine/threonine phosphatase activity
lcst_c49	tripartite motif-containing protein 55	2	F:zinc ion binding; C:intracellular
lcst_c50	poly -binding protein 2	11	P:proteasomal ubiquitin-dependent protein catabolic process; C:cytosol; F:RNA binding; C:nucleolus; P:negative regulation of defense response to virus; F:ubiquitin protein ligase binding; F:DNA binding; P:negative regulation of type I interferon production; P:nuclear mRNA splicing, via spliceosome; C:ribonucleoprotein complex; C:nucleoplasm
lcst_c51	collagen alpha-1 chain	1	P:lateral line system development
lcst_c52	actin-related protein 3	24	P:positive regulation of dendrite morphogenesis; C:hemidesmosome; C:lamellipodium; C:Golgi membrane; P:establishment or maintenance of cell polarity; C:actin filament; P:cilium morphogenesis; P:response to antibiotic; P:meiotic cell cycle; P:cellular component movement; P:asymmetric cell division; P:regulation of myosin II filament organization; F:actin binding; C:excitatory synapse; C:Arp2/3 pro…
lcst_c53	laminin subunit gamma-1-like	13	P:cell migration; P:extracellular matrix disassembly; P:hemidesmosome assembly; C:laminin-1 complex; P:muscle organ development; F:glycosphingolipid binding; P:protein complex assembly; P:substrate adhesion-dependent cell spreading; P:detection of light stimulus involved in visual perception; C:laminin-10 complex; F:extracellular matrix structural constituent; P:retinal ganglion cell axon guidanc…
lcst_c54	solute carrier family 12 member 2	8	C:basolateral plasma membrane; P:inner ear morphogenesis; F:cation:chloride symporter activity; P:swim bladder inflation; P:ion transmembrane transport; P:cation transport; C:integral to membrane; P:chloride transport
lcst_c55	deoxynucleotidyltransferase terminal-interacting protein 1	6	P:positive regulation of catalytic activity; F:enzyme activator activity; F:protein homodimerization activity; C:nucleus; F:DNA binding; F:transferase activity
lcst_c56	interleukin enhancer binding factor 2	10	C:nucleolus; P:immune response; F:DNA binding; F:double-stranded RNA binding; F:ATP binding; F:transferase activity; F:protein binding; C:ribonucleoprotein complex; P:positive regulation of transcription, DNA-dependent; C:cytoplasm
lcst_c57	proteasome subunit alpha type-6	25	P:protein polyubiquitination; P:regulation of cellular amino acid metabolic process; P:regulation of apoptotic process; C:polysome; P:viral reproduction; P:negative regulation of ubiquitin-protein ligase activity involved in mitotic cell cycle; F:purine ribonucleoside triphosphate binding; F:threonine-type endopeptidase activity; C:cytosol; P:antigen processing and presentation of exogenous pepti…	EC:3.4.25.0
lcst_c58	tyrosyl-trna synthetase	15	C:cytosol; C:soluble fraction; F:signal transducer activity; P:apoptotic process; C:extracellular space; F:ATP binding; P:tyrosyl-tRNA aminoacylation; P:signal transduction; F:interleukin-8 receptor binding; F:tRNA binding; F:tyrosine-tRNA ligase activity; C:nucleus; P:tryptophan biosynthetic process; P:tyrosine biosynthetic process; P:L-phenylalanine biosynthetic process	EC:6.1.1.1
lcst_c60	atp-dependent rna helicase ddx18	5	F:RNA binding; C:nucleolus; F:ATP-dependent helicase activity; P:ATP catabolic process; F:ATP binding
lcst_c61	angiopoietin-related protein 4 precursor	2	P:response to bacterium; P:regulation of cellular process
lcst_c62	adducin 3	7	C:cell-cell junction; C:cytoskeleton; F:metal ion binding; C:cell cortex; C:condensed nuclear chromosome; C:membrane; F:structural molecule activity
lcst_c63	ornithine decarboxylase	9	P:response to virus; C:cytosol; P:eye photoreceptor cell development; P:kidney development; P:positive regulation of cell proliferation; F:ornithine decarboxylase activity; P:putrescine biosynthetic process from ornithine; P:arginine metabolic process; P:proline metabolic process	EC:4.1.1.17
lcst_c64	adenosylmethionine decarboxylase 1	8	P:S-adenosylmethioninamine biosynthetic process; P:spermine biosynthetic process; P:in utero embryonic development; F:adenosylmethionine decarboxylase activity; P:spermidine biosynthetic process; C:cytosol; P:arginine metabolic process; P:proline metabolic process	EC:4.1.1.50
lcst_c65	flotillin 1	12	P:axon guidance; F:ionotropic glutamate receptor binding; C:signalosome; C:endosome; C:membrane fraction; C:centriolar satellite; C:melanosome; C:flotillin complex; P:endocytosis; P:regulation of Rho protein signal transduction; C:sarcolemma; P:protein localization in plasma membrane
lcst_c66	dihydropyrimidinase-related protein 3 isoform 2	23	P:axon guidance; P:negative regulation of cell migration; C:exocytic vesicle; F:chondroitin sulfate binding; C:lamellipodium; C:growth cone; C:filamentous actin; P:actin filament bundle assembly; F:phosphoprotein binding; C:extracellular space; P:pyrimidine nucleobase catabolic process; C:cytosol; P:actin crosslink formation; C:dendrite; C:neuronal cell body; P:response to axon injury; P:cellular…	EC:3.5.2.0
lcst_c67	septin-7 isoform 1	20	C:cilium axoneme; P:cilium morphogenesis; P:protein heterooligomerization; P:cytokinesis; C:nucleolus; C:midbody; P:regulation of embryonic cell shape; C:synapse; C:septin complex; C:stress fiber; C:cleavage furrow; F:protein binding; P:mitosis; C:synaptosome; C:spindle; C:apical plasma membrane; C:condensed chromosome kinetochore; C:axon terminus; F:structural molecule activity; F:GTP binding
lcst_c69	sept2 protein	26	C:actin cytoskeleton; C:synaptosome; C:condensed chromosome kinetochore; F:GTP binding; C:cilium membrane; P:cell division; P:GTP catabolic process; P:neuron projection development; C:nucleolus; C:cell surface; C:spindle; C:exocyst; P:mitosis; P:regulation of protein localization; C:cleavage furrow; P:smoothened signaling pathway; P:regulation of L-glutamate transport; P:regulation of catalytic a…
lcst_c70	kelch-like protein 20-like	13	P:proteasomal ubiquitin-dependent protein catabolic process; C:nucleolus; C:Cul3-RING ubiquitin ligase complex; F:interferon-gamma binding; P:cytoskeleton organization; C:cell surface; F:ubiquitin-protein ligase activity; P:protein ubiquitination; C:PML body; C:actin cytoskeleton; P:response to interferon-alpha; P:negative regulation of apoptotic process; C:Golgi apparatus	EC:6.3.2.19
lcst_c71	actinodin2 precursor	2	P:cartilage development; P:fin development
lcst_c72	atp-binding cassette sub-family f member 1	13	C:nucleoplasm; F:protein binding; C:nuclear envelope; F:translation factor activity, nucleic acid binding; C:polysomal ribosome; P:inflammatory response; F:ATPase activity; P:ATP catabolic process; F:translation activator activity; F:ATP binding; P:ribosome biogenesis; ; P:positive regulation of translational initiation	EC:3.6.1.3
lcst_c73	ryanodine receptor 3	17	P:striated muscle contraction; F:calmodulin binding; P:calcium ion transmembrane transport; F:calcium ion binding; C:integral to membrane; F:receptor activity; P:cellular calcium ion homeostasis; P:cellular response to caffeine; C:junctional membrane complex; C:microsome; P:cellular response to magnesium ion; P:cellular response to calcium ion; C:sarcoplasmic reticulum membrane; P:protein homotet…
lcst_c74	nucleolin	4	P:translation; F:nucleic acid binding; C:cytoplasm; C:nucleus
lcst_c75	collagen alpha-1 chain	7	P:angiogenesis; P:positive regulation of cell-substrate adhesion; P:notochord formation; P:camera-type eye morphogenesis; C:collagen type VIII; C:basement membrane; P:epithelial cell proliferation
lcst_c76	talin-1	27	C:focal adhesion; P:axon guidance; F:integrin binding; C:cell-cell junction; P:platelet activation; C:ruffle membrane; P:cell adhesion; P:cell-cell junction assembly; C:intracellular membrane-bounded organelle; C:actin cytoskeleton; P:cellular component movement; P:cytoskeletal anchoring at plasma membrane; P:muscle contraction; C:extracellular region; C:cytosol; F:LIM domain binding; F:actin bin…
lcst_c77	hypoxanthine-guanine phosphoribosyltransferase	26	P:GMP catabolic process; P:adenine salvage; P:positive regulation of dopamine metabolic process; P:protein homotetramerization; P:response to amphetamine; P:central nervous system neuron development; F:nucleotide binding; P:guanine salvage; P:IMP metabolic process; P:grooming behavior; F:hypoxanthine phosphoribosyltransferase activity; P:cerebral cortex neuron differentiation; P:striatum developm…	EC:2.4.2.8
lcst_c78	ras gtpase-activating protein-binding protein 1	13	F:endonuclease activity; F:ATP-dependent RNA helicase activity; F:DNA binding; C:plasma membrane; F:RNA binding; F:protein binding; P:transport; F:ATP-dependent DNA helicase activity; F:ATP binding; C:nucleus; C:cytosol; P:Ras protein signal transduction; C:replication fork
lcst_c80	atp-dependent clp protease atp-binding subunit clpx- mitochondrial	14	P:protein folding; C:nucleolus; C:mitochondrial inner membrane; F:metal ion binding; P:ATP catabolic process; C:mitochondrial nucleoid; F:ATP-dependent peptidase activity; P:proteolysis involved in cellular protein catabolic process; F:ATP binding; F:unfolded protein binding; F:peptidase activator activity; C:mitochondrial endopeptidase Clp complex; P:positive regulation of peptidase activity; P:…
lcst_c81	succinate dehydrogenase iron-sulfur mitochondrial precursor	14	P:transport; P:electron transport chain; F:ubiquinone binding; F:2 iron, 2 sulfur cluster binding; C:mitochondrial respiratory chain complex II; F:metal ion binding; F:electron carrier activity; P:tricarboxylic acid cycle; F:4 iron, 4 sulfur cluster binding; F:3 iron, 4 sulfur cluster binding; F:succinate dehydrogenase (ubiquinone) activity; P:small molecule metabolic process; P:electron transpor…	EC:1.3.5.1
lcst_c82	plasminogen	20	P:proteolysis involved in cellular protein catabolic process; P:negative regulation of angiogenesis; P:mononuclear cell migration; P:extracellular matrix disassembly; F:serine-type endopeptidase activity; P:tissue regeneration; C:microsome; C:extracellular space; P:myoblast differentiation; P:labyrinthine layer blood vessel development; P:negative regulation of fibrinolysis; F:protein domain spec…	EC:3.4.21.0
lcst_c84	sterol carrier protein 2	32	C:nucleoplasm; P:negative regulation of cell migration; P:synaptonemal complex assembly; F:receptor binding; F:propanoyl-CoA C-acyltransferase activity; P:lipid transport; P:female meiosis; P:fertilization; C:extracellular space; F:sterol binding; P:cell division; P:apoptotic process; F:propionyl-CoA C2-trimethyltridecanoyltransferase activity; C:nucleolus; P:negative regulation of cell prolifera…	EC:2.3.1.176; EC:2.3.1.154
lcst_c86	inhibitor of growth protein 3	10	P:regulation of growth; P:histone H4 acetylation; F:zinc ion binding; P:histone H2A acetylation; F:methylated histone residue binding; P:regulation of transcription, DNA-dependent; C:Piccolo NuA4 histone acetyltransferase complex; P:positive regulation of apoptotic process; F:histone acetyltransferase activity; P:acyl-carrier-protein biosynthetic process	EC:2.3.1.48
lcst_c88	14-3-3 protein beta alpha	34	P:axon guidance; P:negative regulation of protein dephosphorylation; P:protein heterooligomerization; P:Ras protein signal transduction; F:transcription corepressor activity; P:nerve growth factor receptor signaling pathway; F:histone deacetylase binding; P:insulin receptor signaling pathway; F:protein C-terminus binding; P:activation of MAPKK activity; F:phosphoserine binding; P:induction of apo…
lcst_c89	block of proliferation 1	7	P:regulation of cell cycle; C:PeBoW complex; F:ribonucleoprotein complex binding; F:protein binding; C:nucleoplasm; P:cell proliferation; P:cleavage in ITS2 between 5.8S rRNA and LSU-rRNA of tricistronic rRNA transcript (SSU-rRNA, 5.8S rRNA, LSU-rRNA)
lcst_c90	39s ribosomal protein mitochondrial	6	C:ribosome; F:structural constituent of ribosome; F:hydrolase activity; P:translation; C:mitochondrion; P:ribosome biogenesis
lcst_c91	isocitrate dehydrogenase	13	P:response to oxidative stress; P:glyoxylate cycle; C:cytosol; F:NAD binding; P:2-oxoglutarate metabolic process; C:peroxisome; C:mitochondrion; P:glutathione metabolic process; F:isocitrate dehydrogenase (NADP+) activity; F:magnesium ion binding; P:isocitrate metabolic process; F:protein homodimerization activity; P:reductive tricarboxylic acid cycle	EC:1.1.1.42
lcst_c92	26s proteasome non-atpase regulatory subunit 2	18	P:protein polyubiquitination; P:regulation of protein catabolic process; C:nucleoplasm; F:protein binding; P:regulation of cellular amino acid metabolic process; P:regulation of apoptotic process; P:gene expression; P:viral reproduction; P:negative regulation of ubiquitin-protein ligase activity involved in mitotic cell cycle; C:cytosol; P:antigen processing and presentation of exogenous peptide …
lcst_c93	pre-mrna-processing-splicing factor 8	6	C:U5 snRNP; F:RNA binding; F:protein binding; C:nuclear speck; P:nuclear mRNA splicing, via spliceosome; C:catalytic step 2 spliceosome
lcst_c94	small ubiquitin-related modifier 2 precursor	8	P:protein sumoylation; F:ubiquitin protein ligase binding; P:cellular protein localization; P:positive regulation of proteasomal ubiquitin-dependent protein catabolic process; F:SUMO ligase activity; P:negative regulation of transcription, DNA-dependent; C:nucleus; P:embryo development
lcst_c95	l-threonine 3- mitochondrial-like	9	P:dephosphorylation; F:phosphatase activity; F:L-threonine 3-dehydrogenase activity; P:L-threonine catabolic process to glycine; C:mitochondrion; F:nucleotide binding; P:oxidation-reduction process; P:glycine metabolic process; P:L-serine metabolic process	EC:3.1.3.0; EC:1.1.1.103
lcst_c96	caveolin 1	68	P:triglyceride metabolic process; P:positive regulation of calcium ion transport into cytosol; F:peptidase activator activity; F:patched binding; P:positive regulation of peptidyl-serine phosphorylation; F:nitric-oxide synthase binding; C:apical plasma membrane; C:caveola; P:notochord cell vacuolation; P:nitric oxide homeostasis; P:heart development; C:endoplasmic reticulum; P:negative regulation…
lcst_c97	transforming growth factor beta-3	54	C:cell surface; F:type I transforming growth factor beta receptor binding; P:positive regulation of bone mineralization; P:negative regulation of neuron apoptotic process; P:ossification involved in bone remodeling; P:in utero embryonic development; P:negative regulation of transforming growth factor beta receptor signaling pathway; F:type II transforming growth factor beta receptor binding; P:sa…
lcst_c98	tenascin w	5	C:extracellular space; P:cell migration; P:cell growth; P:signal transduction; F:receptor binding
lcst_c99	adenylyl cyclase-associated protein 1	31	F:actin monomer binding; F:signal transducer activity; P:regulation of defense response to virus; P:axon guidance; F:ubiquitin protein ligase binding; P:negative regulation of NF-kappaB transcription factor activity; C:cytosol; P:regulation of proteolysis; P:platelet activation; P:establishment or maintenance of cell polarity; C:cortical actin cytoskeleton; P:receptor-mediated endocytosis; C:inte…	EC:6.3.2.19; EC:3.4.21.0
lcst_c100	5 -amp-activated protein kinase subunit beta-2	16	C:nucleoplasm; P:insulin receptor signaling pathway; F:protein kinase binding; C:AMP-activated protein kinase complex; P:energy reserve metabolic process; P:phosphorylation; C:cytosol; P:cell cycle arrest; P:regulation of fatty acid oxidation; F:identical protein binding; C:cAMP-dependent protein kinase complex; P:regulation of fatty acid biosynthetic process; P:carnitine shuttle; F:AMP-activated…
lcst_c101	sodium potassium-transporting atpase subunit alpha-3	11	P:sodium ion transport; F:sodium:potassium-exchanging ATPase activity; F:metal ion binding; P:potassium ion transport; P:ATP catabolic process; P:ATP biosynthetic process; F:ATP binding; P:ion transmembrane transport; C:Golgi apparatus; C:endoplasmic reticulum; C:sodium:potassium-exchanging ATPase complex	EC:3.6.3.9
lcst_c103	novel protein vertebrate abelson murine leukemia viral oncogene homolog 2 ( abelson-related gene)	19	P:axon guidance; P:regulation of endocytosis; F:manganese ion binding; F:non-membrane spanning protein tyrosine kinase activity; P:actin filament bundle assembly; C:actin cytoskeleton; P:regulation of actin cytoskeleton reorganization; P:regulation of cell adhesion; C:cytosol; P:cellular response to retinoic acid; P:signal transduction; F:magnesium ion binding; P:peptidyl-tyrosine phosphorylation…	EC:2.7.10.2
lcst_c104	nuclear receptor subfamily group member 1	8	F:zinc ion binding; F:steroid hormone receptor activity; P:regulation of transcription, DNA-dependent; F:ligand-activated sequence-specific DNA binding RNA polymerase II transcription factor activity; P:steroid hormone mediated signaling pathway; F:sequence-specific DNA binding; P:intracellular receptor mediated signaling pathway; C:nucleus
lcst_c105	cyclin b1	5	P:mitosis; F:protein kinase binding; C:nucleus; P:regulation of cyclin-dependent protein kinase activity; P:cell division
lcst_c106	ubiquitin carboxyl-terminal hydrolase 14-like isoform 2	19	P:ubiquitin-dependent protein catabolic process; F:ubiquitin thiolesterase activity; C:proteasome complex; P:regulation of proteasomal protein catabolic process; F:endopeptidase inhibitor activity; C:soluble fraction; P:negative regulation of endopeptidase activity; C:synapse; P:regulation of chemotaxis; C:cell surface; F:cysteine-type endopeptidase activity; C:cytoplasmic membrane-bounded vesicl…	EC:3.1.2.15; EC:3.4.22.0
lcst_c107	dna-directed rna polymerase ii subunit rpb4	14	F:DNA-directed RNA polymerase activity; P:protein phosphorylation; P:transcription-coupled nucleotide-excision repair; F:protein kinase activity; P:transcription initiation from RNA polymerase II promoter; P:positive regulation of viral transcription; C:DNA-directed RNA polymerase II, core complex; P:7-methylguanosine mRNA capping; P:transcription elongation from RNA polymerase II promoter; F:nuc…	EC:2.7.7.6
lcst_c108	lysyl oxidase homolog 2-like	22	P:endothelial cell migration; P:positive regulation of chondrocyte differentiation; F:transcription corepressor activity; C:basement membrane; C:membrane; P:epithelial to mesenchymal transition; P:histone modification; P:receptor-mediated endocytosis; P:endothelial cell proliferation; F:oxidoreductase activity; P:sprouting angiogenesis; P:protein deamination; P:negative regulation of transcriptio…
lcst_c109	protein ergic-53 precursor	14	F:calcium ion binding; C:integral to membrane; C:Golgi membrane; F:mannose binding; C:endoplasmic reticulum-Golgi intermediate compartment; F:identical protein binding; C:microsome; P:Golgi organization; P:ER to Golgi vesicle-mediated transport; P:protein exit from endoplasmic reticulum; P:early endosome to Golgi transport; C:endoplasmic reticulum membrane; P:positive regulation of organelle orga…
lcst_c110	upf0762 protein c6orf58 homolog	3	C:extracellular space; P:digestive system development; P:liver development
lcst_c111	methylglutaconyl- mitochondrial-like	14	P:mRNA catabolic process; F:methylglutaconyl-CoA hydratase activity; F:mRNA 3'-UTR binding; C:mitochondrial matrix; P:leucine catabolic process; F:enoyl-CoA hydratase activity; P:isoleucine catabolic process; P:valine catabolic process; P:lysine catabolic process; P:tryptophan metabolic process; P:fatty acid biosynthetic process; P:benzoate metabolic process; P:beta-alanine metabolic process; P:l…	EC:4.2.1.18; EC:4.2.1.17
lcst_c112	angio-associated migratory cell protein	6	C:cytoplasm; P:cell differentiation; C:cell surface; P:positive regulation of angiogenesis; P:positive regulation of endothelial cell migration; C:plasma membrane
lcst_c113	3-oxoacid transferase 1	17	F:3-oxoacid CoA-transferase activity; P:response to ethanol; P:brain development; P:response to nutrient; P:heart development; P:response to activity; P:cellular response to acid; P:cellular response to glucose stimulus; P:cellular ketone body metabolic process; C:mitochondrial matrix; P:response to drug; F:protein homodimerization activity; P:cellular lipid metabolic process; P:positive regulati…	EC:2.8.3.5
lcst_c114	selenophosphate synthetase 2	4	F:selenide, water dikinase activity; P:selenocysteine biosynthetic process; P:phosphorylation; F:ATP binding	EC:2.7.9.3
lcst_c116	lamin b2	5	C:lamin filament; P:cellular component disassembly involved in apoptotic process; C:nuclear envelope; C:membrane; F:structural molecule activity
lcst_c117	protein rcc2	7	C:nucleolus; P:mitotic prometaphase; C:spindle; C:cytosol; C:chromosome, centromeric region; P:cell division; C:microtubule
lcst_c119	activator of 90 kda heat shock protein atpase homolog 1	5	F:ATPase activator activity; F:chaperone binding; P:response to stress; P:positive regulation of ATPase activity; C:endoplasmic reticulum
lcst_c120	rrna-processing protein fcf1 homolog	2	C:nucleolus; P:rRNA processing
lcst_c121	ribosomal protein sa	23	P:nuclear-transcribed mRNA catabolic process, nonsense-mediated decay; P:translational termination; P:translational initiation; C:basement membrane; F:laminin binding; P:ribosomal small subunit assembly; P:endonucleolytic cleavage in ITS1 to separate SSU-rRNA from 5.8S rRNA and LSU-rRNA from tricistronic rRNA transcript (SSU-rRNA, 5.8S rRNA, LSU-rRNA); C:membrane fraction; P:cell-cell adhesion; P…
lcst_c122	activating transcription factor 4 (tax-responsive enhancer element b67)	10	P:gluconeogenesis; F:protein C-terminus binding; C:dendrite membrane; C:cytoplasm; P:gamma-aminobutyric acid signaling pathway; C:transcription factor complex; P:response to endoplasmic reticulum stress; F:DNA binding; P:negative regulation of potassium ion transport; P:positive regulation of transcription from RNA polymerase II promoter
lcst_c123	mitochondrial glutamate carrier 1	7	C:nucleolus; P:amino acid transmembrane transport; C:mitochondrial inner membrane; P:L-amino acid transport; C:integral to membrane; P:L-glutamate transport; F:L-glutamate transmembrane transporter activity
lcst_c124	signal recognition particle receptor subunit alpha isoform 2	11	F:signal recognition particle binding; P:translation; F:GTP binding; C:integral to membrane; P:GTP catabolic process; P:activation of signaling protein activity involved in unfolded protein response; C:signal recognition particle receptor complex; P:SRP-dependent cotranslational protein targeting to membrane; F:receptor activity; F:GTPase activity; C:signal recognition particle, endoplasmic retic…
lcst_c127	eukaryotic initiation factor 4a-i	15	F:translation initiation factor activity; C:eukaryotic translation initiation factor 4F complex; C:cytosol; F:mRNA binding; P:organ regeneration; P:nuclear-transcribed mRNA poly(A) tail shortening; F:ATP-dependent helicase activity; P:ATP catabolic process; F:RNA cap binding; P:cytokine-mediated signaling pathway; F:ATP binding; F:protein binding; P:interspecies interaction between organisms; C:r…
lcst_c128	transcription elongation factor b polypeptide 2	15	F:translation elongation factor activity; P:positive regulation of transcription from RNA polymerase II promoter; C:Cul2-RING ubiquitin ligase complex; C:transcription factor complex; F:ubiquitin protein ligase binding; F:protein complex binding; C:Cul5-RING ubiquitin ligase complex; F:ubiquitin-protein ligase activity; P:protein ubiquitination; F:protein kinase binding; P:regulation of cyclin-de…	EC:6.3.2.19
lcst_c129	mam domain-containing protein 2	2	C:membrane; C:endoplasmic reticulum
lcst_c130	acidic mammalian chitinase-like	3	F:hydrolase activity, hydrolyzing O-glycosyl compounds; F:binding; P:chitin metabolic process	EC:3.2.1.0
lcst_c131	mitochondrial import inner membrane translocase subunit tim13	7	P:chaperone-mediated protein transport; P:cellular protein metabolic process; F:zinc ion binding; C:mitochondrial inner membrane; P:protein import into mitochondrial inner membrane; C:mitochondrial intermembrane space protein transporter complex; P:sensory perception of sound
lcst_c132	39s ribosomal protein mitochondrial precursor	7	C:ribosome; F:structural constituent of ribosome; F:hydrolase activity; P:translation; F:rRNA binding; C:mitochondrion; P:ribosome biogenesis
lcst_c134	60s ribosomal protein l19-like protein	4	C:ribosome; F:structural constituent of ribosome; P:translation; P:ribosome biogenesis
lcst_c135	ras-related protein rab-7a	20	P:phagosome maturation; C:alveolar lamellar body; C:phagocytic vesicle; P:bone resorption; C:melanosome; F:GTP binding; C:lysosome; P:GTP catabolic process; C:Golgi apparatus; P:intracellular protein transport; C:late endosome; P:small GTPase mediated signal transduction; P:endocytosis; P:endosome to lysosome transport; F:Rac GTPase binding; P:early endosome to late endosome transport; F:GDP bind…
lcst_c136	type alpha 2	10	P:axon guidance; P:ossification; F:SMAD binding; P:eye morphogenesis; P:skeletal system development; C:collagen type V; P:skin development; P:collagen fibril organization; P:cellular response to amino acid stimulus; F:extracellular matrix structural constituent
lcst_c137	apolipoprotein b-100	17	C:chylomicron; P:response to chemical stimulus; C:triglyceride-rich lipoprotein particle; P:positive regulation of lipid storage; F:protein binding; P:lipid transport; P:response to other organism; C:organelle lumen; P:lipoprotein metabolic process; F:lipid transporter activity; P:lipid metabolic process; C:organelle membrane; C:intracellular organelle part; C:endoplasmic reticulum; P:regulation …
lcst_c138	protein mak16 homolog	1	C:nucleolus
lcst_c139	collagen alpha-3 chain	4	P:axon guidance; P:muscle organ development; C:extracellular space; C:collagen type VI
lcst_c140	protein pelota homolog	9	C:cytoplasm; F:metal ion binding; F:endonuclease activity; P:chromosome organization; P:nucleic acid phosphodiester bond hydrolysis; P:cell proliferation; P:cell cycle; C:nucleus; P:cell division
lcst_c142	laminin subunit beta-3	3	F:protein binding; P:cellular process; C:extracellular region
lcst_c143	gamma-sarcoglycan	6	P:cytoskeleton organization; C:cytoskeleton; C:integral to membrane; C:cytoplasm; C:sarcoglycan complex; C:sarcolemma
lcst_c144	bifunctional purine biosynthesis protein purh	16	F:phosphoribosylaminoimidazolecarboxamide formyltransferase activity; P:response to inorganic substance; P:tetrahydrofolate biosynthetic process; P:organ regeneration; C:soluble fraction; P:cerebral cortex development; F:IMP cyclohydrolase activity; P:brainstem development; P:nucleoside metabolic process; P:cerebellum development; P:cobalamin metabolic process; P:dihydrofolate metabolic process; …	EC:2.1.2.3; EC:3.5.4.10
lcst_c145	epidermal growth factor-like protein 6	6	C:extracellular space; F:integrin binding; C:extracellular matrix; P:cell cycle; P:signal transduction; C:integrin complex
lcst_c148	ribosomal protein l3	11	P:translational initiation; P:viral transcription; F:RNA binding; C:nucleolus; F:structural constituent of ribosome; P:translational elongation; P:translational termination; P:SRP-dependent cotranslational protein targeting to membrane; C:cytosolic large ribosomal subunit; P:nuclear-transcribed mRNA catabolic process, nonsense-mediated decay; P:ribosome biogenesis
lcst_c149	u1 small nuclear ribonucleoprotein a	6	C:nucleoplasm; F:snRNA binding; C:spliceosomal complex; F:protein binding; P:nuclear mRNA splicing, via spliceosome; F:nucleotide binding
lcst_c151	ras-related c3 botulinum toxin substrate 1 (rho small gtp binding protein rac1)	53	F:GTP binding; P:inflammatory response; P:viral reproduction; P:regulation of cell migration; P:positive regulation of actin filament polymerization; P:dendrite morphogenesis; P:negative regulation of receptor-mediated endocytosis; P:cell-matrix adhesion; P:axon guidance; P:engulfment of apoptotic cell; P:ruffle assembly; P:anatomical structure arrangement; P:auditory receptor cell morphogenesis;…
lcst_c152	ribosome maturation protein sbds	15	C:nucleoplasm; P:mitotic spindle stabilization; P:ribosomal large subunit biogenesis; C:cytoplasm; C:nucleolus; P:inner cell mass cell proliferation; F:microtubule binding; P:bone mineralization; P:mature ribosome assembly; P:bone marrow development; P:rRNA processing; P:leukocyte chemotaxis; C:spindle pole; F:rRNA binding; C:tubulin complex
lcst_c153	mitochondrial import receptor subunit tom70	6	P:cellular protein metabolic process; C:integral to membrane; C:mitochondrial outer membrane translocase complex; F:protein transmembrane transporter activity; P:protein targeting to mitochondrion; F:protein binding
lcst_c156	glutamate dehydrogenase 1	18	P:oxidation-reduction process; F:ADP binding; F:glutamate dehydrogenase [NAD(P)+] activity; F:leucine binding; P:glutamate biosynthetic process; F:identical protein binding; F:NAD+ binding; P:cellular nitrogen compound metabolic process; F:ATP binding; C:mitochondrial matrix; P:glutamate catabolic process; F:glutamate dehydrogenase (NAD+) activity; F:GTP binding; P:positive regulation of insulin …	EC:1.4.1.3; EC:1.4.1.2
lcst_c157	stathmin	15	P:response to virus; P:negative regulation of microtubule polymerization; P:microtubule depolymerization; C:cytosol; P:intracellular signal transduction; F:signal transducer activity; C:microtubule; P:brain development; P:mitotic spindle organization; P:positive regulation of cellular component movement; C:membrane fraction; P:axonogenesis; F:tubulin binding; C:membrane; C:tubulin complex
lcst_c158	rab5-interacting protein	8	C:mitochondrion; P:regulation of transcription, DNA-dependent; F:sequence-specific DNA binding; F:sequence-specific DNA binding transcription factor activity; P:positive regulation of neuron differentiation; P:retina development in camera-type eye; C:transcription factor complex;
lcst_c159	cd63 antigen	2	C:integral to membrane; P:hatching
lcst_c160	transportin-3 isoform 1	7	C:cytoplasm; C:nucleolus; F:receptor activity; P:splicing factor protein import into nucleus; F:protein binding; F:protein transporter activity; P:signal transduction
lcst_c161	protein ndrg1-like	18	P:cellular response to hypoxia; F:microtubule binding; F:Rab GTPase binding; P:DNA damage response, signal transduction by p53 class mediator; P:mast cell activation; C:microtubule; C:cell-cell adherens junction; F:gamma-tubulin binding; C:centrosome; F:cadherin binding; C:perinuclear region of cytoplasm; C:recycling endosome membrane; P:peripheral nervous system myelin maintenance; P:positive re…
lcst_c162	tropomyosin 4	13	P:response to oxidative stress; C:cytosol; C:cortical cytoskeleton; F:structural constituent of muscle; F:calcium ion binding; C:podosome; P:muscle filament sliding; P:cardiac myofibril assembly; C:stress fiber; C:muscle thin filament tropomyosin; F:actin binding; C:filamentous actin; P:cardiac muscle contraction
lcst_c163	heterogeneous nuclear ribonucleoprotein a b	3	F:nucleic acid binding; C:ribonucleoprotein complex; F:nucleotide binding
lcst_c164	upf0160 protein mitochondrial-like	2	C:nucleus; C:mitochondrion
lcst_c165	myosin-binding protein cardiac-type-like	16	P:regulation of heart rate; C:C zone; P:ventricular cardiac muscle tissue morphogenesis; P:regulation of muscle filament sliding; P:cardiac muscle contraction; C:striated muscle myosin thick filament; P:sarcomere organization; C:cytosol; F:myosin heavy chain binding; F:structural constituent of muscle; F:ATPase activator activity; F:titin binding; P:myosin filament assembly; P:positive regulation…
lcst_c166	creatine kinase	8	F:creatine kinase activity; P:phosphocreatine biosynthetic process; P:phosphorylation; P:cellular nitrogen compound metabolic process; F:ATP binding; C:cytosol; P:arginine metabolic process; P:proline metabolic process	EC:2.7.3.2
lcst_c167	atp synthase mitochondrial f1 complex assembly factor 2	3	C:nuclear speck; P:proton-transporting ATP synthase complex assembly; C:mitochondrion
lcst_c168	protein arginine methyltransferase 5	18	P:endothelial cell activation; P:negative regulation of transcription from RNA polymerase II promoter; F:protein binding; P:peptidyl-arginine methylation, to symmetrical-dimethyl arginine; F:ribonucleoprotein complex binding; P:cell proliferation; F:protein-arginine omega-N symmetric methyltransferase activity; C:cytosol; P:regulation of mitosis; P:regulation of skeletal muscle fiber development;…	EC:2.1.1.125
lcst_c169	lupus la protein	5	F:mRNA binding; P:histone mRNA metabolic process; P:tRNA modification; F:tRNA binding; C:intracellular part
lcst_c170	peptidyl-prolyl cis-trans isomerase d	7	C:cytoplasm; P:protein folding; F:heat shock protein binding; C:intermediate filament cytoskeleton; F:peptide binding; P:protein peptidyl-prolyl isomerization; F:peptidyl-prolyl cis-trans isomerase activity	EC:5.2.1.8
lcst_c171	metalloproteinase inhibitor 2 precursor	13	P:regulation of cAMP metabolic process; F:enzyme activator activity; P:regulation of neuron differentiation; P:cellular response to organic substance; C:basement membrane; P:negative regulation of endopeptidase activity; C:cell surface; P:negative regulation of cell proliferation; P:regulation of MAPK cascade; F:integrin binding; F:metalloendopeptidase inhibitor activity; P:positive regulation of…
lcst_c172	integrin beta-1 precursor	33	C:focal adhesion; F:integrin binding; P:negative regulation of cell differentiation; C:myelin sheath abaxonal region; P:germ cell migration; C:neuromuscular junction; C:ruffle membrane; P:cell-matrix adhesion; P:cardiac muscle cell differentiation; C:synaptosome; P:cell migration involved in gastrulation; C:melanosome; P:cell fate specification; P:sarcomere organization; P:neuron projection devel…
lcst_c173	amyloid-like protein 2 precursor	21	F:transition metal ion binding; P:G-protein coupled receptor signaling pathway; P:midbrain development; P:locomotory behavior; P:negative regulation of endopeptidase activity; P:extracellular matrix organization; P:regulation of protein binding; F:serine-type endopeptidase inhibitor activity; C:integral to membrane; P:forebrain development; P:cellular copper ion homeostasis; F:heparin binding; P:…
lcst_c174	collagen alpha-1 chain-like	4	P:system development; P:cell differentiation; P:anatomical structure morphogenesis; C:collagen type IX
lcst_c175	phospholipase a-2-activating protein	5	P:positive regulation of catalytic activity; P:signal transduction; P:inflammatory response; F:phospholipase A2 activator activity; P:phospholipid metabolic process
lcst_c176	nad mitochondrial	10	F:NAD binding; C:mitochondrial respiratory chain; F:NAD(P)+ transhydrogenase (AB-specific) activity; C:integral to membrane; P:tricarboxylic acid cycle; F:NAD(P)+ transhydrogenase (B-specific) activity; F:NADP binding; P:proton transport; P:nicotinamide metabolic process; P:nicotinate nucleotide metabolic process	EC:1.6.1.2; EC:1.6.1.1
lcst_c177	low quality protein: mucin-5ac	12	P:response to ozone; P:fibril organization; P:cellular response to epidermal growth factor stimulus; P:response to sulfur dioxide; P:cellular response to retinoic acid; P:cellular response to glucocorticoid stimulus; C:extracellular space; C:fibril; F:protein binding; P:epithelial cell differentiation; C:cell part; P:response to lipopolysaccharide
lcst_c178	charged multivesicular body protein 1b	4	P:protein transport; C:cytosol; C:late endosome membrane; F:protein domain specific binding
lcst_c179	nadph--cytochrome p450 reductase	37	F:flavin adenine dinucleotide binding; P:positive regulation of chondrocyte differentiation; P:negative regulation of lipase activity; P:cellular response to follicle-stimulating hormone stimulus; P:demethylation; P:negative regulation of apoptotic process; P:cellular organofluorine metabolic process; P:positive regulation of monooxygenase activity; C:microsome; P:positive regulation of cholester…	EC:1.6.2.4; EC:1.6.2.2; EC:1.9.99.1
lcst_c181	serine threonine-protein phosphatase 5 isoform 1	16	C:cytosol; P:protein dephosphorylation; P:protein heterooligomerization; C:neuron projection; F:signal transducer activity; F:metal ion binding; F:identical protein binding; P:positive regulation of I-kappaB kinase/NF-kappaB cascade; F:protein serine/threonine phosphatase activity; P:mitosis; C:neuronal cell body; P:transcription, DNA-dependent; P:response to morphine; C:Golgi apparatus; C:nucleu…
lcst_c182	iron-sulfur cluster assembly enzyme mitochondrial-like	8	P:iron-sulfur cluster assembly; P:nitrogen fixation; F:iron-sulfur cluster binding; F:iron ion binding; F:protein complex scaffold; C:nucleus; C:cytosol; C:mitochondrion
lcst_c183	aflatoxin b1 aldehyde reductase member 2	14	P:daunorubicin metabolic process; C:Golgi apparatus; F:alditol:NADP+ 1-oxidoreductase activity; F:phenanthrene-9,10-epoxide hydrolase activity; P:doxorubicin metabolic process; C:mitochondrion; P:oxidation-reduction process; P:fructose metabolic process; P:galactose metabolic process; P:mannose metabolic process; P:pyruvate metabolic process; P:glycerolipid metabolic process; P:xenobiotic metabol…	EC:1.1.1.21
lcst_c184	zinc finger ccch domain-containing protein 15	6	C:cytoplasm; C:nucleolus; P:cytokine-mediated signaling pathway; F:nucleic acid binding; F:protein binding; F:zinc ion binding
lcst_c185	n-lysine methyltransferase smyd2	12	F:p53 binding; F:histone methyltransferase activity (H3-K36 specific); P:negative regulation of transcription from RNA polymerase II promoter; F:RNA polymerase II core binding; F:zinc ion binding; P:peptidyl-lysine monomethylation; C:cytosol; P:negative regulation of cell proliferation; P:peptidyl-lysine dimethylation; P:regulation of DNA damage response, signal transduction by p53 class mediator…
lcst_c186	rna 3 -terminal phosphate cyclase-like protein	3	C:nucleolus; P:rRNA processing; F:RNA-3'-phosphate cyclase activity	EC:6.5.1.4
lcst_c187	transducin -like 3	5	C:nucleolus; P:protein complex assembly; C:small-subunit processome; P:rRNA processing; C:mitochondrion
lcst_c188	pigment epithelium-derived factor	9	P:positive regulation of neurogenesis; P:negative regulation of angiogenesis; P:negative regulation of endopeptidase activity; P:regulation of proteolysis; C:extracellular space; F:serine-type endopeptidase inhibitor activity; P:response to stimulus; P:negative regulation of epithelial cell proliferation involved in prostate gland development; C:extracellular matrix
lcst_c189	acyl- dehydrogenase family member mitochondrial	7	F:flavin adenine dinucleotide binding; F:acyl-CoA dehydrogenase activity; C:dendrite; C:mitochondrion; C:nucleus; P:oxidation-reduction process; P:electron transport	EC:1.3.99.3
lcst_c190	acetylcholine receptor subunit delta precursor	17	P:musculoskeletal movement; C:cell junction; P:skeletal muscle tissue growth; P:neuromuscular process; F:acetylcholine binding; C:acetylcholine-gated channel complex; F:receptor activity; P:myofibril assembly; P:synaptic transmission; F:protein binding; C:postsynaptic membrane; P:signal transduction; F:acetylcholine-activated cation-selective channel activity; P:regulation of membrane potential; …
lcst_c191	sorting nexin 5	14	P:blood vessel morphogenesis; C:early endosome membrane; C:cytoplasmic vesicle membrane; P:pinocytosis; C:ruffle; C:extrinsic to internal side of plasma membrane; C:macropinocytic cup; P:hemopoiesis; C:extrinsic to endosome membrane; F:phosphatidylinositol binding; F:protein binding; C:phagocytic cup; P:cell communication; P:protein transport
lcst_c192	protein-arginine deiminase type-2	5	C:cytoplasm; F:protein-arginine deiminase activity; F:calcium ion binding; P:peptidyl-citrulline biosynthetic process from peptidyl-arginine; P:nitrogen compound metabolic process	EC:3.5.3.15
lcst_c194	serine threonine kinase receptor associated protein	12	C:cell junction; C:spliceosomal complex; P:negative regulation of transforming growth factor beta receptor signaling pathway; C:mitochondrion; F:receptor activity; P:RNA splicing; P:negative regulation of transcription from RNA polymerase II promoter; F:receptor binding; P:phosphorylation; F:kinase activity; P:mRNA processing; C:plasma membrane
lcst_c196	transmembrane emp24 domain-containing protein 10 precursor	24	C:transport vesicle membrane; C:trans-Golgi network transport vesicle; P:beta-amyloid formation; P:regulated secretory pathway; C:endoplasmic reticulum-Golgi intermediate compartment; P:kidney development; C:microsome; C:gamma-secretase complex; C:melanosome; C:integral to membrane; C:endoplasmic reticulum membrane; P:COPI-coated vesicle budding; P:intracellular protein transport; C:cis-Golgi net…
lcst_c197	proteasome activator complex subunit 4-like	18	P:protein polyubiquitination; P:multicellular organismal development; P:regulation of cellular amino acid metabolic process; P:regulation of apoptotic process; P:gene expression; C:nuclear speck; P:viral reproduction; P:spermatogenesis; C:cytosol; P:antigen processing and presentation of exogenous peptide antigen via MHC class I, TAP-dependent; P:regulation of ubiquitin-protein ligase activity in…
lcst_c198	leucine-rich repeat flightless-interacting protein 2	8	P:regulation of transcription from RNA polymerase II promoter; C:cytoskeleton; F:DNA binding; F:double-stranded RNA binding; F:protein binding; P:negative regulation of transcription, DNA-dependent; C:cytoplasm; C:nucleus
lcst_c199	dna-binding protein inhibitor id-3	6	P:leukocyte migration; P:dopaminergic neuron differentiation; C:plasma membrane part; P:blood coagulation; F:protein dimerization activity; C:integral to membrane
lcst_c201	leukocyte cell-derived chemotaxin 1	5	P:system development; P:negative regulation of cellular process; P:tissue development; P:cell differentiation; P:anatomical structure morphogenesis
lcst_c202	papilin isoform 1	1	C:proteinaceous extracellular matrix
lcst_c203	tetraspanin-7	2	C:integral to plasma membrane; P:interspecies interaction between organisms
lcst_c204	acylamino-acid-releasing enzyme	4	C:cytoplasm; C:nuclear membrane; F:serine-type endopeptidase activity; P:proteolysis	EC:3.4.21.0
lcst_c205	valyl-trna synthetase	9	F:valine-tRNA ligase activity; F:aminoacyl-tRNA editing activity; P:valyl-tRNA aminoacylation; C:mitochondrion; P:regulation of translational fidelity; F:ATP binding; P:isoleucine biosynthetic process; P:leucine biosynthetic process; P:valine biosynthetic process	EC:6.1.1.9
lcst_c206	cd248 endosialin a precursor	2	P:cellular process; F:binding
lcst_c208	aurora kinase b	18	P:negative regulation of B cell apoptotic process; P:protein localization to kinetochore; P:negative regulation of transcription from RNA polymerase II promoter; F:protein binding; P:multicellular organismal development; P:positive regulation of cell cycle cytokinesis; C:cytoplasm; F:metal ion binding; C:spindle; P:chromosome segregation; F:histone kinase activity (H3-S10 specific); P:cellular re…
lcst_c209	acyl- desaturase	7	C:endoplasmic reticulum membrane; P:fatty acid biosynthetic process; F:stearoyl-CoA 9-desaturase activity; F:iron ion binding; P:response to stress; C:integral to membrane; P:oxidation-reduction process	EC:1.14.19.1
lcst_c211	tenascin n	13	P:cell migration; P:negative regulation of cell growth; P:cell-matrix adhesion; F:identical protein binding; C:extracellular space; C:cell surface; P:axonogenesis; F:integrin binding; P:signal transduction; C:proteinaceous extracellular matrix; C:cytoplasm; C:nucleus; C:integrin complex
lcst_c212	ubiquilin 4	14	P:response to hypoxia; F:kinase binding; P:apoptotic process; C:nuclear proteasome complex; C:cytosolic proteasome complex; F:receptor binding; F:intermediate filament binding; F:protein domain specific binding; C:perinuclear region of cytoplasm; C:endoplasmic reticulum membrane; P:regulation of proteasomal ubiquitin-dependent protein catabolic process; P:regulation of protein ubiquitination; P:s…
lcst_c213	probable atp-dependent rna helicase ddx23	13	F:ATP-dependent RNA helicase activity; F:nucleic acid binding; C:mitochondrion; C:nucleolus; P:ATP catabolic process; F:ATP binding; F:protein binding; P:cis assembly of pre-catalytic spliceosome; C:U5 snRNP; C:U4/U6 x U5 tri-snRNP complex; C:catalytic step 2 spliceosome; C:nucleoplasm; C:plasma membrane
lcst_c214	annexin a4	6	C:cytoplasm; P:negative regulation of coagulation; C:apical plasma membrane; P:kidney development; F:calcium ion binding; F:calcium-dependent phospholipid binding
lcst_c215	carnitine o-palmitoyltransferase liver isoform isoform 1	15	P:long-chain fatty acid metabolic process; C:microsome; P:eating behavior; C:mitochondrial inner membrane; C:integral to membrane; P:regulation of insulin secretion; C:mitochondrial outer membrane; F:identical protein binding; P:glucose metabolic process; P:response to drug; F:carnitine O-palmitoyltransferase activity; P:triglyceride metabolic process; P:positive regulation of fatty acid beta-oxi…	EC:2.3.1.21
lcst_c216	aminopeptidase -like	5	C:cytoplasm; P:proteolysis; F:manganese ion binding; F:metalloexopeptidase activity; F:aminopeptidase activity	EC:3.4.11.0
lcst_c217	thioredoxin-interacting protein	21	P:response to glucose stimulus; P:negative regulation of transcription from RNA polymerase II promoter; P:negative regulation of catalytic activity; P:regulation of cell proliferation; P:response to hydrogen peroxide; C:mitochondrial intermembrane space; P:response to mechanical stimulus; P:response to calcium ion; P:response to progesterone stimulus; C:cytosol; F:ubiquitin protein ligase binding…
lcst_c218	n-alpha-acetyltransferase auxiliary subunit	11	P:angiogenesis; C:transcription factor complex; F:receptor activity; F:N-acetyltransferase activity; P:cell differentiation; F:protein binding; P:positive regulation of transcription, DNA-dependent; C:cytoplasm; P:N-terminal protein amino acid acetylation; P:signal transduction; P:acyl-carrier-protein biosynthetic process
lcst_c219	aconitase mitochondrial	12	P:citrate metabolic process; F:iron ion binding; F:protein binding; C:mitochondrial matrix; P:tricarboxylic acid cycle; P:cell death; F:4 iron, 4 sulfur cluster binding; C:nucleus; P:isocitrate metabolic process; F:citrate hydro-lyase (cis-aconitate-forming) activity; F:3 iron, 4 sulfur cluster binding; F:isocitrate hydro-lyase (cis-aconitate-forming) activity	EC:4.2.1.3
lcst_c220	der1-like domain member 1	7	P:ER-associated protein catabolic process; C:integral to endoplasmic reticulum membrane; F:MHC class I protein binding; F:receptor activity; P:intracellular transport of viral proteins in host cell; P:endoplasmic reticulum unfolded protein response; C:MHC class I protein complex
lcst_c221	exosome complex component csl4	9	C:cytosol; C:exosome (RNase complex); F:RNA binding; C:nucleolus; P:rRNA processing; F:protein binding; F:exoribonuclease activity; P:exonucleolytic nuclear-transcribed mRNA catabolic process involved in deadenylation-dependent decay; P:regulation of RNA metabolic process
lcst_c222	nin1 rpn12 binding protein 1 homolog ( cerevisiae)	4	C:cytoplasm; C:nucleolus; F:metal ion binding; P:maturation of SSU-rRNA
lcst_c224	helicase conserved c-terminal domain containing protein	1	F:binding
lcst_c225	abhydrolase domain-containing protein mitochondrial-like	3	C:mitochondrion; P:proteolysis; F:serine-type peptidase activity
lcst_c226	transmembrane emp24 domain-containing protein 2 precursor	22	P:positive regulation of gene expression; F:protein binding; C:endoplasmic reticulum-Golgi intermediate compartment; C:COPI coated vesicle membrane; P:protein targeting to plasma membrane; P:embryonic placenta development; C:microsome; C:integral to membrane; C:endoplasmic reticulum membrane; P:heart looping; P:Golgi organization; P:maternal placenta development; P:neural tube closure; P:COPII ve…
lcst_c227	cathepsin c	13	C:lysosome; P:zymogen activation; F:cysteine-type peptidase activity; F:identical protein binding; F:chloride ion binding; F:protein self-association; P:proteolysis; P:T cell mediated cytotoxicity; P:aging; F:serine-type endopeptidase activity; C:endoplasmic reticulum; C:Golgi apparatus; P:response to organic substance	EC:3.4.21.0
lcst_c228	collagen alpha-1 chain	3	C:hemidesmosome; P:epidermis development; C:extracellular region
lcst_c229	phosphoribosyl pyrophosphate amidotransferase	9	C:cytosol; P:purine nucleobase biosynthetic process; F:metal ion binding; P:glutamine metabolic process; P:nucleoside metabolic process; F:4 iron, 4 sulfur cluster binding; F:amidophosphoribosyltransferase activity; P:'de novo' IMP biosynthetic process; P:glutamate metabolic process	EC:2.4.2.14
lcst_c230	prefoldin subunit 6	5	P:chaperone mediated protein folding independent of cofactor; F:chaperone binding; F:unfolded protein binding; C:prefoldin complex; P:chaperone-mediated protein complex assembly
lcst_c231	protein fam210a	2	C:integral to membrane; C:mitochondrion
lcst_c232	cartilage intermediate layer protein 2	10	C:extracellular space; F:alkaline phosphatase activity; F:carboxypeptidase activity; C:extracellular matrix part; P:negative regulation of insulin-like growth factor receptor signaling pathway; F:nucleotide diphosphatase activity; C:proteinaceous extracellular matrix; P:hexachlorocyclohexane metabolic process; P:glycerolipid metabolic process; P:folic acid biosynthetic process	EC:3.1.3.1; EC:3.6.1.9
lcst_c233	protein yipf5	6	C:endoplasmic reticulum membrane; C:Golgi cisterna membrane; C:ER to Golgi transport vesicle; P:vesicle-mediated transport; C:integral to membrane; P:protein transport
lcst_c235	type ii keratin e3	3	P:fin regeneration; C:keratin filament; F:structural molecule activity
lcst_c236	spectrin alpha brain	24	P:axon guidance; P:cellular component disassembly involved in apoptotic process; C:intracellular membrane-bounded organelle; C:membrane fraction; C:paranode region of axon; C:microtubule cytoskeleton; F:protein N-terminus binding; F:calcium ion binding; C:node of Ranvier; C:spectrin; P:clustering of voltage-gated sodium channels; C:cytosol; F:actin binding; C:lateral plasma membrane; C:protein co…
lcst_c237	myosin-9	46	P:platelet formation; F:protein homodimerization activity; P:uropod organization; P:meiotic spindle organization; C:actomyosin contractile ring; F:microfilament motor activity; P:actin filament-based movement; P:in utero embryonic development; P:axon guidance; C:immunological synapse; P:establishment of meiotic spindle localization; P:actin cytoskeleton reorganization; P:cell-cell adhesion; C:neu…
lcst_c239	splicing factor 3a subunit 2	6	C:nucleoplasm; F:nucleic acid binding; C:small nuclear ribonucleoprotein complex; F:zinc ion binding; P:nuclear mRNA 3'-splice site recognition; C:catalytic step 2 spliceosome
lcst_c240	estradiol 17-beta-dehydrogenase 12-b	8	C:endoplasmic reticulum membrane; P:fatty acid biosynthetic process; F:estradiol 17-beta-dehydrogenase activity; P:estrogen biosynthetic process; C:integral to membrane; P:oxidation-reduction process; F:nucleotide binding; P:androgen metabolic process	EC:1.1.1.62
lcst_c241	28s ribosomal protein mitochondrial precursor	7	F:structural constituent of ribosome; F:RNA binding; F:hydrolase activity; C:cytosolic small ribosomal subunit; P:translation; C:mitochondrion; P:ribosome biogenesis
lcst_c242	tar dna-binding protein 43	17	P:3'-UTR-mediated mRNA stabilization; P:locomotory behavior; F:protein binding; P:transcription from RNA polymerase II promoter; F:nucleotide binding; F:mRNA 3'-UTR binding; P:mRNA processing; P:regulation of transcription, DNA-dependent; C:nucleolus; P:negative regulation by host of viral transcription; P:axon extension; P:RNA splicing; P:cell death; F:sequence-specific DNA binding transcription…
lcst_c243	phenylalanyl-trna synthetase beta chain	11	C:soluble fraction; F:phenylalanine-tRNA ligase activity; F:RNA binding; F:ATP binding; F:magnesium ion binding; P:phenylalanyl-tRNA aminoacylation; C:cytosol; P:tryptophan biosynthetic process; P:tyrosine biosynthetic process; P:L-phenylalanine biosynthetic process; C:phenylalanine-tRNA ligase complex	EC:6.1.1.20
lcst_c244	cell division control protein 2 homolog	11	P:protein phosphorylation; F:RNA polymerase II carboxy-terminal domain kinase activity; P:regulation of mitotic cell cycle, embryonic; P:cell division; F:ATP binding; F:protein binding; P:mitosis; F:cyclin-dependent protein kinase activity; C:nucleus; P:serine family amino acid metabolic process;	EC:2.7.11.23; EC:2.7.11.22
lcst_c245	cytoplasmic dynein 1 heavy chain 1	14	F:microtubule motor activity; P:transport; C:dynein complex; C:microtubule; P:ATP catabolic process; P:camera-type eye photoreceptor cell differentiation; P:cytoplasmic mRNA processing body assembly; C:centrosome; F:ATP binding; P:microtubule-based movement; F:ATPase activity; F:protein binding; P:stress granule assembly; C:Golgi apparatus	EC:3.6.1.3
lcst_c246	ryanodine receptor 1	39	P:detection of calcium ion; C:terminal cisterna; P:skin development; F:receptor activity; P:larval locomotory behavior; F:voltage-gated calcium channel activity; F:ryanodine-sensitive calcium-release channel activity; F:suramin binding; P:fast-twitch skeletal muscle fiber contraction; P:regulation of calcium ion transport via voltage-gated calcium channel activity; P:ossification involved in bone…
lcst_c247	small glutamine-rich tetratricopeptide repeat-containing protein alpha	1	C:cytoplasm
lcst_c249	electron-transferring-flavoprotein dehydrogenase	12	P:response to oxidative stress; F:electron-transferring-flavoprotein dehydrogenase activity; F:ubiquinone binding; F:metal ion binding; P:fatty acid beta-oxidation using acyl-CoA dehydrogenase; C:integral to mitochondrial inner membrane; F:electron carrier activity; F:4 iron, 4 sulfur cluster binding; P:respiratory electron transport chain; F:flavin adenine dinucleotide binding; F:oxidoreductase …	EC:1.5.5.1; EC:1.16.8.0
lcst_c251	periplakin	3	F:structural constituent of cytoskeleton; C:cytoskeleton; F:protein binding
lcst_c252	dedicator of cytokinesis protein 5	6	C:cytoplasm; F:guanyl-nucleotide exchange factor activity; P:myoblast fusion; F:GTP binding; F:GTPase binding; P:regulation of GTPase activity
lcst_c254	coatomer subunit gamma-2	5	P:intra-Golgi vesicle-mediated transport; P:retrograde vesicle-mediated transport, Golgi to ER; P:intracellular protein transport; C:COPI vesicle coat; F:structural molecule activity
lcst_c255	atp synthase subunit mitochondrial-like	17	F:proton-transporting ATPase activity, rotational mechanism; F:hydrogen ion transporting ATP synthase activity, rotational mechanism; P:ATP hydrolysis coupled proton transport; F:MHC class I protein binding; C:mitochondrial proton-transporting ATP synthase complex; C:proton-transporting ATP synthase complex, catalytic core F(1); C:signalosome; P:negative regulation of endothelial cell proliferati…
lcst_c256	nedd4 family-interacting protein 1	23	F:WW domain binding; P:negative regulation of inflammatory response; F:signal transducer activity; P:negative regulation of interleukin-4 production; P:negative regulation of transporter activity; C:Golgi membrane; P:negative regulation of protein transport; P:cellular iron ion homeostasis; P:negative regulation of gene expression; P:regulation of isotype switching to IgG isotypes; P:positive reg…
lcst_c257	nuclear transport factor 2	7	C:nuclear pore; P:protein import into nucleus; F:protein binding; F:protein transporter activity; P:protein export from nucleus; C:cytosol; C:microtubule cytoskeleton
lcst_c258	atp-binding sub-family f member 3	4	F:ATPase activity; P:ATP catabolic process; F:ATP binding; P:response to virus	EC:3.6.1.3
lcst_c259	double-strand-break repair protein rad21 homolog	16	C:cohesin complex; P:regulation of transcription from RNA polymerase II promoter; C:nuclear chromosome; C:nucleolus; P:mitotic sister chromatid cohesion; P:double-strand break repair; P:positive regulation of cysteine-type endopeptidase activity involved in apoptotic process; P:cell division; C:chromosome, centromeric region; F:sequence-specific DNA binding; P:protein localization to chromatin; F…
lcst_c260	carbonic anhydrase 4-like	6	P:one-carbon metabolic process; F:carbonate dehydratase activity; P:regulation of pH; F:zinc ion binding; P:sodium ion transport; P:nitrogen compound metabolic process	EC:4.2.1.1
lcst_c261	phospholipase a-2-activating protein	2	P:signal transduction; P:phospholipid metabolic process
lcst_c262	cyclin-d1-binding protein 1 homolog	4	P:cell cycle; C:cytoplasm; C:nucleus; F:protein binding
lcst_c263	thrombospondin 2	65	F:fibrinogen binding; P:negative regulation of angiogenesis; P:immune response; P:positive regulation of macrophage activation; P:engulfment of apoptotic cell; F:heparin binding; P:growth plate cartilage development; P:positive regulation of translation; P:positive regulation of synapse assembly; P:response to glucose stimulus; P:negative regulation of antigen processing and presentation of pepti…
lcst_c264	voltage-dependent anion-selective channel protein 2	5	P:regulation of anion transport; P:regulation of ion transmembrane transport; P:fin regeneration; C:mitochondrial outer membrane; F:voltage-gated anion channel activity
lcst_c265	mitochondrial import inner membrane translocase subunit tim10	10	P:chaperone-mediated protein transport; P:cellular protein metabolic process; F:zinc ion binding; C:mitochondrial inner membrane presequence translocase complex; F:chaperone binding; P:protein import into mitochondrial inner membrane; C:mitochondrial intermembrane space protein transporter complex; F:transporter activity; P:sensory perception of sound; F:protein homodimerization activity
lcst_c266	bcl-2-like protein 13	3	P:regulation of apoptotic process; C:intracellular membrane-bounded organelle; C:integral to membrane
lcst_c267	repressor of rna polymerase iii transcription maf1 homolog	10	C:cytosol; C:inhibitory synapse; C:axon; C:dendrite; P:negative regulation of transcription from RNA polymerase III promoter; F:RNA polymerase III type 3 promoter DNA binding; F:RNA polymerase III type 2 promoter DNA binding; F:RNA polymerase III type 1 promoter DNA binding; C:nucleus; C:plasma membrane
lcst_c268	profilin-2	7	P:negative regulation of actin filament polymerization; P:regulation of synaptic vesicle exocytosis; C:terminal button; F:actin binding; C:actin cytoskeleton; C:cytoplasm; P:positive regulation of actin filament polymerization
lcst_c269	atlastin gtpase 3	8	C:integral to membrane; F:identical protein binding; P:GTP catabolic process; P:Golgi organization; P:ER to Golgi vesicle-mediated transport; F:GTPase activity; C:endoplasmic reticulum membrane; F:GTP binding
lcst_c270	thymic cpv3	2	F:calcium ion binding; C:cell part
lcst_c271	fibrinogen gamma chain	11	P:platelet activation; F:protein binding, bridging; C:external side of plasma membrane; F:eukaryotic cell surface binding; C:platelet alpha granule lumen; P:protein polymerization; F:receptor binding; P:signal transduction; C:fibrinogen complex; P:platelet degranulation; P:response to calcium ion
lcst_c272	eukaryotic initiation factor 4a-ii	11	F:translation initiation factor activity; C:eukaryotic translation initiation factor 4F complex; C:cytosol; P:nuclear-transcribed mRNA poly(A) tail shortening; F:ATP-dependent helicase activity; P:cytokine-mediated signaling pathway; F:ATP binding; F:protein binding; P:regulation of translational initiation; P:interspecies interaction between organisms; C:ribosome
lcst_c273	guanine nucleotide-binding 3-like	5	C:nucleolus; P:GTP catabolic process; P:ribosome biogenesis; F:GTPase activity; F:GTP binding
lcst_c274	ubiquitin carboxyl-terminal hydrolase 5	7	F:ubiquitin thiolesterase activity; F:omega peptidase activity; F:cysteine-type peptidase activity; F:zinc ion binding; P:dorsal/ventral pattern formation; P:protein K48-linked deubiquitination; P:positive regulation of proteasomal ubiquitin-dependent protein catabolic process	EC:3.1.2.15; EC:3.4.19.0
lcst_c275	mitochondrial import inner membrane translocase subunit tim9 b	4	F:metal ion binding; P:protein import into mitochondrial inner membrane; C:mitochondrial inner membrane; C:mitochondrial intermembrane space protein transporter complex
lcst_c276	retinal dehydrogenase 2 isoform 1	46	P:heart morphogenesis; P:lung development; P:positive regulation of gene expression; F:3-chloroallyl aldehyde dehydrogenase activity; P:embryonic digestive tract development; P:retinoic acid receptor signaling pathway; P:embryonic forelimb morphogenesis; P:blood vessel development; P:myelination in peripheral nervous system; P:hindbrain development; P:pituitary gland development; P:neural crest c…	EC:1.2.1.36
lcst_c277	ribose-5-phosphate isomerase	8	C:soluble fraction; P:pentose-phosphate shunt, non-oxidative branch; C:microsome; F:monosaccharide binding; P:ribose phosphate metabolic process; F:ribose-5-phosphate isomerase activity; C:cytosol; P:carbon utilization	EC:5.3.1.6
lcst_c278	prolyl 3-hydroxylase 1	14	P:oxidation-reduction process; P:cell growth; F:procollagen-proline 3-dioxygenase activity; C:basement membrane; F:oxidoreductase activity, acting on single donors with incorporation of molecular oxygen, incorporation of two atoms of oxygen; P:negative regulation of cell proliferation; F:L-ascorbic acid binding; P:collagen metabolic process; P:regulation of ossification; P:collagen fibril organiz…	EC:1.14.11.7; EC:1.13.11.0
lcst_c279	solute carrier family 35 member b1	5	C:endoplasmic reticulum membrane; C:microsome; C:integral to membrane; P:UDP-galactose transmembrane transport; F:UDP-galactose transmembrane transporter activity
lcst_c280	collagen alpha-1 chain-like isoform 2	28	P:axon guidance; P:heart morphogenesis; P:cartilage development involved in endochondral bone morphogenesis; P:palate development; P:sensory perception of sound; P:limb bud formation; P:chondrocyte differentiation; C:basement membrane; P:proteoglycan metabolic process; P:central nervous system development; P:negative regulation of apoptotic process; P:otic vesicle development; P:regulation of gen…
lcst_c281	thrombospondin-2 precursor	5	P:negative regulation of angiogenesis; F:heparin binding; P:cell adhesion; F:calcium ion binding; C:basement membrane
lcst_c282	desmoplakin isoform 1	14	P:peptide cross-linking; P:desmosome organization; C:anchoring junction; F:protein binding, bridging; P:intermediate filament organization; P:keratinocyte differentiation; P:protein localization to adherens junction; P:ventricular compact myocardium morphogenesis; C:cell-cell junction; F:structural constituent of cytoskeleton; P:cellular component disassembly involved in apoptotic process; C:inte…
lcst_c285	myosin-9	46	P:platelet formation; F:protein homodimerization activity; P:uropod organization; P:meiotic spindle organization; C:actomyosin contractile ring; F:microfilament motor activity; P:actin filament-based movement; P:in utero embryonic development; P:axon guidance; C:immunological synapse; P:establishment of meiotic spindle localization; P:actin cytoskeleton reorganization; P:cell-cell adhesion; C:neu…
lcst_c286	thymidylate synthase	29	P:dUMP metabolic process; F:cofactor binding; C:nucleoplasm; P:developmental growth; F:nucleotide binding; C:mitochondrial matrix; P:organ regeneration; F:thymidylate synthase activity; P:aging; P:cartilage development; P:response to organophosphorus; C:mitochondrial inner membrane; P:immortalization of host cell by virus; C:cytosol; P:response to glucocorticoid stimulus; P:intestinal epithelial …	EC:2.1.1.45
lcst_c287	succinate dehydrogenase	11	P:transport; F:ubiquinone binding; C:integral to membrane; C:mitochondrial respiratory chain complex II; F:electron carrier activity; P:mitochondrial electron transport, succinate to ubiquinone; F:heme binding; F:succinate dehydrogenase activity; P:electron transport; P:benzoate metabolic process; P:reductive tricarboxylic acid cycle	EC:1.3.99.1
lcst_c288	methionine aminopeptidase 1	8	C:cytoplasm; F:metal ion binding; P:N-terminal protein amino acid modification; F:metalloexopeptidase activity; F:aminopeptidase activity; P:peptidyl-methionine modification; P:regulation of translation; P:proteolysis	EC:3.4.11.0
lcst_c290	dipeptidyl-peptidase 3	8	C:cytoplasm; C:nucleolus; F:metal ion binding; F:dipeptidyl-peptidase activity; C:plasma membrane; F:aminopeptidase activity; P:proteolysis; F:metallopeptidase activity	EC:3.4.11.0
lcst_c291	lysosome membrane protein 2-like	5	F:receptor activity; C:lysosome; P:cell adhesion; C:membrane; P:signal transduction
lcst_c292	39s ribosomal protein mitochondrial	6	C:nuclear membrane; C:ribosome; F:structural constituent of ribosome; P:translation; C:mitochondrion; P:ribosome biogenesis
lcst_c293	serine arginine-rich splicing factor 6	9	F:RNA binding; P:termination of RNA polymerase II transcription; C:nucleolus; P:negative regulation of nuclear mRNA splicing, via spliceosome; P:mRNA 3'-end processing; P:mRNA splice site selection; F:nucleotide binding; P:mRNA export from nucleus; C:nucleoplasm
lcst_c296	transmembrane 4 l6 family member 4-like	5	P:negative regulation of pancreatic A cell differentiation; P:pancreatic E cell differentiation; P:negative regulation of type B pancreatic cell development; C:integral to membrane; P:tissue regeneration
lcst_c298	reticulon 1	5	C:integral to endoplasmic reticulum membrane; P:neuron differentiation; F:signal transducer activity; F:protein binding; P:signal transduction
lcst_c299	plastin-3 isoform 1	4	C:cytoplasm; F:actin binding; F:calcium ion binding; C:stereocilium
lcst_c300	protein red	14	P:cell growth; F:zinc ion binding; P:cell-cell signaling; C:soluble fraction; C:protein-DNA complex; F:regulatory region DNA binding; C:extracellular space; P:immune response; P:elevation of cytosolic calcium ion concentration; P:heart contraction; P:multicellular organismal development; P:negative regulation of transcription, DNA-dependent; P:immunoglobulin production; C:nucleus
lcst_c301	cullin-associated nedd8-dissociated protein 1	7	F:TBP-class protein binding; P:positive regulation of RNA polymerase II transcriptional preinitiation complex assembly; P:protein ubiquitination; P:negative regulation of catalytic activity; P:cell differentiation; C:ubiquitin ligase complex; C:nucleus
lcst_c302	clathrin light chain b	8	F:peptide binding; C:clathrin coat; C:cilium membrane; C:cytoplasmic vesicle; C:coated pit; F:protein binding; C:trans-Golgi network; P:intracellular protein transport
lcst_c303	glioma tumor suppressor candidate region gene 2	1	C:nucleolus
lcst_c304	aspartyl-trna synthetase	8	C:cytoplasm; C:aminoacyl-tRNA synthetase multienzyme complex; F:nucleic acid binding; P:aspartyl-tRNA aminoacylation; F:ATP binding; F:aspartate-tRNA ligase activity; P:alanine metabolic process; P:aspartate metabolic process	EC:6.1.1.12
lcst_c305	prolyl 4-hydroxylase subunit alpha-1 isoform 2 precursor	12	P:oxidation-reduction process; C:collagen; C:mitochondrion; F:procollagen-proline 4-dioxygenase activity; F:oxidoreductase activity, acting on single donors with incorporation of molecular oxygen, incorporation of two atoms of oxygen; F:L-ascorbic acid binding; C:endoplasmic reticulum lumen; P:peptidyl-proline hydroxylation to 4-hydroxy-L-proline; P:collagen fibril organization; F:iron ion bindin…	EC:1.14.11.2; EC:1.13.11.0
lcst_c306	sodium channel subunit beta-4-like	13	P:positive regulation of sodium ion transport via voltage-gated sodium channel activity; P:regulation of ventricular cardiomyocyte membrane repolarization; C:intercalated disc; P:regulation of cardiac muscle cell action potential involved in contraction; P:membrane depolarization involved in regulation of cardiac muscle cell action potential; F:ion channel binding; F:sodium channel regulator acti…
lcst_c307	glycinamide ribonucleotide synthetase-aminoimidazole ribonucleotide synthetase-glycinamide ribonucleotide transformylase	14	C:cytosol; P:camera-type eye development; P:purine nucleobase biosynthetic process; P:pigmentation; F:metal ion binding; P:methylation; F:ATP binding; F:phosphoribosylamine-glycine ligase activity; F:phosphoribosylformylglycinamidine cyclo-ligase activity; F:methyltransferase activity; F:phosphoribosylglycinamide formyltransferase activity; P:'de novo' IMP biosynthetic process; P:embryo developme…	EC:6.3.4.13; EC:6.3.3.1; EC:2.1.1.0; EC:2.1.2.2
lcst_c308	ubiquitin carboxyl-terminal hydrolase 2-like	17	F:cysteine-type endopeptidase activity; P:negative regulation of transcription from RNA polymerase II promoter; P:protein deubiquitination; P:positive regulation of skeletal muscle tissue development; P:positive regulation of mitotic cell cycle; P:negative regulation of skeletal muscle tissue development; P:protein stabilization; P:ubiquitin-dependent protein catabolic process; F:metal ion bindin…	EC:3.4.22.0; EC:3.1.2.15
lcst_c309	monocarboxylate transporter 10	5	C:integral to membrane; C:basolateral plasma membrane; P:aromatic amino acid transport; P:ion transport; P:transmembrane transport
lcst_c310	myosin light polypeptide 6	1	F:calcium ion binding
lcst_c311	ribose-phosphate pyrophosphokinase 2	18	P:organ regeneration; F:ADP binding; C:ribose phosphate diphosphokinase complex; C:soluble fraction; P:nucleoside metabolic process; P:5-phosphoribose 1-diphosphate biosynthetic process; F:GDP binding; F:ATP binding; P:AMP biosynthetic process; F:magnesium ion binding; P:phosphorylation; F:kinase activity; F:ribose phosphate diphosphokinase activity; F:protein homodimerization activity; F:AMP bin…	EC:2.7.6.1
lcst_c312	proline-rich akt1 substrate 1	1	P:biological regulation
lcst_c313	transmembrane 9 superfamily member 2	3	C:integral to plasma membrane; C:endosome membrane; P:transport
lcst_c314	friend of prmt1 protein	3	C:nucleolus; F:RNA binding; P:regulation of transcription, DNA-dependent
lcst_c315	myosin light chain 2	1	F:calcium ion binding
lcst_c317	microtubule-associated protein rp eb family member 1	16	P:negative regulation of microtubule polymerization; C:cytosol; F:microtubule plus-end binding; P:protein localization to microtubule; P:G2/M transition of mitotic cell cycle; F:protein C-terminus binding; C:centrosome; C:cytoplasmic microtubule; C:cell projection membrane; C:microtubule plus end; P:mitotic prometaphase; C:spindle; C:cortical microtubule cytoskeleton; P:cell proliferation; C:Golg…
lcst_c318	actinodin1 precursor	2	P:cartilage development; P:fin development
lcst_c319	eukaryotic translation initiation factor 4 gamma 2	12	F:translation initiation factor activity; C:eukaryotic translation initiation factor 4F complex; P:cell cycle arrest; C:cytosol; P:mesoderm development; P:RNA metabolic process; P:cell death; P:cytokine-mediated signaling pathway; F:DNA binding; F:protein binding; P:regulation of translational initiation; C:ribosome
lcst_c320	iron-sulfur cluster assembly enzyme mitochondrial precursor	3	F:iron ion binding; P:iron-sulfur cluster assembly; F:iron-sulfur cluster binding
lcst_c321	methionine-trna synthetase	9	P:rRNA transcription; C:cytosol; C:mitochondrion; C:nucleolus; F:methionine-tRNA ligase activity; F:ATP binding; F:tRNA binding; P:methionyl-tRNA aminoacylation; P:methionine metabolic process	EC:6.1.1.10
lcst_c322	nadh-cytochrome b5 reductase 3	14	F:NAD binding; P:oxidation-reduction process; F:ADP binding; F:cytochrome-b5 reductase activity; C:soluble fraction; C:mitochondrial inner membrane; C:mitochondrial outer membrane; F:AMP binding; F:FAD binding; C:lipid particle; C:endoplasmic reticulum membrane; P:cholesterol biosynthetic process; P:amino sugar metabolic process; P:electron transport	EC:1.6.2.2
lcst_c323	myelin basic	1	F:structural constituent of myelin sheath
lcst_c324	n-alpha-acetyltransferase 50	6	C:cytoplasm; P:N-terminal protein amino acid acetylation; F:N-acetyltransferase activity; F:protein binding; P:somitogenesis; P:acyl-carrier-protein biosynthetic process
lcst_c325	threonyl-trna cytoplasmic	9	F:threonine-tRNA ligase activity; F:ATP binding; P:threonyl-tRNA aminoacylation; C:cytosol; C:actin cytoskeleton; F:protein homodimerization activity; P:glycine metabolic process; P:L-serine metabolic process; P:threonine metabolic process	EC:6.1.1.3
lcst_c326	major vault protein	3	C:nucleus; C:cytoplasm; C:ribonucleoprotein complex
lcst_c328	fact complex subunit ssrp1	12	F:RNA binding; P:DNA repair; C:nucleolus; P:positive regulation of viral transcription; P:regulation of transcription, DNA-dependent; P:DNA replication; F:DNA binding; P:transcription elongation from RNA polymerase II promoter; F:protein binding; C:chromosome; C:nucleoplasm; C:cytoplasm
lcst_c330	terminal uridylyltransferase 7-like	4	F:binding; P:RNA 3'-end processing; P:histone mRNA catabolic process; F:RNA uridylyltransferase activity	EC:2.7.7.52
lcst_c331	autophagy-related protein 16-1 isoform 1	5	P:autophagic vacuole assembly; F:protein binding; C:autophagic vacuole; C:pre-autophagosomal structure membrane; P:protein transport
lcst_c332	#NAME?	11	C:soluble fraction; F:hydrolase activity, hydrolyzing O-glycosyl compounds; P:glycogen biosynthetic process; F:cation binding; F:carbohydrate binding; P:small molecule metabolic process; F:1,4-alpha-glucan branching enzyme activity; P:glucose metabolic process; C:cytosol; P:starch metabolic process; P:sucrose metabolic process	EC:3.2.1.0; EC:2.4.1.18
lcst_c333	isovaleryl- mitochondrial	10	C:mitochondrial membrane; P:fatty acid beta-oxidation using acyl-CoA dehydrogenase; P:leucine catabolic process; P:cellular nitrogen compound metabolic process; F:isovaleryl-CoA dehydrogenase activity; F:flavin adenine dinucleotide binding; C:mitochondrial matrix; P:electron transport; P:isoleucine catabolic process; P:valine catabolic process	EC:1.3.99.10
lcst_c334	gelsolin ( finnish type)	22	P:response to folic acid; C:lamellipodium; P:oligodendrocyte development; P:cilium morphogenesis; P:cellular component disassembly involved in apoptotic process; P:tissue regeneration; P:response to ethanol; C:actin cytoskeleton; P:aging; C:extracellular space; P:regulation of cell adhesion; F:calcium ion binding; P:cellular response to cadmium ion; P:actin filament severing; C:cytosol; F:actin b…
lcst_c335	pyruvate dehydrogenase protein x mitochondrial	3	P:regulation of acetyl-CoA biosynthetic process from pyruvate; F:transferase activity, transferring acyl groups; C:mitochondrial matrix
lcst_c336	protein phosphatase catalytic subunit	7	F:metal ion binding; P:G1/S transition of mitotic cell cycle; F:protein serine/threonine phosphatase activity; F:protein binding; P:protein dephosphorylation; C:cytosol; C:protein serine/threonine phosphatase complex
lcst_c337	spindlin 1	11	P:gamete generation; C:mitochondrial inner membrane; F:DNA binding; P:multicellular organismal development; P:transmembrane transport; P:lipid transport; P:cell cycle; C:spindle; F:methylated histone residue binding; C:integral to membrane; C:nucleus
lcst_c338	pyruvate kinase	12	F:pyruvate kinase activity; C:flagellum; P:phosphorylation; F:potassium ion binding; F:ATP binding; F:magnesium ion binding; P:glycolysis; C:cytosol; C:mitochondrion; P:gluconeogenesis; P:purine nucleobase metabolic process; P:carbon utilization	EC:2.7.1.40
lcst_c339	u4 u6 small nuclear ribonucleoprotein prp31	11	C:U4 snRNP; F:snRNP binding; C:MLL1 complex; F:RNA binding; C:Cajal body; C:nuclear speck; C:U2-type spliceosomal complex; C:U4atac snRNP; C:U4/U6 x U5 tri-snRNP complex; P:retina development in camera-type eye; P:assembly of spliceosomal tri-snRNP
lcst_c340	zinc finger matrin-type protein 2	3	C:nucleus; F:DNA binding; F:zinc ion binding
lcst_c341	coagulation factor x	7	F:calcium ion binding; P:positive regulation of biological process; P:regulation of response to stimulus; P:proteolysis; F:serine-type endopeptidase activity; C:extracellular region; P:blood coagulation	EC:3.4.21.0
lcst_c342	ras homolog enriched in brain	16	P:insulin receptor signaling pathway; F:protein kinase binding; P:regulation of neuronal synaptic plasticity; F:GTP binding; P:GTP catabolic process; C:cytosol; P:cell cycle arrest; C:spliceosomal complex; F:metal ion binding; C:dendrite; P:small GTPase mediated signal transduction; C:neuronal cell body; P:positive regulation of TOR signaling cascade; F:GDP binding; F:GTPase activity; C:plasma me…
lcst_c343	snrnp200 protein	9	F:nucleic acid binding; C:nucleolus; F:ATP-dependent helicase activity; F:ATP binding; F:protein binding; P:cis assembly of pre-catalytic spliceosome; C:U5 snRNP; C:catalytic step 2 spliceosome; C:nucleoplasm
lcst_c344	coatomer subunit zeta-1	7	C:COPI vesicle coat; C:cytosol; P:retrograde vesicle-mediated transport, Golgi to ER; P:intra-Golgi vesicle-mediated transport; P:COPI coating of Golgi vesicle; P:intracellular protein transport; P:lens development in camera-type eye
lcst_c345	histone-lysine n-methyltransferase setd3	9	P:peptidyl-lysine monomethylation; P:peptidyl-lysine trimethylation; F:histone methyltransferase activity (H3-K36 specific); P:histone H3-K36 methylation; F:transcription coactivator activity; P:positive regulation of transcription, DNA-dependent; P:peptidyl-lysine dimethylation; C:transcription factor complex;
lcst_c346	glycerol-3-phosphate acyltransferase 3	8	P:CDP-diacylglycerol biosynthetic process; C:integral to membrane; P:triglyceride biosynthetic process; F:glycerol-3-phosphate O-acyltransferase activity; P:small molecule metabolic process; C:endoplasmic reticulum membrane; P:regulation of TOR signaling cascade; P:acyl-carrier-protein biosynthetic process	EC:2.3.1.15
lcst_c347	beta-sarcoglycan	7	C:cytoplasm; C:cytoskeleton; C:integral to plasma membrane; P:muscle organ development; C:sarcolemma; C:sarcoglycan complex; P:cytoskeleton organization
lcst_c348	plectin isoform 1hij	15	F:structural constituent of cytoskeleton; C:hemidesmosome; F:structural constituent of muscle; C:apical plasma membrane; P:response to nutrient; C:sarcolemma; F:actin binding; C:sarcoplasm; P:hemidesmosome assembly; C:focal adhesion; C:intermediate filament cytoskeleton; F:protein N-terminus binding; C:contractile fiber; F:ankyrin binding; C:perinuclear region of cytoplasm
lcst_c350	solute carrier family 22 member 16	8	P:carnitine transport; F:carnitine transporter activity; C:plasma membrane; P:acid secretion; P:transmembrane transport; C:integral to membrane; P:single fertilization; P:sperm motility
lcst_c351	thymidylate kinase	12	P:cellular response to growth factor stimulus; P:dTDP biosynthetic process; C:cytosol; P:cell cycle; P:nucleoside monophosphate phosphorylation; F:nucleoside phosphate kinase activity; F:ATP binding; P:dTTP biosynthetic process; F:thymidylate kinase activity; P:cell proliferation; P:nucleobase-containing small molecule interconversion; P:pyrimidine nucleobase metabolic process	EC:2.7.4.4; EC:2.7.4.9
lcst_c352	dnaj homolog subfamily c member 2	15	P:chromatin modification; P:'de novo' cotranslational protein folding; C:cytosol; F:histone binding; C:nuclear membrane; P:negative regulation of cell growth; P:DNA replication; F:ubiquitin binding; F:DNA binding; P:G2 phase of mitotic cell cycle; F:unfolded protein binding; P:positive regulation of transcription, DNA-dependent; F:chromatin binding; F:Hsp70 protein binding; C:chromatin
lcst_c353	cyclic amp-dependent transcription factor atf-4	13	C:microtubule organizing center; P:response to endoplasmic reticulum stress; P:positive regulation of transcription from RNA polymerase II promoter; P:gamma-aminobutyric acid signaling pathway; C:transcription factor complex; F:protein C-terminus binding; C:dendrite membrane; F:sequence-specific DNA binding; F:protein dimerization activity; P:negative regulation of potassium ion transport; F:sequ…
lcst_c354	glycerophosphodiester phosphodiesterase 1	9	C:cytoplasm; P:glycerol metabolic process; C:integral to plasma membrane; F:metal ion binding; F:glycerophosphoinositol glycerophosphodiesterase activity; P:G-protein coupled receptor signaling pathway; F:glycerophosphodiester phosphodiesterase activity; P:phospholipid catabolic process; P:glycerolipid metabolic process	EC:3.1.4.44; EC:3.1.4.46
lcst_c355	cartilage matrix protein	7	F:calcium ion binding; P:regulation of bone mineralization; P:protein complex assembly; P:growth plate cartilage chondrocyte morphogenesis; F:protein binding; C:proteinaceous extracellular matrix; F:extracellular matrix structural constituent
lcst_c356	glial fibrillary acidic protein	20	F:integrin binding; P:Bergmann glial cell differentiation; P:response to wounding; P:positive regulation of Schwann cell proliferation; P:extracellular matrix organization; C:membrane fraction; C:type III intermediate filament; C:cell body; P:neuron projection regeneration; C:cytoplasm; P:long-term synaptic potentiation; P:regulation of neurotransmitter uptake; P:intermediate filament organizatio…
lcst_c358	suppression of tumorigenicity 1	9	P:neuron projection morphogenesis; F:BMP binding; C:extracellular region; P:negative regulation of monocyte chemotaxis; P:semicircular canal formation; F:morphogen activity; P:positive regulation of neuron differentiation; P:determination of dorsal identity; P:sequestering of BMP in extracellular matrix
lcst_c359	protein yif1a	8	P:activation of signaling protein activity involved in unfolded protein response; P:vesicle-mediated transport; C:integral to membrane; C:Golgi membrane; C:endoplasmic reticulum-Golgi intermediate compartment; C:centrosome; C:endoplasmic reticulum membrane; P:protein transport
lcst_c360	myristoylated alanine-rich c-kinase substrate	13	F:protein kinase C binding; P:regulation of insulin secretion; F:calmodulin binding; C:germinal vesicle; C:centrosome; C:cell cortex; F:actin binding; C:actin cytoskeleton; P:phosphorylation; F:kinase activity; P:energy reserve metabolic process; P:small molecule metabolic process; C:plasma membrane
lcst_c361	ubx domain-containing protein 6	1	C:intracellular organelle
lcst_c362	growth inhibition and differentiation-related protein 88	3	P:nucleic acid metabolic process; F:nucleotide binding; C:intracellular part
lcst_c363	wd repeat domain 1	12	C:cytosol; P:platelet activation; P:actin filament fragmentation; F:actin binding; C:actin filament; P:metabolic process; P:sensory perception of sound; P:platelet degranulation; C:extracellular region; F:catalytic activity; C:nucleus; C:plasma membrane
lcst_c364	transgelin	5	P:muscle organ development; P:cell morphogenesis; F:actin binding; C:actin cytoskeleton; P:actin cytoskeleton organization
lcst_c365	transmembrane protein 120a	1	C:integral to membrane
lcst_c366	histone deacetylase 1	59	F:sequence-specific DNA binding transcription factor activity; F:activating transcription factor binding; P:hippocampus development; P:negative regulation of neuron apoptotic process; P:positive regulation of receptor biosynthetic process; P:positive regulation of cell proliferation; P:histone H4 deacetylation; P:histone H3 deacetylation; P:odontogenesis of dentin-containing tooth; C:cytosol; P:n…	EC:3.5.1.98
lcst_c367	ammonium transporter rh type a	9	P:ammonium transmembrane transport; P:carbon dioxide transport; P:urea transport; C:plasma membrane; F:ammonia transmembrane transporter activity; C:integral to membrane; P:cellular ion homeostasis; F:ammonium transmembrane transporter activity; F:ankyrin binding
lcst_c368	collagen alpha-4 chain-like	3	C:protein complex; C:proteinaceous extracellular matrix; P:protein heterotrimerization
lcst_c369	aminoadipate-semialdehyde synthase	7	P:L-lysine catabolic process; F:saccharopine dehydrogenase (NADP+, L-lysine-forming) activity; C:mitochondrion; P:oxidation-reduction process; F:nucleotide binding; F:saccharopine dehydrogenase (NAD+, L-glutamate-forming) activity; P:lysine biosynthetic process	EC:1.5.1.8; EC:1.5.1.9
lcst_c370	uveal autoantigen with coiled-coil domains and ankyrin repeats	5	P:apoptotic process; P:response to stimulus; P:positive regulation of cellular process; C:intracellular organelle; C:cytoplasmic part
lcst_c371	h+ v1 subunit h	7	C:vacuolar proton-transporting V-type ATPase, V1 domain; P:ATP catabolic process; F:proton-transporting ATPase activity, rotational mechanism; P:endocytosis; P:retina development in camera-type eye; P:ATP hydrolysis coupled proton transport; P:oxidative phosphorylation
lcst_c373	39s ribosomal protein mitochondrial	6	C:mitochondrial large ribosomal subunit; F:structural constituent of ribosome; F:protein binding; F:hydrolase activity; P:translation; P:ribosome biogenesis
lcst_c374	angiopoietin-related protein 7	4	C:extracellular region; P:signal transduction; F:receptor binding; P:response to oxidative stress
lcst_c375	histidyl-trna synthetase	5	C:cytoplasm; P:histidyl-tRNA aminoacylation; F:ATP binding; F:histidine-tRNA ligase activity; P:histidine metabolic process	EC:6.1.1.21
lcst_c378	ribosome production factor 2 homolog	1	C:nucleolus
lcst_c379	h aca ribonucleoprotein complex subunit 1	10	C:Cajal body; P:definitive hemopoiesis; C:box H/ACA snoRNP complex; P:rRNA processing; C:dense fibrillar component; F:snoRNA binding; F:pseudouridine synthase activity; P:snRNA pseudouridine synthesis; F:cation channel activity; P:cation transport	EC:5.4.99.12
lcst_c380	mitochondrial inner membrane protein oxa1l-like	11	P:mitochondrial proton-transporting ATP synthase complex assembly; C:protein complex; C:mitochondrial inner membrane; P:negative regulation of ATPase activity; P:aerobic respiration; P:protein tetramerization; F:protein homodimerization activity; P:mitochondrial respiratory chain complex I assembly; P:negative regulation of oxidoreductase activity; C:integral to mitochondrial membrane; P:protein …
lcst_c382	high affinity choline transporter 1-like	4	P:synaptic transmission; P:transmembrane transport; C:membrane; F:transporter activity
lcst_c383	gap junction alpha-3	7	P:cell communication by electrical coupling; P:slow-twitch skeletal muscle fiber contraction; C:connexon complex; P:transport; C:integral to membrane; F:gap junction channel activity; P:cell-cell signaling
lcst_c384	supervillin	5	C:costamere; P:skeletal muscle tissue development; C:plasma membrane; C:nucleus; C:actin cytoskeleton
lcst_c385	twinfilin-2	20	F:protein kinase C binding; P:cellular response to growth factor stimulus; F:phosphatidylinositol-4,5-bisphosphate binding; C:lamellipodium; P:sequestering of actin monomers; C:growth cone; C:filopodium; P:regulation of microvillus length; C:myofibril; P:cellular response to retinoic acid; P:positive regulation of axon extension; C:cytoskeleton; P:positive regulation of neuron projection developm…
lcst_c386	protein disulfide-isomerase a5-like	9	C:endoplasmic reticulum lumen; F:electron carrier activity; P:cell redox homeostasis; P:glycerol ether metabolic process; P:response to stress; F:protein disulfide isomerase activity; F:protein disulfide oxidoreductase activity; P:oxidation-reduction process; P:electron transport	EC:5.3.4.1
lcst_c387	tropomodulin-3	5	C:cytoskeleton; P:positive regulation of G-protein coupled receptor protein signaling pathway; F:tropomyosin binding; P:neuron-neuron synaptic transmission; P:learning or memory
lcst_c389	cell division cycle 5-like protein	12	F:RNA binding; P:cell cycle; C:nucleolus; P:regulation of transcription, DNA-dependent; C:nuclear speck; P:cell division; F:DNA binding; C:Prp19 complex; P:nuclear mRNA splicing, via spliceosome; C:catalytic step 2 spliceosome; F:WD40-repeat domain binding; C:cytoplasm
lcst_c390	clathrin heavy chain 1	25	P:axon guidance; C:clathrin-coated endocytic vesicle membrane; C:clathrin coat of coated pit; P:negative regulation of epidermal growth factor receptor signaling pathway; F:ankyrin binding; P:transferrin transport; F:structural molecule activity; P:nerve growth factor receptor signaling pathway; F:protein C-terminus binding; P:cellular membrane organization; C:membrane fraction; C:clathrin coat o…
lcst_c391	collagen alpha-1 chain	6	C:extracellular space; P:cell adhesion; C:collagen type XII; F:extracellular matrix structural constituent conferring tensile strength; P:collagen fibril organization; P:skeletal system development
lcst_c392	arrestin domain containing 2	1	P:signal transduction
lcst_c393	pre-mrna-splicing factor atp-dependent rna helicase dhx15	9	F:nucleic acid binding; C:nucleolus; F:ATP-dependent helicase activity; P:ATP catabolic process; P:RNA splicing; F:ATP binding; P:mRNA processing; C:U12-type spliceosomal complex; F:RNA helicase activity
lcst_c394	immunoglobulin-like and fibronectin type iii domain-containing protein 1	2	C:nucleus; C:Z disc
lcst_c395	phosphoribosyl pyrophosphate synthase-associated protein 1	10	C:soluble fraction; P:negative regulation of kinase activity; P:nucleotide biosynthetic process; C:ribose phosphate diphosphokinase complex; F:ribose phosphate diphosphokinase activity; F:magnesium ion binding; F:enzyme inhibitor activity; F:kinase binding; P:pentose-phosphate shunt; P:purine nucleobase metabolic process	EC:2.7.6.1
lcst_c396	cmp-sialic acid transporter	10	P:carbohydrate transmembrane transport; C:Golgi membrane; P:carbohydrate metabolic process; P:cellular protein modification process; P:ion transmembrane transport; F:sugar:hydrogen symporter activity; P:proton transport; F:CMP-N-acetylneuraminate transmembrane transporter activity; P:CMP-N-acetylneuraminate transport; C:integral to plasma membrane
lcst_c397	n-acetyltransferase 5	4	C:cytoplasm; F:peptide alpha-N-acetyltransferase activity; C:nucleus; P:acyl-carrier-protein biosynthetic process	EC:2.3.1.88
lcst_c398	gamma-butyrobetaine dioxygenase	8	F:iron ion binding; F:gamma-butyrobetaine dioxygenase activity; F:zinc ion binding; C:actin cytoskeleton; P:carnitine biosynthetic process; C:mitochondrion; P:oxidation-reduction process; P:lysine catabolic process	EC:1.14.11.1
lcst_c399	a-kinase anchor protein 8-like	7	C:cytoplasm; F:DNA binding; F:kinase activity; P:phosphorylation; C:nuclear matrix; F:DEAD/H-box RNA helicase binding; F:zinc ion binding
lcst_c400	procollagen- -oxoglutarate 5-dioxygenase 1 precursor	13	P:response to hypoxia; P:oxidation-reduction process; C:collagen; P:epidermis development; F:oxidoreductase activity, acting on single donors with incorporation of molecular oxygen, incorporation of two atoms of oxygen; P:cellular protein modification process; F:procollagen-lysine 5-dioxygenase activity; F:L-ascorbic acid binding; C:rough endoplasmic reticulum membrane; F:protein homodimerization…	EC:1.13.11.0; EC:1.14.11.4
lcst_c401	methylmalonyl- mitochondrial-like	10	F:metal ion binding; F:methylmalonyl-CoA mutase activity; F:cobalamin binding; P:homocysteine metabolic process; C:mitochondrial matrix; P:post-embryonic development; F:modified amino acid binding; P:isoleucine catabolic process; P:leucine catabolic process; P:valine catabolic process	EC:5.4.99.2
lcst_c402	dna-directed rna polymerase ii subunit rpb2	19	F:DNA-directed RNA polymerase activity; P:protein phosphorylation; P:transcription-coupled nucleotide-excision repair; F:protein kinase activity; P:transcription initiation from RNA polymerase II promoter; C:nucleolus; P:positive regulation of viral transcription; F:metal ion binding; C:DNA-directed RNA polymerase II, core complex; F:DNA binding; P:7-methylguanosine mRNA capping; P:transcription …	EC:2.7.7.6
lcst_c403	erlin-1	4	C:endoplasmic reticulum membrane; F:protein binding; C:integral to membrane; P:ER-associated protein catabolic process
lcst_c405	nodal modulator 1	6	F:carboxypeptidase activity; C:integral to membrane; P:negative regulation of nodal signaling pathway involved in determination of lateral mesoderm left/right asymmetry; F:protein binding; C:endoplasmic reticulum membrane; F:carbohydrate binding
lcst_c406	cystathionine beta-synthase	32	P:maternal process involved in female pregnancy; P:cartilage development involved in endochondral bone morphogenesis; P:regulation of JUN kinase activity; P:L-cysteine catabolic process; P:response to folic acid; P:cysteine biosynthetic process via cystathionine; F:heme binding; F:transferase activity; F:cysteine synthase activity; P:homocysteine catabolic process; C:nucleolus; C:cytosol; P:cyste…	EC:2.5.1.47; EC:4.2.1.22
lcst_c407	e3 ubiquitin-protein ligase arih1	9	C:cytosol; P:ubiquitin-dependent protein catabolic process; F:zinc ion binding; F:ubiquitin protein ligase binding; P:cytokine-mediated signaling pathway; F:ubiquitin-protein ligase activity; P:protein ubiquitination; C:ubiquitin ligase complex; C:nucleus	EC:6.3.2.19
lcst_c408	retinoblastoma binding protein 4	13	P:mitotic cell cycle; P:CenH3-containing nucleosome assembly at centromere; C:ESC/E(Z) complex; C:CAF-1 complex; F:histone binding; P:regulation of transcription, DNA-dependent; P:DNA replication; P:negative regulation of cell proliferation; C:NuRD complex; F:DNA-dependent ATPase activity; F:histone deacetylase binding; C:Sin3 complex; C:NURF complex
lcst_c409	eukaryotic elongation factor 2 kinase	9	F:translation elongation factor activity; P:regulation of protein autophosphorylation; F:calcium ion binding; F:ATP binding; F:elongation factor-2 kinase activity; F:calmodulin binding; C:ribosome; P:regulation of translational elongation; P:serine family amino acid metabolic process	EC:2.7.11.20
lcst_c412	udp-n-acetylglucosamine transporter	9	P:carbohydrate transmembrane transport; C:integral to membrane; C:Golgi membrane; P:UDP-N-acetylglucosamine transport; P:UDP-N-acetylglucosamine metabolic process; F:UDP-N-acetylglucosamine transmembrane transporter activity; P:ion transmembrane transport; F:sugar:hydrogen symporter activity; P:proton transport
lcst_c413	splicing arginine serine-rich 10 (transformer 2 drosophila) isoform cra_a	6	F:mRNA binding; P:positive regulation of nuclear mRNA splicing, via spliceosome; P:regulation of alternative nuclear mRNA splicing, via spliceosome; F:protein binding; C:nucleus; F:nucleotide binding
lcst_c414	vesicle-associated membrane protein-associated protein b	12	P:activation of signaling protein activity involved in unfolded protein response; P:positive regulation of viral genome replication; C:integral to membrane; P:cellular calcium ion homeostasis; F:enzyme binding; P:virus-host interaction; F:beta-tubulin binding; F:protein homodimerization activity; F:structural molecule activity; C:endoplasmic reticulum membrane; C:Golgi apparatus; C:tubulin complex
lcst_c415	heat shock protein beta-8	5	C:cytoplasm; P:response to stress; F:protein kinase activity; F:identical protein binding; C:nucleus
lcst_c416	collagen alpha-1 chain	6	C:extracellular space; F:extracellular matrix structural constituent conferring tensile strength; C:collagen type XII; P:collagen fibril organization; P:skeletal system development; P:cell adhesion
lcst_c417	stromal interaction molecule 1 precursor	10	F:microtubule plus-end binding; C:integral to endoplasmic reticulum membrane; F:calcium ion binding; C:microtubule; P:detection of calcium ion; F:identical protein binding; P:activation of store-operated calcium channel activity; P:blood coagulation; C:integral to plasma membrane; C:tubulin complex
lcst_c418	55 kda erythrocyte membrane protein	9	C:cortical cytoskeleton; C:stereocilium; C:membrane fraction; F:guanylate kinase activity; P:regulation of neutrophil chemotaxis; F:protein binding; P:signal transduction; C:integral to plasma membrane; P:purine nucleobase metabolic process	EC:2.7.4.8
lcst_c419	rwd domain-containing protein 1	1	F:protein binding
lcst_c420	rrna methyltransferase 3-like	5	C:nucleolus; F:nucleic acid binding; P:RNA methylation; P:rRNA processing; F:methyltransferase activity	EC:2.1.1.0
lcst_c421	aspartate cytoplasmic	28	P:glycerol biosynthetic process; P:oxaloacetate metabolic process; C:cytosol; P:aspartate catabolic process; P:glutamate catabolic process to 2-oxoglutarate; P:aspartate biosynthetic process; F:phosphatidylserine decarboxylase activity; P:cellular response to insulin stimulus; F:L-aspartate:2-oxoglutarate aminotransferase activity; F:L-phenylalanine:2-oxoglutarate aminotransferase activity; P:fat…	EC:4.1.1.65; EC:2.6.1.1
lcst_c422	prostaglandin reductase 2	7	C:cytoplasm; P:prostaglandin metabolic process; F:zinc ion binding; F:15-oxoprostaglandin 13-oxidase activity; F:nucleotide binding; P:oxidation-reduction process; F:13-prostaglandin reductase activity	EC:1.3.1.48
lcst_c423	rho-related gtp-binding	10	P:cell cycle cytokinesis; F:signal transducer activity; P:small GTPase mediated signal transduction; P:apical junction assembly; P:positive regulation of I-kappaB kinase/NF-kappaB cascade; C:cleavage furrow; F:hydrolase activity; C:nucleus; F:GTP binding; C:plasma membrane
lcst_c426	sigma non-opioid intracellular receptor 1	17	F:drug binding; C:cell junction; P:opioid receptor signaling pathway; C:nuclear outer membrane; F:opioid receptor activity; P:ergosterol biosynthetic process; F:C-8 sterol isomerase activity; P:lipid transport; P:nervous system development; F:protein binding; P:regulation of neuron apoptotic process; C:growth cone; C:lipid particle; C:endoplasmic reticulum membrane; C:nuclear inner membrane; C:in…
lcst_c427	bone morphogenetic protein 1	21	C:membrane-bounded vesicle; P:lipid metabolic process; P:ossification; P:fin development; F:zinc ion binding; F:calcium ion binding; C:collagen; P:positive regulation of cartilage development; F:cytokine activity; C:extracellular space; P:lipoprotein metabolic process; F:metalloendopeptidase activity; P:proteolysis; P:cell differentiation; P:determination of ventral identity; P:cartilage condensa…	EC:3.4.24.0
lcst_c428	lysyl oxidase homolog 2	22	P:endothelial cell migration; P:positive regulation of chondrocyte differentiation; F:transcription corepressor activity; C:basement membrane; C:membrane; P:epithelial to mesenchymal transition; P:histone modification; P:receptor-mediated endocytosis; P:endothelial cell proliferation; F:oxidoreductase activity; P:sprouting angiogenesis; P:protein deamination; P:negative regulation of transcriptio…
lcst_c430	proteasome-associated protein ecm29 homolog	11	C:early endosome; C:ER to Golgi transport vesicle; C:multivesicular body; C:endocytic vesicle; C:endoplasmic reticulum-Golgi intermediate compartment; C:centrosome; C:proteasome complex; P:ER-associated protein catabolic process; C:nucleus; C:endoplasmic reticulum; C:trans-Golgi network
lcst_c431	death-associated protein 1	9	P:peptide metabolic process; F:peptidase activity, acting on L-amino acid peptides; F:death domain binding; P:negative regulation of NF-kappaB transcription factor activity; P:cellular response to amino acid starvation; P:negative regulation of autophagy; P:activation of cysteine-type endopeptidase activity involved in apoptotic process; P:induction of apoptosis by extracellular signals; P:negati…
lcst_c432	prolyl 3-hydroxylase 1	13	F:L-ascorbic acid binding; C:plasma membrane; F:iron ion binding; F:protein binding; F:procollagen-proline 3-dioxygenase activity; P:collagen metabolic process; P:cell growth; P:collagen fibril organization; P:regulation of ossification; C:nucleus; C:basement membrane; C:endoplasmic reticulum; P:oxidation-reduction process	EC:1.14.11.7
lcst_c435	hydroxyacylglutathione mitochondrial	7	P:carbohydrate metabolic process; C:mitochondrial matrix; F:hydroxyacylglutathione hydrolase activity; P:L-ascorbic acid biosynthetic process; F:zinc ion binding; P:glutathione biosynthetic process; P:pyruvate metabolic process	EC:3.1.2.6
lcst_c436	migration and invasion enhancer 1	8	C:cytosol; C:intrinsic to internal side of plasma membrane; P:cell redox homeostasis; P:positive regulation of cell migration; F:protein binding; P:positive regulation of filopodium assembly; F:selenium binding; P:negative regulation of apoptotic process
lcst_c437	calumenin precursor	11	P:platelet activation; F:calcium ion binding; C:sarcoplasmic reticulum lumen; F:enzyme binding; F:enzyme inhibitor activity; C:melanosome; C:microsome; P:negative regulation of catalytic activity; P:platelet degranulation; C:extracellular region; C:Golgi apparatus
lcst_c438	catenin alpha-1	30	C:acrosomal vesicle; P:cellular response to indole-3-methanol; P:ovarian follicle development; F:structural molecule activity; C:lamellipodium; P:establishment or maintenance of cell polarity; P:cell adhesion; P:negative regulation of apoptotic process; C:catenin complex; P:adherens junction organization; F:gamma-catenin binding; F:cadherin binding; C:actin cytoskeleton; P:gap junction assembly; …
lcst_c439	galectin-3 isoform 1	8	C:mitochondrial inner membrane; P:skeletal system development; F:protein binding; C:proteinaceous extracellular matrix; F:carbohydrate binding; P:extracellular matrix organization; C:nucleus; C:plasma membrane
lcst_c440	epithelial cadherin precursor	45	C:cell surface; P:cell-cell adhesion involved in mesendodermal cell migration; P:ectoderm development; P:lens fiber cell differentiation; P:positive regulation of cell proliferation; P:neural tube formation; P:cellular response to amino acid stimulus; C:desmosome; P:trophectodermal cell differentiation; F:RPTP-like protein binding; C:basolateral plasma membrane; P:cellular macromolecule metabolic…
lcst_c441	sumo-activating enzyme subunit 2	9	F:ligase activity; F:metal ion binding; F:enzyme activator activity; P:protein sumoylation; F:ATP binding; F:transcription factor binding; P:positive regulation of catalytic activity; F:SUMO activating enzyme activity; C:transcription factor complex
lcst_c442	lanc-like protein 1	12	C:cytoplasm; F:G-protein coupled receptor activity; C:integral to plasma membrane; F:low-density lipoprotein particle receptor binding; P:G-protein coupled receptor signaling pathway; P:metabolic process; C:nucleus; F:zinc ion binding; F:catalytic activity; F:SH3 domain binding; F:glutathione binding; C:microtubule cytoskeleton
lcst_c443	hypoxia up-regulated protein 1 precursor	3	C:endoplasmic reticulum lumen; F:ATP binding; P:response to hypoxia
lcst_c444	cell division cycle protein 123 homolog	6	P:positive regulation of cell proliferation; P:G1 phase of mitotic cell cycle; C:cytoplasm; P:regulation of mitotic cell cycle; P:cell cycle arrest; P:cell division
lcst_c445	transgelin	5	P:muscle organ development; P:cell morphogenesis; F:actin binding; C:actin cytoskeleton; P:actin cytoskeleton organization
lcst_c446	maguk p55 subfamily member 6	13	C:nuclear exosome (RNase complex); P:nucleotide phosphorylation; F:RNA binding; C:nucleolus; C:integral to membrane; P:M phase of mitotic cell cycle; P:protein complex assembly; F:guanylate kinase activity; F:PDZ domain binding; P:maturation of 5.8S rRNA; C:cytoplasm; C:plasma membrane; P:purine nucleobase metabolic process	EC:2.7.4.8
lcst_c447	fat storage-inducing transmembrane protein 2	8	P:positive regulation of sequestering of triglyceride; P:regulation of triglyceride biosynthetic process; C:integral to endoplasmic reticulum membrane; P:regulation of cell morphogenesis; C:mitochondrion; P:cellular triglyceride homeostasis; P:cytoskeleton organization; P:lipid particle organization
lcst_c448	glycine mitochondrial precursor	17	P:response to mercury ion; P:response to oxidative stress; F:hydrolase activity, acting on carbon-nitrogen (but not peptide) bonds, in linear amidines; C:mitochondrial inner membrane; F:glycine amidinotransferase activity; P:response to nutrient; P:cellular nitrogen compound metabolic process; P:response to peptide hormone stimulus; C:mitochondrial intermembrane space; P:creatine biosynthetic pro…	EC:3.5.3.0; EC:2.1.4.1
lcst_c449	diphosphoinositol polyphosphate phosphohydrolase 2-like	14	F:inositol-5-diphosphate-1,2,3,4,6-pentakisphosphate diphosphatase activity; F:inositol-1-diphosphate-2,3,4,5,6-pentakisphosphate diphosphatase activity; F:inositol-3,5-bisdiphosphate-2,3,4,6-tetrakisphosphate 5-diphosphatase activity; F:metal ion binding; P:regulation of RNA export from nucleus; F:inositol-1,5-bisdiphosphate-2,3,4,6-tetrakisphosphate 5-diphosphatase activity; P:cyclic nucleotide…	EC:3.6.1.52
lcst_c450	dnaj homolog subfamily c member 7 isoform 2	6	C:cytoplasm; C:nucleolus; C:cytoskeleton; F:heat shock protein binding; P:chaperone cofactor-dependent protein refolding; F:unfolded protein binding
lcst_c451	cystathionine gamma-lyase	24	P:protein-pyridoxal-5-phosphate linkage via peptidyl-N6-pyridoxal phosphate-L-lysine; F:cystathionine beta-lyase activity; P:protein homotetramerization; F:L-cysteine desulfhydrase activity; C:cytoplasm; P:negative regulation of cell proliferation; P:anti-apoptosis; P:hydrogen sulfide biosynthetic process; P:positive regulation of I-kappaB kinase/NF-kappaB cascade; F:L-cystine L-cysteine-lyase (d…	EC:4.4.1.8; EC:4.4.1.1
lcst_c453	eukaryotic translation initiation factor 4e-binding protein 3-like	6	F:translation initiation factor activity; C:integral to endoplasmic reticulum membrane; P:negative regulation of translational initiation; P:protein transport; F:eukaryotic initiation factor 4E binding; C:ribosome
lcst_c454	rna terminal phosphate cyclase domain 1	5	C:nucleoplasm; F:RNA binding; F:ATP binding; P:RNA processing; F:RNA-3'-phosphate cyclase activity	EC:6.5.1.4
lcst_c455	neuroblast differentiation-associated protein ahnak	2	F:catalytic activity; F:protein binding
lcst_c456	6-phosphofructo-2-kinase fructose- -biphosphatase 1	13	F:6-phosphofructo-2-kinase activity; C:6-phosphofructo-2-kinase/fructose-2,6-biphosphatase 1 complex; F:kinase binding; P:dephosphorylation; F:fructose-2,6-bisphosphate 2-phosphatase activity; F:fructose-6-phosphate binding; F:identical protein binding; P:carbohydrate phosphorylation; F:ATP binding; P:positive regulation of glucokinase activity; P:fructose 2,6-bisphosphate metabolic process; P:fr…	EC:2.7.1.105; EC:3.1.3.46
lcst_c457	valyl-trna synthetase	12	F:valine-tRNA ligase activity; F:aminoacyl-tRNA editing activity; P:valyl-tRNA aminoacylation; P:DNA repair; P:regulation of transcription, DNA-dependent; P:regulation of translational fidelity; F:ATP binding; C:cytoplasm; C:nucleus; P:isoleucine biosynthetic process; P:leucine biosynthetic process; P:valine biosynthetic process	EC:6.1.1.9
lcst_c458	protein tyrosine phosphatase type iva 3 isoform 1	6	C:early endosome; F:protein tyrosine/serine/threonine phosphatase activity; C:plasma membrane; P:peptidyl-tyrosine dephosphorylation; F:prenylated protein tyrosine phosphatase activity; P:tyrosine metabolic process
lcst_c459	dolichyl-diphosphooligosaccharide--protein glycosyltransferase subunit 2-like	7	C:oligosaccharyltransferase complex; P:protein N-linked glycosylation via asparagine; C:integral to membrane; P:post-translational protein modification; P:SRP-dependent cotranslational protein targeting to membrane; F:dolichyl-diphosphooligosaccharide-protein glycotransferase activity; C:nucleus	EC:2.4.1.119
lcst_c460	myogenin	5	P:skeletal muscle tissue development; F:DNA binding; P:response to stress; C:nucleus; P:regulation of transcription, DNA-dependent
lcst_c461	serine hydroxymethyltransferase 2	18	C:microtubule cytoskeleton; P:glycine biosynthetic process from serine; C:mitochondrial inner membrane; F:identical protein binding; C:mitochondrial nucleoid; P:methylation; P:tetrahydrofolate interconversion; C:mitochondrial intermembrane space; F:glycine hydroxymethyltransferase activity; F:amino acid binding; P:positive regulation of cell proliferation; F:L-allo-threonine aldolase activity; P:…	EC:2.1.2.1; EC:2.1.1.0
lcst_c462	ras-related protein rab-6a-like	16	C:trans-Golgi network; P:peptidyl-cysteine methylation; C:membrane; C:insoluble fraction; F:GTP binding; P:GTP catabolic process; C:Golgi apparatus; C:cytosol; F:ATPase activator activity; F:ATPase binding; F:protein domain specific binding; C:cytoplasmic vesicle; P:protein targeting to Golgi; P:positive regulation of ATPase activity; F:GTPase activity; C:soluble fraction
lcst_c463	ubiquitin carboxyl-terminal hydrolase 7	19	C:cytosol; P:ubiquitin-dependent protein catabolic process; F:ubiquitin thiolesterase activity; P:transcription-coupled nucleotide-excision repair; F:p53 binding; P:induction of apoptosis; F:protein C-terminus binding; F:ubiquitin protein ligase binding; P:negative regulation of NF-kappaB transcription factor activity; F:cysteine-type endopeptidase activity; P:regulation of protein stability; F:u…	EC:3.1.2.15; EC:3.4.22.0
lcst_c464	ccaat enhancer-binding protein zeta	3	F:DNA binding; C:nucleus; P:transcription from RNA polymerase II promoter
lcst_c465	cop9 signalosome complex subunit 5	17	F:translation initiation factor activity; C:nucleolus; P:regulation of cell cycle; P:positive regulation of transcription from RNA polymerase II promoter; P:regulation of JNK cascade; F:metal ion binding; C:transcription factor complex; C:signalosome; P:cullin deneddylation; P:proteolysis; C:eukaryotic translation initiation factor 3 complex; F:metallopeptidase activity; F:protein binding; F:tran…
lcst_c467	rab proteins geranylgeranyltransferase component a 1	12	F:Rab GTPase binding; P:retina morphogenesis in camera-type eye; P:detection of mechanical stimulus involved in sensory perception of sound; P:swim bladder inflation; C:Rab-protein geranylgeranyltransferase complex; F:Rab geranylgeranyltransferase activity; P:auditory receptor cell differentiation; P:iridophore differentiation; P:intracellular protein transport; P:blood vessel development; P:prot…	EC:2.5.1.60
lcst_c468	transcription factor jun-b	30	P:trophectodermal cell differentiation; P:cellular response to calcium ion; P:osteoclast differentiation; P:osteoblast differentiation; P:transcription from RNA polymerase II promoter; P:embryonic process involved in female pregnancy; P:positive regulation of cell differentiation; P:response to corticosterone stimulus; P:response to mechanical stimulus; P:regulation of transcription, DNA-dependen…
lcst_c469	casein kinase ii subunit beta	25	P:axon guidance; P:negative regulation of blood vessel endothelial cell migration; P:regulation of DNA binding; F:receptor binding; P:positive regulation of pathway-restricted SMAD protein phosphorylation; P:adiponectin-mediated signaling pathway; P:regulation of protein kinase activity; C:protein kinase CK2 complex; C:cytosol; P:negative regulation of cell proliferation; F:metal ion binding; F:p…	EC:2.7.11.0
lcst_c470	cholinephosphotransferase 1	9	C:integral to membrane; C:Golgi membrane; F:metal ion binding; P:regulation of cell growth; F:diacylglycerol cholinephosphotransferase activity; C:microsome; F:diacylglycerol binding; P:CDP-choline pathway; P:platelet activating factor biosynthetic process	EC:2.7.8.2
lcst_c471	long-chain-fatty-acid-- ligase 4	14	P:positive regulation of cell growth; P:response to chemical stimulus; P:multicellular organismal development; C:endoplasmic reticulum membrane; F:arachidonate-CoA ligase activity; C:mitochondrial membrane; C:peroxisome; P:triglyceride biosynthetic process; P:anatomical structure development; F:long-chain fatty acid-CoA ligase activity; P:long-chain fatty-acyl-CoA biosynthetic process; C:lipid pa…	EC:6.2.1.15; EC:6.2.1.3
lcst_c472	gmp synthase	11	C:cytosol; P:purine nucleobase biosynthetic process; F:GMP synthase activity; P:glutamine metabolic process; F:GMP synthase (glutamine-hydrolyzing) activity; F:enzyme binding; F:ATP binding; F:pyrophosphatase activity; P:response to drug; P:GMP biosynthetic process; P:glutamate metabolic process	EC:6.3.4.1; EC:6.3.5.2
lcst_c473	ubiquitin carboxyl-terminal hydrolase isozyme l5	18	P:forebrain morphogenesis; P:midbrain development; F:proteasome binding; P:protein deubiquitination; P:negative regulation of endopeptidase activity; P:DNA recombination; P:regulation of transcription, DNA-dependent; C:cytosol; P:ubiquitin-dependent protein catabolic process; F:ubiquitin-specific protease activity; F:ubiquitin thiolesterase activity; P:lateral ventricle development; C:proteasome …	EC:3.1.2.15; EC:3.4.19.0
lcst_c474	serine incorporator 1 precursor	9	C:integral to membrane; P:positive regulation of transferase activity; P:L-serine transport; P:sphingolipid metabolic process; P:phosphatidylserine metabolic process; C:endoplasmic reticulum membrane; P:phospholipid biosynthetic process; F:L-serine transmembrane transporter activity; C:plasma membrane
lcst_c475	transmembrane protein 182	1	C:membrane
lcst_c476	ankyrin repeat domain-containing protein 46	1	C:integral to membrane
lcst_c478	cartilage intermediate layer protein 1	10	C:extracellular space; F:alkaline phosphatase activity; F:carboxypeptidase activity; C:extracellular matrix part; P:negative regulation of insulin-like growth factor receptor signaling pathway; F:nucleotide diphosphatase activity; C:proteinaceous extracellular matrix; P:hexachlorocyclohexane metabolic process; P:glycerolipid metabolic process; P:folic acid biosynthetic process	EC:3.1.3.1; EC:3.6.1.9
lcst_c479	myomesin 2	4	C:cytoskeleton; F:structural constituent of cytoskeleton; P:muscle contraction; F:structural constituent of muscle
lcst_c480	collagen type xviii alpha 1	3	F:structural molecule activity; C:collagen; P:cell adhesion
lcst_c481	mki67 fha domain-interacting nucleolar phospho	8	C:cytoplasm; C:nucleolus; C:nucleoplasm; P:negative regulation of phosphatase activity; F:RNA binding; P:multicellular organismal development; C:condensed nuclear chromosome; F:nucleotide binding
lcst_c482	protein disulfide-isomerase a2	12	P:response to hypoxia; P:glycerol ether metabolic process; P:protein folding; P:apoptotic process; P:cell redox homeostasis; F:electron carrier activity; F:protein binding; F:isomerase activity; P:protein retention in ER lumen; C:endoplasmic reticulum; F:protein disulfide oxidoreductase activity; P:electron transport
lcst_c483	c-1-tetrahydrofolate cytoplasmic	15	P:methionine biosynthetic process; P:oxidation-reduction process; P:purine nucleotide biosynthetic process; C:mitochondrion; P:histidine catabolic process; P:histidine biosynthetic process; F:methylenetetrahydrofolate dehydrogenase (NADP+) activity; P:folic acid-containing compound biosynthetic process; F:methenyltetrahydrofolate cyclohydrolase activity; F:formyltetrahydrofolate dehydrogenase act…	EC:1.5.1.5; EC:3.5.4.9; EC:1.5.1.6; EC:6.3.4.3
lcst_c484	myosin binding protein cardiac	18	P:regulation of heart rate; C:C zone; P:cell adhesion; P:ventricular cardiac muscle tissue morphogenesis; P:regulation of muscle filament sliding; P:cardiac muscle contraction; C:striated muscle myosin thick filament; P:sarcomere organization; C:cytosol; F:myosin heavy chain binding; F:actin binding; F:structural constituent of muscle; F:ATPase activator activity; F:titin binding; P:myosin filame…
lcst_c485	fumarylacetoacetate hydrolase	8	F:fumarylacetoacetase activity; F:metal ion binding; P:tyrosine catabolic process; P:arginine catabolic process; P:cellular nitrogen compound metabolic process; C:cytosol; P:L-phenylalanine catabolic process; P:styrene catabolic process	EC:3.7.1.2
lcst_c486	counting factor associated protein d-like	2	F:cysteine-type peptidase activity; P:proteolysis
lcst_c487	alpha- -mannosyl-glycoprotein 2-beta-n-acetylglucosaminyltransferase	8	C:Golgi membrane; F:alpha-1,6-mannosylglycoprotein 2-beta-N-acetylglucosaminyltransferase activity; C:membrane fraction; C:Golgi stack; P:protein N-linked glycosylation via asparagine; P:oligosaccharide biosynthetic process; C:integral to membrane; P:post-translational protein modification	EC:2.4.1.143
lcst_c488	pre-mrna-processing factor 39	3	C:nucleolus; P:RNA splicing; P:mRNA processing
lcst_c489	desmin	12	F:cytoskeletal protein binding; C:insoluble fraction; C:cytosol; C:Z disc; P:regulation of heart contraction; P:sarcomere organization; P:muscle filament sliding; C:neuromuscular junction; F:structural constituent of cytoskeleton; C:sarcolemma; C:type III intermediate filament; C:fascia adherens
lcst_c490	myocyte-specific enhancer factor 2c	94	F:AT DNA binding; F:protein kinase binding; P:response to virus; P:mitochondrion distribution; P:blood vessel development; P:positive regulation of survival gene product expression; P:positive regulation of macrophage apoptotic process; P:ventricular cardiac myofibril development; P:positive regulation of skeletal muscle tissue development; F:HMG box domain binding; P:toll-like receptor 1 signali…
lcst_c491	alcohol dehydrogenase	16	P:D-glucuronate catabolic process; P:aldehyde catabolic process; C:apical plasma membrane; F:electron carrier activity; F:alditol:NADP+ 1-oxidoreductase activity; P:glucose metabolic process; P:L-ascorbic acid biosynthetic process; F:L-glucuronate reductase activity; C:cytosol; P:oxidation-reduction process; P:electron transport; P:fructose metabolic process; P:galactose metabolic process; P:mann…	EC:1.1.1.21; EC:1.1.1.19
lcst_c492	lon peptidase n-terminal domain and ring finger protein 1	4	F:ATP-dependent peptidase activity; P:proteolysis; F:zinc ion binding; P:ATP-dependent proteolysis
lcst_c494	mtss1-like protein	5	P:signal transduction; F:SH3 domain binding; F:actin binding; P:filopodium assembly; F:cytoskeletal adaptor activity
lcst_c495	elongation of very long chain fatty acids protein 4-like	3	P:very long-chain fatty acid biosynthetic process; C:integral to membrane; C:endoplasmic reticulum
lcst_c496	nucleolar complex protein 2 homolog	13	F:p53 binding; P:negative regulation of B cell apoptotic process; P:negative regulation of transcription from RNA polymerase II promoter; F:transcription corepressor activity; F:nucleosomal histone binding; P:nucleolus to nucleoplasm transport; C:chromatin assembly complex; C:nucleolus; F:repressing transcription factor binding; P:negative regulation of histone acetylation; P:cellular response to…
lcst_c497	atp-binding cassette sub-family f member 2	7	P:transport; P:ATP catabolic process; C:ATP-binding cassette (ABC) transporter complex; F:ATP binding; F:ATPase activity; F:transporter activity; C:mitochondrial envelope	EC:3.6.1.3
lcst_c498	succinate- gdp- alpha subunit	9	C:mitochondrial inner membrane; C:plasma membrane; F:ATP citrate synthase activity; F:succinate-CoA ligase (ADP-forming) activity; F:cofactor binding; C:integral to membrane; F:nucleotide binding; P:reductive tricarboxylic acid cycle; C:succinate-CoA ligase complex	EC:2.3.3.8; EC:6.2.1.5
lcst_c499	cardiolipin synthase	5	C:mitochondrial inner membrane; F:CDP-diacylglycerol-glycerol-3-phosphate 3-phosphatidyltransferase activity; P:phospholipid biosynthetic process; C:integral to membrane; P:glycerolipid metabolic process	EC:2.7.8.5
lcst_c500	6- muscle type	24	C:soluble fraction; F:kinase binding; F:metal ion binding; C:6-phosphofructokinase complex; P:glucose homeostasis; F:protein C-terminus binding; F:6-phosphofructokinase activity; F:fructose-6-phosphate binding; F:identical protein binding; P:carbohydrate phosphorylation; F:ATP binding; P:fructose 6-phosphate metabolic process; P:muscle cell homeostasis; P:glycolysis; C:apical plasma membrane; P:p…	EC:2.7.1.11
lcst_c501	mitochondrial import inner membrane translocase subunit tim23	9	P:transmembrane transport; F:P-P-bond-hydrolysis-driven protein transmembrane transporter activity; C:mitochondrial inner membrane presequence translocase complex; C:integral to mitochondrial inner membrane; F:enzyme binding; C:mitochondrial intermembrane space; P:multicellular organismal development; P:intracellular protein transport; C:chloroplast envelope
lcst_c502	delta-1-pyrroline-5-carboxylate synthase isoform 1	10	P:oxidation-reduction process; C:mitochondrial inner membrane; P:cellular nitrogen compound metabolic process; F:ATP binding; F:glutamate-5-semialdehyde dehydrogenase activity; P:L-proline biosynthetic process; P:phosphorylation; F:glutamate 5-kinase activity; P:urea cycle intermediate metabolic process; P:glutamate biosynthetic process	EC:1.2.1.41; EC:2.7.2.11
lcst_c504	solute carrier family 12 member 2 isoform 1	17	P:sodium ion transport; P:transepithelial ammonium transport; P:detection of mechanical stimulus involved in sensory perception of sound; P:potassium ion transport; P:mammary duct terminal end bud growth; P:swim bladder inflation; P:multicellular organism growth; F:ammonia transmembrane transporter activity; P:inner ear morphogenesis; P:transepithelial chloride transport; F:sodium:potassium:chlor…
lcst_c505	cytoskeletal calmodulin and titin-interacting	15	F:ankyrin binding; P:nerve growth factor receptor signaling pathway; P:cellular protein localization; P:regulation of Rho protein signal transduction; F:protein kinase activity; P:sarcomere organization; F:phospholipid binding; C:cytosol; C:M band; P:induction of apoptosis by extracellular signals; F:structural constituent of muscle; F:titin binding; C:Z disc; F:Rho guanyl-nucleotide exchange fac…
lcst_c506	f-actin-capping protein subunit beta	17	C:cytosol; C:cortical cytoskeleton; C:Z disc; P:lamellipodium assembly; C:intercalated disc; P:cell cycle; P:regulation of cell morphogenesis; C:septin complex; C:WASH complex; F:actin binding; P:cellular component movement; C:F-actin capping protein complex; C:lamellipodium; P:actin filament capping; C:membrane; F:GTP binding; P:blood coagulation
lcst_c507	coiled-coil domain-containing protein 86	1	C:nucleolus
lcst_c508	type i enveloping like	3	C:intermediate filament; P:cell migration involved in gastrulation; F:structural molecule activity
lcst_c509	bcl2 adenovirus e1b 19 kda protein-interacting protein 3-like	13	P:mitochondrial protein catabolic process; P:negative regulation of heart contraction; P:negative regulation of survival gene product expression; P:defense response to virus; C:integral to membrane; C:cytosol; P:heart looping; C:mitochondrial outer membrane; F:lamin binding; C:nuclear envelope; P:induction of apoptosis; F:protein homodimerization activity; C:endoplasmic reticulum
lcst_c510	methylosome subunit picln	4	P:axon extension involved in development; C:cytosol; P:chloride transport; P:cell volume homeostasis
lcst_c511	rab acceptor 1	8	F:proline-rich region binding; F:identical protein binding; C:Golgi apparatus; C:cell junction; C:plasma membrane; C:synaptic vesicle; C:integral to membrane; F:protein C-terminus binding
lcst_c513	coagulin factor ii	25	P:blood coagulation, intrinsic pathway; P:negative regulation of astrocyte differentiation; P:post-translational protein modification; C:soluble fraction; P:positive regulation of reactive oxygen species metabolic process; P:negative regulation of platelet activation; P:negative regulation of proteolysis; C:endoplasmic reticulum lumen; F:growth factor activity; C:extracellular space; P:negative r…	EC:3.4.21.0
lcst_c515	nuclear migration protein nudc	7	P:nuclear migration; C:Golgi apparatus; F:protein binding; P:mitosis; C:nucleus; P:cell division; C:microtubule
lcst_c518	dna topoisomerase 1	21	C:nucleoplasm; F:DNA topoisomerase type I activity; F:protein binding; P:programmed cell death; P:embryonic cleavage; P:phosphorylation; P:DNA topological change; C:nucleolus; F:DNA topoisomerase (ATP-hydrolyzing) activity; P:chromosome segregation; P:chromatin remodeling; P:response to drug; C:cytoplasmic mRNA processing body; F:chromatin binding; P:ATP catabolic process; C:replication fork prot…	EC:5.99.1.2; EC:5.99.1.3
lcst_c519	dnaj homolog subfamily a member 4	8	C:soluble fraction; F:metal ion binding; P:protein folding; F:heat shock protein binding; F:ATP binding; F:unfolded protein binding; C:membrane; P:response to heat
lcst_c520	nuclear transcription factor y subunit beta	6	F:sequence-specific DNA binding; F:repressing transcription factor binding; C:CCAAT-binding factor complex; F:sequence-specific DNA binding transcription factor activity; P:positive regulation of transcription, DNA-dependent;
lcst_c521	four and a half lim domains protein 1	10	P:cell differentiation; P:negative regulation of G2/M transition of mitotic cell cycle; P:muscle organ development; C:plasma membrane; P:negative regulation of cell growth; F:protein binding; C:nucleus; C:cytosol; F:zinc ion binding; P:negative regulation of G1/S transition of mitotic cell cycle
lcst_c522	28s ribosomal protein mitochondrial	6	C:ribosome; F:structural constituent of ribosome; F:RNA binding; P:translation; C:mitochondrion; P:ribosome biogenesis
lcst_c523	vesicular integral-membrane protein vip36-like	7	C:Golgi membrane; C:endoplasmic reticulum membrane; F:metal ion binding; F:carbohydrate binding; C:endoplasmic reticulum-Golgi intermediate compartment; C:integral to membrane; P:protein transport
lcst_c524	von willebrand factor a domain containing 1	5	F:identical protein binding; C:interstitial matrix; P:behavioral response to pain; P:extracellular matrix organization; C:basement membrane
lcst_c526	ribose-phosphate pyrophosphokinase 1 isoform 1	22	C:cytosol; P:urate biosynthetic process; P:organ regeneration; F:ADP binding; C:ribose phosphate diphosphokinase complex; C:soluble fraction; P:hypoxanthine biosynthetic process; P:nucleoside metabolic process; P:5-phosphoribose 1-diphosphate biosynthetic process; F:GDP binding; F:ATP binding; P:pyrimidine nucleotide biosynthetic process; P:nervous system development; P:AMP biosynthetic process; …	EC:2.7.6.1
lcst_c527	b-cell receptor-associated protein 31	17	C:integral to lumenal side of endoplasmic reticulum membrane; C:cytosol; P:calcium-mediated signaling using intracellular calcium source; P:elevation of mitochondrial calcium ion concentration; P:antigen processing and presentation of peptide antigen via MHC class I; P:positive regulation of intrinsic apoptotic signaling pathway; C:Golgi membrane; F:receptor activity; P:positive regulation of cys…
lcst_c529	macrophage migration inhibitory factor	4	P:embryonic morphogenesis; P:negative regulation of apoptotic process; P:cell proliferation; P:inner ear development
lcst_c530	cysteinyl-trna cytoplasmic	8	F:metal ion binding; P:cysteinyl-tRNA aminoacylation; F:ATP binding; C:cytosol; F:tRNA binding; F:protein homodimerization activity; F:cysteine-tRNA ligase activity; P:cysteine metabolic process	EC:6.1.1.16
lcst_c531	annexin a11	18	F:phosphatidylethanolamine binding; P:negative regulation of coagulation; P:cytokinesis, completion of separation; P:cell cycle; C:azurophil granule; F:calcium ion binding; P:phagocytosis; C:midbody; F:calcium-dependent phospholipid binding; C:melanosome; C:specific granule; F:S100 protein binding; F:calcium-dependent protein binding; C:spindle; C:phagocytic vesicle; C:nuclear envelope; C:nucleop…
lcst_c532	coatomer subunit beta	12	C:COPI vesicle coat; C:cytosol; P:retrograde vesicle-mediated transport, Golgi to ER; C:endoplasmic reticulum-Golgi intermediate compartment; P:intra-Golgi vesicle-mediated transport; F:protein binding; P:COPI coating of Golgi vesicle; P:interspecies interaction between organisms; P:notochord development; P:intracellular protein transport; F:structural molecule activity; C:plasma membrane
lcst_c533	ribosomal protein s6 kinase beta-1	49	C:cell surface; P:response to electrical stimulus involved in regulation of muscle adaptation; C:synaptosome; P:positive regulation of translational initiation; P:response to glucagon stimulus; P:skeletal muscle contraction; P:response to nutrient; P:G1/S transition of mitotic cell cycle; P:protein kinase B signaling cascade; C:soluble fraction; P:response to glucose stimulus; P:response to mecha…
lcst_c534	laminin subunit alpha- partial	10	P:axon guidance; P:muscle organ development; C:dendritic spine; C:basal lamina; P:cell adhesion; P:myelination in peripheral nervous system; P:positive regulation of synaptic transmission, cholinergic; C:sarcolemma; F:structural molecule activity; P:extracellular matrix organization
lcst_c536	partial	1	C:cytoskeleton
lcst_c537	cold shock domain-containing protein e1	5	F:RNA binding; C:mitochondrial inner membrane; P:regulation of transcription, DNA-dependent; P:male gonad development; F:DNA binding
lcst_c538	eukaryotic translation initiation factor 3 subunit c	4	C:eukaryotic translation initiation factor 3 complex; F:translation initiation factor activity; C:ribosome; P:regulation of translational initiation
lcst_c540	ktn1 protein	2	C:endoplasmic reticulum membrane; C:integral to membrane
lcst_c541	laminin subunit gamma-1	14	P:cell migration; P:extracellular matrix disassembly; P:hemidesmosome assembly; C:laminin-1 complex; P:muscle organ development; F:glycosphingolipid binding; P:protein complex assembly; P:substrate adhesion-dependent cell spreading; F:protein binding; P:detection of light stimulus involved in visual perception; C:laminin-10 complex; F:extracellular matrix structural constituent; P:retinal ganglio…
lcst_c542	ryanodine receptor 1	26	F:voltage-gated calcium channel activity; P:skeletal muscle fiber development; P:ossification involved in bone maturation; P:outflow tract morphogenesis; P:regulation of muscle contraction; F:ryanodine-sensitive calcium-release channel activity; C:membrane fraction; P:larval locomotory behavior; F:calcium ion binding; P:release of sequestered calcium ion into cytosol by sarcoplasmic reticulum; C:…
lcst_c543	calponin 2	19	P:wound healing; P:actomyosin structure organization; F:calmodulin binding; P:negative regulation of cell migration; P:negative regulation of phagocytosis; P:hemopoiesis; P:regulation of actin filament-based process; F:troponin C binding; C:stress fiber; P:smooth muscle contraction; C:cell-cell junction; F:actin binding; P:regulation of MAPK cascade; P:positive regulation of gene expression; P:re…
lcst_c544	mitofusin isoform cra_a	8	P:mitochondrial fusion; C:integral to membrane; C:mitochondrial outer membrane; P:GTP catabolic process; F:protein binding; F:GTPase activity; P:multicellular organismal development; F:GTP binding
lcst_c545	cellular nucleic acid-binding protein	11	C:cytosol; P:neural crest formation; P:cartilage development; F:zinc ion binding; F:single-stranded RNA binding; P:positive regulation of transcription from RNA polymerase II promoter; P:head development; F:single-stranded DNA binding; P:positive regulation of cell proliferation; C:endoplasmic reticulum; C:nucleus
lcst_c546	ras-related protein ral-b	18	P:hemopoiesis; P:Ras protein signal transduction; P:regulation of exocyst localization; P:nerve growth factor receptor signaling pathway; F:protein binding; F:GTP binding; P:GTP catabolic process; P:apoptotic process; P:actin cytoskeleton organization; C:intracellular; P:regulation of exocyst assembly; C:midbody; P:fibroblast growth factor receptor signaling pathway; F:GTPase activity; C:plasma m…
lcst_c547	gtpase imap family member 8-like	1	F:GTP binding
lcst_c548	ubiquitin-conjugating enzyme e2 a	36	P:protein K11-linked ubiquitination; C:nuclear chromatin; P:in utero embryonic development; P:postreplication repair; P:positive regulation of cell proliferation; C:replication fork; P:maintenance of chromatin silencing; F:ubiquitin protein ligase binding; C:cytosol; P:sperm axoneme assembly; P:synaptonemal complex organization; P:negative regulation of cAMP-mediated signaling; P:response to hypo…	EC:6.3.2.19
lcst_c549	selenoprotein s	2	C:integral to membrane; C:endoplasmic reticulum
lcst_c552	transmembrane bax inhibitor motif-containing protein 4	4	P:regulation of calcium-mediated signaling; C:Golgi stack; P:anti-apoptosis; C:integral to membrane
lcst_c553	integrin beta-like protein 1	6	F:receptor activity; P:cell-matrix adhesion; P:integrin-mediated signaling pathway; F:receptor binding; C:extracellular region; C:integrin complex
lcst_c554	nucleolar protein 6	3	C:nucleolus; F:RNA binding; C:condensed nuclear chromosome
lcst_c556	fumarylacetoacetate hydrolase domain-containing protein 1	7	F:acylpyruvate hydrolase activity; F:metal ion binding; F:acetylpyruvate hydrolase activity; C:mitochondrial inner membrane; F:fumarylpyruvate hydrolase activity; C:cytosol; P:tyrosine metabolic process	EC:3.7.1.5; EC:3.7.1.6
lcst_c557	protein mab-21-like 1	7	P:camera-type eye development; P:regulation of transcription, DNA-dependent; P:embryonic eye morphogenesis; P:nervous system development; P:positive regulation of cell proliferation; P:embryonic body morphogenesis; C:nucleus
lcst_c558	dol-p-man:man c -pp-dol alpha- -mannosyltransferase	5	C:endoplasmic reticulum membrane; F:dol-P-Man:Man(5)GlcNAc(2)-PP-Dol alpha-1,3-mannosyltransferase activity; F:glucosyltransferase activity; C:integral to membrane; P:protein N-linked glycosylation
lcst_c559	3-hydroxyisobutyrate dehydrogenase	9	F:NAD binding; F:3-hydroxyisobutyrate dehydrogenase activity; P:pentose-phosphate shunt; F:phosphogluconate dehydrogenase (decarboxylating) activity; C:mitochondrion; P:isoleucine catabolic process; P:leucine catabolic process; P:valine catabolic process; P:D-gluconate metabolic process	EC:1.1.1.31; EC:1.1.1.44
lcst_c560	spondin-1 precursor	3	C:extracellular space; P:cell adhesion; C:proteinaceous extracellular matrix
lcst_c561	cop9 signalosome complex subunit 2 isoform 1	13	F:signal transducer activity; F:receptor activity; C:signalosome; P:cullin deneddylation; P:negative regulation of transcription from RNA polymerase II promoter; F:transcription corepressor activity; F:protein binding; P:signal transduction; P:cell proliferation; C:cytoplasm; P:neuron differentiation; C:transcription factor complex;
lcst_c562	calpain-1 catalytic subunit	4	F:binding; C:intracellular; F:cysteine-type peptidase activity; P:proteolysis
lcst_c563	ryanodine receptor 1b	29	F:voltage-gated calcium channel activity; C:terminal cisterna; P:skeletal muscle fiber development; P:ossification involved in bone maturation; C:smooth endoplasmic reticulum; P:outflow tract morphogenesis; C:junctional sarcoplasmic reticulum membrane; P:regulation of muscle contraction; F:ryanodine-sensitive calcium-release channel activity; C:membrane fraction; P:larval locomotory behavior; F:c…
lcst_c565	periodic tryptophan protein 1 homolog	2	C:nucleus; P:transcription, DNA-dependent
lcst_c566	protein disulfide-isomerase a4	10	C:endoplasmic reticulum lumen; F:electron carrier activity; P:cell redox homeostasis; C:melanosome; P:glycerol ether metabolic process; F:protein disulfide isomerase activity; P:protein secretion; F:protein disulfide oxidoreductase activity; P:oxidation-reduction process; P:electron transport	EC:5.3.4.1
lcst_c567	pra1 family protein 3	2	P:L-glutamate transport; C:endoplasmic reticulum
lcst_c568	cytoplasmic dynein 1 heavy chain 1	18	P:camera-type eye photoreceptor cell differentiation; P:transport; F:protein binding; P:mitotic spindle organization; C:Golgi apparatus; P:stress granule assembly; C:cytosol; C:microtubule; F:microtubule motor activity; C:centrosome; P:cell death; F:ATPase activity, coupled; C:cytoplasmic dynein complex; P:ATP catabolic process; P:microtubule-based movement; F:ATP binding; P:G2/M transition of mi…
lcst_c569	eh domain-containing protein 3	3	F:GTP binding; P:GTP catabolic process; F:GTPase activity
lcst_c570	coatomer subunit epsilon	4	P:retrograde vesicle-mediated transport, Golgi to ER; C:COPI vesicle coat; F:structural molecule activity; P:protein transport
lcst_c572	glycine receptor subunit alpha-2 isoform 2	14	P:central nervous system development; C:cell junction; F:glycine binding; P:synapse assembly; P:regulation of neuron differentiation; F:receptor activity; F:extracellular-glycine-gated chloride channel activity; F:transmitter-gated ion channel activity; P:chloride transport; C:postsynaptic membrane; P:ion transmembrane transport; P:response to amino acid stimulus; P:neuropeptide signaling pathway…
lcst_c573	trna selenocysteine 1-associated protein 1	6	C:cytoplasm; P:selenocysteine incorporation; F:protein binding; C:nucleus; F:tRNA binding; F:nucleotide binding
lcst_c575	26s proteasome non-atpase regulatory subunit 4	17	P:protein polyubiquitination; C:nucleoplasm; F:protein binding; P:regulation of cellular amino acid metabolic process; P:regulation of apoptotic process; P:gene expression; P:viral reproduction; P:negative regulation of ubiquitin-protein ligase activity involved in mitotic cell cycle; C:cytosol; P:antigen processing and presentation of exogenous peptide antigen via MHC class I, TAP-dependent; P:S…
lcst_c576	transmembrane emp24 domain-containing protein 1 precursor	5	C:Golgi apparatus; C:endoplasmic reticulum-Golgi intermediate compartment; P:transport; C:integral to membrane; C:endoplasmic reticulum
lcst_c577	probable atp-dependent rna helicase ddx6	13	C:cytosol; C:cytoplasmic stress granule; F:RNA binding; C:RNA-induced silencing complex; C:cytoplasmic mRNA processing body; F:ATP-dependent helicase activity; P:ATP catabolic process; P:cytoplasmic mRNA processing body assembly; F:ATP binding; F:protein binding; P:gene expression; F:RNA helicase activity; P:exonucleolytic nuclear-transcribed mRNA catabolic process involved in deadenylation-depen…
lcst_c579	translin	9	C:cytoplasm; F:endonuclease activity; F:mRNA binding; F:sequence-specific DNA binding; P:nucleic acid phosphodiester bond hydrolysis; F:protein complex binding; F:single-stranded DNA binding; C:nucleus; P:DNA recombination
lcst_c580	eukaryotic peptide chain release factor gtp-binding subunit erf3a	12	F:translation release factor activity; P:protein methylation; P:GTP catabolic process; F:protein binding; F:GTPase activity; P:G1/S transition of mitotic cell cycle; P:nuclear-transcribed mRNA catabolic process, nonsense-mediated decay; F:GTP binding; C:ribosome; ; P:regulation of translational termination; C:translation release factor complex
lcst_c582	signal recognition particle 14 kda protein	7	C:cytosol; C:signal recognition particle, endoplasmic reticulum targeting; F:endoplasmic reticulum signal peptide binding; P:negative regulation of translational elongation; F:7S RNA binding; P:response to drug; P:SRP-dependent cotranslational protein targeting to membrane
lcst_c583	ependymin precursor	3	C:extracellular region; F:calcium ion binding; P:cell-matrix adhesion
lcst_c585	neutral alpha-glucosidase ab isoform 2	9	P:protein N-linked glycosylation via asparagine; P:protein folding; P:post-translational protein modification; C:melanosome; C:endoplasmic reticulum lumen; F:glucan 1,3-alpha-glucosidase activity; C:glucosidase II complex; F:carbohydrate binding; C:Golgi apparatus	EC:3.2.1.84
lcst_c586	deoxyhypusine hydroxylase	7	F:metal ion binding; F:protein binding; P:peptidyl-lysine modification to hypusine; F:deoxyhypusine monooxygenase activity; C:cytosol; P:post-translational protein modification; P:oxidation-reduction process	EC:1.14.99.29
lcst_c588	ryanodine receptor 3	17	P:striated muscle contraction; F:calmodulin binding; P:calcium ion transmembrane transport; F:calcium ion binding; C:integral to membrane; F:receptor activity; P:cellular calcium ion homeostasis; P:cellular response to caffeine; C:junctional membrane complex; C:microsome; P:cellular response to magnesium ion; P:cellular response to calcium ion; C:sarcoplasmic reticulum membrane; P:protein homotet…
lcst_c589	collagen alpha-1 chain-like	21	P:axon guidance; P:fibril organization; P:wound healing, spreading of epidermal cells; C:basement membrane; P:eye morphogenesis; F:proteoglycan binding; P:heart morphogenesis; F:platelet-derived growth factor binding; C:collagen type V; P:skin development; P:cell adhesion; P:regulation of cellular component organization; P:collagen fibril organization; F:integrin binding; P:collagen biosynthetic …
lcst_c590	ribosome biogenesis regulatory protein homolog	5	C:nucleolus; P:ribosome biogenesis; C:condensed nuclear chromosome; C:endoplasmic reticulum; P:mitotic metaphase plate congression
lcst_c591	casein kinase ii subunit beta	25	P:axon guidance; P:negative regulation of blood vessel endothelial cell migration; P:regulation of DNA binding; F:receptor binding; P:positive regulation of pathway-restricted SMAD protein phosphorylation; P:adiponectin-mediated signaling pathway; P:regulation of protein kinase activity; C:protein kinase CK2 complex; C:cytosol; P:negative regulation of cell proliferation; F:metal ion binding; F:p…	EC:2.7.11.0
lcst_c592	small 1	8	C:cytoplasm; F:clathrin binding; F:metal ion binding; P:positive regulation of erythrocyte differentiation; P:positive regulation of GTPase activity; P:actin cytoskeleton reorganization; P:regulation of clathrin-mediated endocytosis; F:ARF GTPase activator activity
lcst_c593	guanidinoacetate n-methyltransferase	11	P:creatine biosynthetic process; F:pyridoxal phosphate binding; F:guanidinoacetate N-methyltransferase activity; P:methylation; F:O-phospho-L-serine:2-oxoglutarate aminotransferase activity; P:L-serine biosynthetic process; P:arginine metabolic process; P:glycine metabolic process; P:proline metabolic process; P:threonine metabolic process; P:vitamin B6 metabolic process	EC:2.1.1.2; EC:2.6.1.52
lcst_c594	adp-ribosylation factor-like protein 6-interacting protein 6	1	F:protein binding
lcst_c595	eh domain-containing protein 3	3	F:GTP binding; P:GTP catabolic process; F:GTPase activity
lcst_c596	actin-related protein 3	24	P:positive regulation of dendrite morphogenesis; C:hemidesmosome; C:lamellipodium; C:Golgi membrane; P:establishment or maintenance of cell polarity; C:actin filament; P:cilium morphogenesis; P:response to antibiotic; P:meiotic cell cycle; P:cellular component movement; P:asymmetric cell division; P:regulation of myosin II filament organization; F:actin binding; C:excitatory synapse; C:Arp2/3 pro…
lcst_c597	proline-rich nuclear receptor coactivator 2	4	P:nuclear-transcribed mRNA catabolic process, nonsense-mediated decay; P:transcription, DNA-dependent; C:cytoplasmic mRNA processing body; C:nucleus
lcst_c598	sh3 domain-binding glutamic acid-rich-like protein 3	7	P:cell redox homeostasis; C:cytoplasm; F:electron carrier activity; F:protein disulfide oxidoreductase activity; C:nucleus; P:oxidation-reduction process; P:electron transport
lcst_c599	serpin h1 precursor	13	P:transport; F:serine-type endopeptidase inhibitor activity; C:endoplasmic reticulum-Golgi intermediate compartment; P:negative regulation of endopeptidase activity; P:protein maturation; C:endoplasmic reticulum lumen; P:collagen fibril organization; P:regulation of proteolysis; F:transporter activity; F:unfolded protein binding; P:collagen biosynthetic process; C:extracellular region; P:response…
lcst_c600	type alpha 2	5	C:collagen type IX; P:skeletal system development; P:axon guidance; F:extracellular matrix structural constituent conferring tensile strength; P:cell adhesion
lcst_c602	filamin-a isoform 1	27	F:protein kinase C binding; F:signal transducer activity; C:trans-Golgi network; P:adenylate cyclase-inhibiting dopamine receptor signaling pathway; P:protein localization at cell surface; P:protein stabilization; P:cytoplasmic sequestering of protein; C:cytoplasm; F:actin binding; P:negative regulation of sequence-specific DNA binding transcription factor activity; F:glycoprotein binding; P:acti…
lcst_c604	copine iii	13	P:lipid metabolic process; C:dendrite; C:membrane fraction; C:axon; F:phosphatidylserine binding; P:vesicle-mediated transport; C:membrane; C:cytosol; F:calcium-dependent phospholipid binding; F:protein serine/threonine kinase activity; F:transporter activity; P:serine family amino acid metabolic process; P:phosphorylation	EC:2.7.11.0
lcst_c606	fibrinogen alpha chain	4	C:extracellular space; P:blood coagulation; F:protein binding; P:cellular process
lcst_c607	secreted frizzled-related protein 2	61	P:positive regulation of apoptotic process; P:negative regulation of transcription, DNA-dependent; P:tail morphogenesis; P:positive regulation of peptidyl-serine phosphorylation; P:positive regulation of cell proliferation; P:response to nutrient; P:negative regulation of planar cell polarity pathway involved in axis elongation; P:negative regulation of epithelial cell proliferation; P:positive r…
lcst_c608	probable lipid phosphate phosphatase ppapdc3-like	6	C:integral to membrane; P:negative regulation of myotube differentiation; F:lipid phosphatase activity; P:metabolic process; C:nuclear envelope; C:endoplasmic reticulum membrane
lcst_c609	delta-aminolevulinic acid dehydratase	6	F:identical protein binding; F:lead ion binding; P:heme biosynthetic process; F:zinc ion binding; F:porphobilinogen synthase activity; P:chlorophyll metabolic process	EC:4.2.1.24
lcst_c610	tlc domain-containing protein 1	1	C:membrane
lcst_c611	collagen alpha-2 chain-like	10	P:axon guidance; P:ossification; F:SMAD binding; P:eye morphogenesis; P:skeletal system development; C:collagen type V; P:skin development; P:collagen fibril organization; P:cellular response to amino acid stimulus; F:extracellular matrix structural constituent
lcst_c612	ubiquitin-conjugating enzyme e2 variant 1	22	F:protein binding; P:protein K63-linked ubiquitination; P:Toll signaling pathway; P:toll-like receptor 4 signaling pathway; P:toll-like receptor 2 signaling pathway; C:UBC13-UEV1A complex; C:cytosol; C:ubiquitin ligase complex; C:UBC13-MMS2 complex; P:positive regulation of I-kappaB kinase/NF-kappaB cascade; F:acid-amino acid ligase activity; P:T cell receptor signaling pathway; P:regulation of D…	EC:6.3.2.0
lcst_c613	fatty acid-binding intestinal-like protein	3	P:transport; F:lipid binding; F:transporter activity
lcst_c615	all-trans-retinol -reductase-like	4	C:endoplasmic reticulum membrane; F:all-trans-retinol 13,14-reductase activity; P:retinol metabolic process; P:oxidation-reduction process	EC:1.3.99.23
lcst_c616	amyloid precursor protein	58	C:cell surface; C:dendritic shaft; F:peptidase activator activity; P:negative regulation of neuron differentiation; C:synaptosome; P:neuromuscular process controlling balance; F:heparin binding; P:ionotropic glutamate receptor signaling pathway; F:serine-type endopeptidase inhibitor activity; P:regulation of synapse structure and activity; P:dendrite development; C:neuromuscular junction; P:G2 ph…
lcst_c618	signal recognition particle 72 kda protein	9	P:translation; C:cytosol; C:signal recognition particle, endoplasmic reticulum targeting; C:nucleolus; F:7S RNA binding; P:response to drug; P:SRP-dependent cotranslational protein targeting to membrane; C:plasma membrane; F:signal recognition particle binding
lcst_c619	ubiquitin-conjugating enzyme e2 d2	16	P:proteasomal ubiquitin-dependent protein catabolic process; C:cytosol; P:DNA repair; P:apoptotic process; P:protein K48-linked ubiquitination; P:protein K11-linked ubiquitination; P:BMP signaling pathway; P:protein monoubiquitination; F:ubiquitin-protein ligase activity; F:ATP binding; P:negative regulation of type I interferon production; F:protein binding; P:transforming growth factor beta rec…	EC:6.3.2.19
lcst_c620	voltage-dependent calcium channel subunit alpha-2 delta-1	5	C:sarcoplasmic reticulum; F:voltage-gated calcium channel activity; F:protein binding; C:voltage-gated calcium channel complex; P:regulation of calcium ion transport via voltage-gated calcium channel activity
lcst_c621	marcks-like 1	1	F:calmodulin binding
lcst_c622	cd82 antigen	1	C:integral to membrane
lcst_c623	cleft lip and palate associated transmembrane protein 1	3	C:integral to plasma membrane; C:external side of plasma membrane; P:regulation of T cell differentiation in thymus
lcst_c624	heterogeneous nuclear ribonucleoprotein r	9	C:cytoplasm; C:nucleolus; C:heterogeneous nuclear ribonucleoprotein complex; C:nucleoplasm; F:RNA binding; F:protein binding; P:nuclear mRNA splicing, via spliceosome; F:nucleotide binding; C:catalytic step 2 spliceosome
lcst_c626	protein set isoform 2	17	C:nucleoplasm; F:histone binding; P:nucleocytoplasmic transport; P:nucleosome disassembly; P:negative regulation of transcription, DNA-dependent; C:cytosol; C:protein complex; P:negative regulation of histone acetylation; F:DNA binding; F:protein phosphatase inhibitor activity; F:protein phosphatase type 2A regulator activity; C:perinuclear region of cytoplasm; P:negative regulation of neuron apo…
lcst_c628	protein shisa-2 homolog	1	C:membrane
lcst_c629	nadh dehydrogenase	3	C:mitochondrial respiratory chain complex I; C:integral to membrane; P:electron transport chain
lcst_c630	tho complex subunit 6 homolog isoform 1	6	P:RNA splicing; C:transcription export complex; P:mRNA export from nucleus; F:RNA binding; P:mRNA processing; C:THO complex
lcst_c631	dna replication licensing factor mcm7	22	P:cell cycle checkpoint; P:response to DNA damage stimulus; F:protein kinase binding; P:DNA unwinding involved in replication; P:regulation of transcription, DNA-dependent; P:cell proliferation; F:single-stranded DNA binding; P:regulation of cyclin-dependent protein kinase activity; P:regulation of DNA-dependent DNA replication initiation; F:metal ion binding; P:RNA processing; P:S phase of mitot…
lcst_c632	5 -amp-activated protein kinase catalytic subunit alpha-1	38	P:fatty acid homeostasis; P:fatty acid biosynthetic process; P:glucose metabolic process; P:Wnt receptor signaling pathway; P:negative regulation of TOR signaling cascade; P:positive regulation of autophagy; F:metal ion binding; C:cytosol; P:positive regulation of cholesterol biosynthetic process; F:tau-protein kinase activity; P:histone-serine phosphorylation; F:cAMP-dependent protein kinase act…	EC:2.7.11.26; EC:2.7.11.11; EC:2.7.11.31; EC:2.7.11.27
lcst_c633	eukaryotic translation elongation factor 1 epsilon-1	9	C:cytosol; F:translation elongation factor activity; C:nucleolus; P:positive regulation of DNA damage response, signal transduction by p53 class mediator; P:positive regulation of apoptotic process; P:negative regulation of cell proliferation; P:tRNA aminoacylation for protein translation; C:ribosome; P:regulation of translational elongation
lcst_c634	cytosolic 5 -nucleotidase 3	12	F:5'-nucleotidase activity; F:2'-phosphotransferase activity; P:dephosphorylation; P:pyrimidine nucleoside catabolic process; F:magnesium ion binding; P:adenosine metabolic process; P:nucleotide metabolic process; C:cytosol; C:endoplasmic reticulum; C:mitochondrion; F:nucleotide binding; P:pyrimidine nucleobase metabolic process	EC:3.1.3.5
lcst_c635	cell division control protein 42 homolog precursor	32	F:GTP binding; P:positive regulation of muscle cell differentiation; C:neuron projection; P:axon guidance; C:midbody; P:positive regulation of pseudopodium assembly; P:T cell costimulation; P:establishment of Golgi localization; C:cytosol; P:macrophage differentiation; P:blood coagulation; C:filopodium; P:establishment or maintenance of cell polarity; C:spindle midzone; C:Golgi membrane; C:mitoti…
lcst_c636	39s ribosomal protein mitochondrial precursor	5	C:ribosome; F:structural constituent of ribosome; P:translation; C:mitochondrion; P:ribosome biogenesis
lcst_c637	abhydrolase domain-containing protein 16a-like	15	P:nuclear-transcribed mRNA catabolic process, nonsense-mediated decay; P:translational termination; P:translational initiation; F:protein binding; P:translational elongation; C:nucleolus; P:induction of apoptosis; P:embryo development; P:cell differentiation; F:structural constituent of ribosome; F:RNA binding; P:viral transcription; P:SRP-dependent cotranslational protein targeting to membrane; …
lcst_c638	tenascin-r precursor	27	P:axon guidance; C:membrane raft; P:negative regulation of axon extension involved in regeneration; P:positive regulation of synaptic transmission, glutamatergic; P:neuron cell-cell adhesion; F:receptor binding; P:optic nerve development; P:extracellular matrix organization; P:locomotory exploration behavior; P:axon regeneration at neuromuscular junction; P:mesoderm development; P:neural crest ce…
lcst_c640	calcium-binding mitochondrial carrier protein s -1-like	4	P:transmembrane transport; F:calcium ion binding; C:membrane; C:mitochondrion
lcst_c641	c-1-tetrahydrofolate cytoplasmic	17	C:cytosol; P:methionine biosynthetic process; P:oxidation-reduction process; P:purine nucleotide biosynthetic process; C:mitochondrion; P:histidine catabolic process; P:folic acid metabolic process; P:histidine biosynthetic process; F:methylenetetrahydrofolate dehydrogenase (NADP+) activity; P:folic acid-containing compound biosynthetic process; F:methenyltetrahydrofolate cyclohydrolase activity;…	EC:1.5.1.5; EC:3.5.4.9; EC:1.5.1.6; EC:6.3.4.3
lcst_c643	cytoskeleton-associated protein 2-like	4	P:positive regulation of transcription from RNA polymerase II promoter; P:cytokinesis after mitosis; C:centrosome; C:cytoplasmic microtubule
lcst_c644	fructose-bisphosphate aldolase a	36	P:response to nicotine; P:striated muscle contraction; P:gluconeogenesis; P:response to lipopolysaccharide; P:platelet activation; P:regulation of cell shape; C:membrane; P:protein homotetramerization; C:platelet alpha granule lumen; C:flagellum; C:actin cytoskeleton; P:fructose metabolic process; P:response to estrogen stimulus; P:fructose 1,6-bisphosphate metabolic process; C:cytosol; F:actin b…	EC:4.1.2.13
lcst_c645	karyopherin beta 1	14	C:cytosol; F:protein transporter activity; P:apoptotic DNA fragmentation; F:zinc ion binding; C:nuclear membrane; C:nuclear pore; P:cytokine-mediated signaling pathway; F:nuclear localization sequence binding; P:NLS-bearing substrate import into nucleus; F:protein domain specific binding; P:viral infectious cycle; C:nucleoplasm; P:viral genome transport in host cell; P:ribosomal protein import in…
lcst_c647	far upstream element-binding protein 1	9	C:nucleolus; F:sequence-specific DNA binding transcription factor activity; F:RNA binding; F:single-stranded DNA binding; P:positive regulation of gene expression; P:transcription from RNA polymerase II promoter; P:regulation of transcription, DNA-dependent; C:transcription factor complex;
lcst_c648	udp-n-acetylglucosamine--dolichyl-phosphate n-acetylglucosaminephosphotransferase	12	P:protein oligomerization; C:integral to endoplasmic reticulum membrane; F:phospho-N-acetylmuramoyl-pentapeptide-transferase activity; P:protein N-linked glycosylation via asparagine; P:UDP-N-acetylglucosamine metabolic process; P:post-translational protein modification; P:dolichol biosynthetic process; C:microsome; F:UDP-N-acetylglucosamine-dolichyl-phosphate N-acetylglucosaminephosphotransferas…	EC:2.7.8.13; EC:2.7.8.15
lcst_c649	nad-dependent malic mitochondrial	11	F:malate dehydrogenase (decarboxylating) activity; F:metal ion binding; F:NAD binding; F:electron carrier activity; C:mitochondrial matrix; F:malate dehydrogenase (oxaloacetate-decarboxylating) activity; P:malate metabolic process; P:pyruvate metabolic process; P:tricarboxylic acid cycle; P:carbon utilization; P:electron transport	EC:1.1.1.39; EC:1.1.1.38
lcst_c650	galectin-3	7	C:mitochondrial inner membrane; P:skeletal system development; F:protein binding; F:galactoside binding; C:nucleus; C:proteinaceous extracellular matrix; P:extracellular matrix organization
lcst_c652	mitochondrial import receptor subunit tom40 homolog	11	P:regulation of anion transport; P:regulation of ion transmembrane transport; P:cellular protein metabolic process; F:porin activity; C:mitochondrial outer membrane translocase complex; F:protein transmembrane transporter activity; C:integral to membrane of membrane fraction; P:protein targeting to mitochondrion; C:integral to mitochondrial outer membrane; F:voltage-gated anion channel activity; …
lcst_c653	transmembrane protein 30a	1	C:membrane
lcst_c654	26s proteasome non-atpase regulatory subunit 4	3	C:proteasome complex; P:fluid transport; C:cytoplasm
lcst_c655	rap1 gtpase-gdp dissociation stimulator 1 isoform 1	4	P:positive regulation of Rho GTPase activity; P:myosin filament assembly; P:vascular smooth muscle contraction; F:GTPase activator activity
lcst_c656	serine protease 27-like	1	F:serine-type peptidase activity
lcst_c657	protein fam73a-like	1	C:integral to membrane
lcst_c658	integrin beta-1 precursor	66	P:positive regulation of apoptotic process; P:cardiac muscle cell differentiation; C:hemidesmosome; P:negative regulation of neuron differentiation; C:focal adhesion; P:regulation of G-protein coupled receptor protein signaling pathway; C:synaptosome; P:tissue homeostasis; P:in utero embryonic development; P:positive regulation of cell proliferation; P:cellular response to ionizing radiation; P:G…
lcst_c659	fk506-binding protein 1a	18	F:FK506 binding; P:heart trabecula formation; P:protein folding; P:regulation of ryanodine-sensitive calcium-release channel activity; P:ventricular cardiac muscle tissue morphogenesis; C:microsome; P:muscle contraction; C:cytosol; P:cytokine-mediated signaling pathway; C:sarcoplasmic reticulum membrane; P:negative regulation of protein phosphorylation; C:axon; F:peptidyl-prolyl cis-trans isomera…	EC:5.2.1.8
lcst_c660	rna-binding protein 45	5	F:RNA binding; C:cytoplasm; C:nucleus; F:nucleotide binding; P:nervous system development
lcst_c661	ap-1 complex subunit gamma-1	19	C:cytosol; F:protein transporter activity; C:lysosomal membrane; F:kinesin binding; P:post-Golgi vesicle-mediated transport; C:Golgi membrane; F:protein C-terminus binding; C:clathrin adaptor complex; P:cellular membrane organization; P:microtubule cytoskeleton organization; P:regulation of defense response to virus by virus; C:recycling endosome; C:trans-Golgi network; P:endocytosis; C:perinucle…
lcst_c662	ubx domain-containing protein 1	9	C:proteasome complex; C:dendrite; F:ubiquitin protein ligase binding; C:Cdc48p-Npl4p-Ufd1p AAA ATPase complex; C:neuronal cell body; P:negative regulation of protein ubiquitination; F:ATPase binding; C:nucleus; F:K6-linked polyubiquitin binding
lcst_c664	polypyrimidine tract-binding protein 1-like	16	P:regulation of alternative nuclear mRNA splicing, via spliceosome; P:negative regulation of Notch signaling pathway; C:nucleoplasm; F:protein binding; F:nucleotide binding; C:heterogeneous nuclear ribonucleoprotein complex; P:positive regulation of cortical granule exocytosis by elevation of cytosolic calcium ion concentration; P:negative regulation of muscle cell differentiation; P:intestinal e…
lcst_c665	annexin a6	10	P:plasma membrane repair; C:apical plasma membrane; C:protein complex; P:calcium ion transport; P:regulation of muscle contraction; F:protein binding; C:melanosome; F:calcium ion binding; F:calcium-dependent phospholipid binding; C:perinuclear region of cytoplasm
lcst_c667	collagen type xviii alpha 1	7	C:collagen; P:negative regulation of cell proliferation; C:extracellular space; P:cell adhesion; F:structural molecule activity; P:visual perception; F:protein binding
lcst_c668	calmodulin	53	P:positive regulation of ryanodine-sensitive calcium-release channel activity; P:glucose metabolic process; P:regulation of synaptic transmission; F:phosphatidylinositol 3-kinase binding; P:G1/S transition of mitotic cell cycle; F:myosin binding; F:N-terminal myristoylation domain binding; P:protein dephosphorylation; F:receptor binding; C:cytosol; P:negative regulation of ryanodine-sensitive cal…
lcst_c669	twinfilin-1	13	C:cell-cell junction; F:phosphatidylinositol-4,5-bisphosphate binding; P:sequestering of actin monomers; C:ruffle membrane; P:regulation of actin phosphorylation; C:actin cytoskeleton; C:filopodium; F:protein tyrosine kinase activity; C:myofibril; F:actin monomer binding; C:perinuclear region of cytoplasm; F:ATP binding; P:barbed-end actin filament capping	EC:2.7.10.0
lcst_c670	mrna cap guanine-n7 methyltransferase	7	C:nucleolus; P:7-methylguanosine mRNA capping; F:mRNA (guanine-N7-)-methyltransferase activity; P:mRNA methylation; C:mRNA cap binding complex; F:RNA binding; P:RNA (guanine-N7)-methylation	EC:2.1.1.56
lcst_c671	dna-directed rna polymerase ii subunit rpb2	17	F:DNA-directed RNA polymerase activity; P:protein phosphorylation; P:transcription-coupled nucleotide-excision repair; F:protein kinase activity; P:transcription initiation from RNA polymerase II promoter; C:nucleolus; P:positive regulation of viral transcription; F:metal ion binding; C:DNA-directed RNA polymerase II, core complex; F:DNA binding; P:7-methylguanosine mRNA capping; P:transcription …	EC:2.7.7.6
lcst_c672	glycylpeptide n-tetradecanoyltransferase 1	12	C:cytosol; C:cell junction; P:activation of pro-apoptotic gene products; F:glycylpeptide N-tetradecanoyltransferase activity; P:protein lipoylation; P:induction of apoptosis by intracellular signals; P:N-terminal protein myristoylation; C:actin cytoskeleton; P:viral reproduction; P:in utero embryonic development; C:plasma membrane; P:acyl-carrier-protein biosynthetic process	EC:2.3.1.97
lcst_c673	nicastrin precursor	13	P:membrane protein ectodomain proteolysis; P:nerve growth factor receptor signaling pathway; P:Notch signaling pathway; P:membrane protein intracellular domain proteolysis; F:protein binding; P:Notch receptor processing; P:amyloid precursor protein catabolic process; P:induction of apoptosis by extracellular signals; P:protein processing; P:positive regulation of catalytic activity; C:Golgi appar…
lcst_c674	methionine-r-sulfoxide reductase b3 isoform 2	8	F:protein-methionine-R-oxide reductase activity; F:zinc ion binding; C:endoplasmic reticulum; F:peptide-methionine-(S)-S-oxide reductase activity; C:mitochondrion; P:protein repair; P:oxidation-reduction process; P:cellular protein modification process	EC:1.8.4.11
lcst_c675	importin 4	3	F:protein transporter activity; P:intracellular protein transport; C:intracellular part
lcst_c676	ubiquitin-conjugating enzyme e2 k	6	C:cytoplasm; F:ubiquitin protein ligase binding; P:ubiquitin-dependent protein catabolic process; F:ATP binding; P:protein K48-linked ubiquitination; F:ubiquitin-ubiquitin ligase activity
lcst_c677	wd repeat domain 74	1	C:nucleolus
lcst_c679	t-box transcription factor tbx15	9	F:RNA polymerase II transcription corepressor activity; P:negative regulation of transcription from RNA polymerase II promoter; F:sequence-specific DNA binding transcription factor activity; C:Tle3-Aes complex; P:embryonic cranial skeleton morphogenesis; F:protein homodimerization activity; F:transcription regulatory region sequence-specific DNA binding; C:transcription factor complex;
lcst_c680	nuclear ubiquitous casein and cyclin-dependent kinases substrate	7	F:kinase activity; F:single-stranded DNA binding; C:cytoplasm; P:phosphorylation; C:nucleus; P:regulation of cell cycle; F:double-stranded DNA binding
lcst_c681	cullin 3-like	3	F:ubiquitin protein ligase binding; C:cullin-RING ubiquitin ligase complex; P:ubiquitin-dependent protein catabolic process
lcst_c682	lysyl-trna synthetase	11	C:aminoacyl-tRNA synthetase multienzyme complex; C:microtubule cytoskeleton; C:mitochondrion; F:lysine-tRNA ligase activity; F:metal ion binding; P:diadenosine tetraphosphate biosynthetic process; F:ATP binding; F:amino acid binding; P:lysyl-tRNA aminoacylation; F:tRNA binding; P:lysine biosynthetic process	EC:6.1.1.6
lcst_c683	nuclear pore complex protein nup85	17	P:transmembrane transport; C:cytosol; P:lamellipodium assembly; C:nuclear pore outer ring; C:nuclear membrane; P:carbohydrate metabolic process; P:cytokine-mediated signaling pathway; P:macrophage chemotaxis; F:protein binding; P:mitotic prometaphase; C:spindle; P:viral reproduction; C:condensed chromosome kinetochore; P:small molecule metabolic process; P:regulation of glucose transport; P:prote…
lcst_c684	ornithine aminotransferase	5	F:pyridoxal phosphate binding; F:ornithine-oxo-acid transaminase activity; C:mitochondrion; P:arginine metabolic process; P:proline metabolic process	EC:2.6.1.13
lcst_c685	fatty acyl- hydrolase medium chain-like	2	P:metabolic process; F:carboxylesterase activity	EC:3.1.1.1
lcst_c686	fukutin	12	P:vasculogenesis; P:negative regulation of JNK cascade; P:regulation of protein glycosylation; P:muscle organ development; C:extracellular space; P:negative regulation of cell proliferation; P:muscle fiber development; P:nervous system development; C:cis-Golgi network; C:endoplasmic reticulum; C:Golgi apparatus; C:nucleus
lcst_c689	probable atp-dependent rna helicase ddx56	6	F:RNA binding; F:ATP-dependent RNA helicase activity; C:nucleolus; P:rRNA processing; P:ATP catabolic process; F:ATP binding
lcst_c690	myosin-binding protein fast-type	9	F:structural constituent of cytoskeleton; C:cytoskeleton; F:structural constituent of muscle; F:Rho guanyl-nucleotide exchange factor activity; P:muscle filament sliding; F:phospholipid binding; P:regulation of Rho protein signal transduction; C:cytosol; P:regulation of GTPase activity
lcst_c693	related ras viral (r-ras) oncogene homolog 2	8	P:Ras protein signal transduction; P:GTP catabolic process; P:positive regulation of cell migration; F:protein binding; F:GTPase activity; C:endoplasmic reticulum; F:GTP binding; C:plasma membrane
lcst_c694	1-acyl-sn-glycerol-3-phosphate acyltransferase gamma	6	F:1-acylglycerol-3-phosphate O-acyltransferase activity; C:endoplasmic reticulum; C:plasma membrane; P:phospholipid biosynthetic process; P:acyl-carrier-protein biosynthetic process; P:glycerolipid metabolic process	EC:2.3.1.51
lcst_c695	abl interactor 1	19	F:protein tyrosine kinase activator activity; P:positive regulation of protein tyrosine kinase activity; C:lamellipodium; P:actin polymerization or depolymerization; C:growth cone; P:cellular component movement; P:somitogenesis; C:synaptosome; C:filopodium; C:cytosol; P:negative regulation of cell proliferation; F:cytoskeletal protein binding; P:transmembrane receptor protein tyrosine kinase sign…
lcst_c696	integrin alpha-6 isoform 1	24	P:filopodium assembly; F:integrin binding; C:hemidesmosome; P:hemidesmosome assembly; C:basement membrane; F:laminin binding; P:cell-matrix adhesion; P:cell adhesion mediated by integrin; P:negative regulation of apoptotic process; C:cell-cell adherens junction; P:brown fat cell differentiation; C:filopodium; P:positive regulation of phosphorylation; P:leukocyte migration; C:alpha6-beta4 integrin…
lcst_c697	calpain-2 catalytic subunit isoform 1	12	F:cytoskeletal protein binding; P:response to hypoxia; C:insoluble fraction; C:soluble fraction; F:calcium ion binding; P:proteolysis; F:calcium-dependent cysteine-type endopeptidase activity; P:blastocyst development; P:myoblast fusion; C:cytoplasm; C:nucleus; C:plasma membrane
lcst_c699	comm domain-containing protein 3	1	F:protein binding
lcst_c701	u5 small nuclear ribonucleoprotein 40 kda protein	9	C:cytoplasm; C:nucleolus; C:U5 snRNP; C:nucleoplasm; F:nucleic acid binding; C:small nucleolar ribonucleoprotein complex; F:protein binding; P:nuclear mRNA splicing, via spliceosome; C:catalytic step 2 spliceosome
lcst_c702	40s ribosomal protein s27	9	C:ribosome; F:metal ion binding; F:structural constituent of ribosome; F:extracellular matrix structural constituent; P:regulation of ossification; P:translation; P:fin development; C:collagen; P:ribosome biogenesis
lcst_c703	tryptophanyl-trna synthetase	9	C:cytosol; C:soluble fraction; F:tryptophan-tRNA ligase activity; P:negative regulation of cell proliferation; P:tryptophanyl-tRNA aminoacylation; F:ATP binding; F:protein binding; P:regulation of angiogenesis; P:tryptophan metabolic process	EC:6.1.1.2
lcst_c704	tissue specific transplantation antigen p35b	13	C:cytoplasm; P:GDP-mannose metabolic process; F:GDP-L-fucose synthase activity; P:'de novo' GDP-L-fucose biosynthetic process; F:electron carrier activity; P:leukocyte cell-cell adhesion; F:GDP-4-dehydro-D-rhamnose reductase activity; F:isomerase activity; F:nucleotide binding; P:oxidation-reduction process; P:fructose metabolic process; P:mannose metabolic process; P:electron transport	EC:1.1.1.271; EC:1.1.1.187
lcst_c705	exportin-t	9	C:cytoplasm; C:nuclear pore; F:receptor activity; C:nucleoplasm; F:protein transporter activity; P:intracellular protein transport; F:tRNA binding; P:tRNA export from nucleus; P:signal transduction
lcst_c706	bromodomain and phd finger-containing protein 3	8	C:cytosol; P:platelet activation; F:metal ion binding; C:MOZ/MORF histone acetyltransferase complex; P:histone H3 acetylation; F:protein binding; P:platelet degranulation; C:extracellular region
lcst_c707	protein transport protein sec23b	10	P:cartilage development; F:zinc ion binding; C:Golgi membrane; P:erythrocyte development; C:COPII vesicle coat; P:ER to Golgi vesicle-mediated transport; C:perinuclear region of cytoplasm; P:intracellular protein transport; C:endoplasmic reticulum membrane; P:embryonic neurocranium morphogenesis
lcst_c709	dna replication licensing factor mcm6	13	P:DNA unwinding involved in replication; P:cell cycle; F:ATP-dependent DNA helicase activity; C:nucleolus; F:metal ion binding; C:MCM complex; F:identical protein binding; F:ATP binding; P:regulation of DNA-dependent DNA replication initiation; F:single-stranded DNA binding; F:chromatin binding; C:replication fork; C:chromatin
lcst_c710	bifunctional methylenetetrahydrofolate dehydrogenase mitochondrial	12	F:phosphate ion binding; P:folic acid-containing compound biosynthetic process; F:methylenetetrahydrofolate dehydrogenase (NAD+) activity; F:methylenetetrahydrofolate dehydrogenase (NADP+) activity; F:methenyltetrahydrofolate cyclohydrolase activity; P:one-carbon metabolic process; F:magnesium ion binding; P:tetrahydrofolate metabolic process; C:mitochondrion; P:oxidation-reduction process; F:nuc…	EC:1.5.1.15; EC:1.5.1.5; EC:3.5.4.9
lcst_c711	interferon regulatory factor 2 binding protein 2	3	F:metal ion binding; C:nucleus; P:regulation of transcription, DNA-dependent
lcst_c713	pumilio domain-containing protein kiaa0020 homolog	3	C:nucleolus; F:RNA binding; C:endoplasmic reticulum
lcst_c714	ras-related protein rab-12	5	C:Golgi membrane; F:GTP binding; C:secretory granule; P:small GTPase mediated signal transduction; P:protein transport
lcst_c715	pre-mrna-splicing factor slu7	11	C:small nuclear ribonucleoprotein complex; F:second spliceosomal transesterification activity; P:nuclear mRNA 3'-splice site recognition; F:zinc ion binding; F:pre-mRNA 3'-splice site binding; P:alternative nuclear mRNA splicing, via spliceosome; P:cellular response to stress; C:nuclear speck; C:catalytic step 2 spliceosome; P:intracellular protein transport; C:cytoplasm
lcst_c717	coatomer subunit alpha	9	C:COPI vesicle coat; P:retrograde vesicle-mediated transport, Golgi to ER; P:intra-Golgi vesicle-mediated transport; P:notochord development; P:intracellular protein transport; C:extracellular region; F:structural molecule activity; F:hormone activity; P:signal transduction
lcst_c718	bifunctional 3 -phosphoadenosine 5 -phosphosulfate synthase 1	11	C:cytosol; F:adenylylsulfate kinase activity; P:3'-phosphoadenosine 5'-phosphosulfate biosynthetic process; P:sulfate assimilation; F:sulfate adenylyltransferase (ATP) activity; C:sulfate adenylyltransferase complex (ATP); P:xenobiotic metabolic process; P:skeletal system development; F:ATP binding; P:phosphorylation; P:purine nucleobase metabolic process	EC:2.7.1.25; EC:2.7.7.4
lcst_c719	cleavage stimulation factor subunit 2-like	10	C:nucleolus; P:mRNA polyadenylation; C:mRNA cleavage and polyadenylation specificity factor complex; P:termination of RNA polymerase II transcription; F:RNA binding; F:protein binding; C:cleavage body; P:nuclear mRNA splicing, via spliceosome; P:mRNA cleavage; F:nucleotide binding
lcst_c721	ran gtpase-activating protein 1-like	5	C:kinetochore; F:Ran GTPase activator activity; C:perinuclear region of cytoplasm; P:positive regulation of Ran GTPase activity; P:negative regulation of protein export from nucleus
lcst_c723	ras-related protein rab-2a	15	C:soluble fraction; C:Golgi membrane; F:sphingomyelin phosphodiesterase activity; C:membrane fraction; F:GDP binding; C:melanosome; P:GTP catabolic process; P:Rab protein signal transduction; P:ER to Golgi vesicle-mediated transport; C:neuronal cell body; F:GTPase activity; P:intracellular protein transport; C:endoplasmic reticulum membrane; F:GTP binding; P:glycosphingolipid metabolic process	EC:3.1.4.12
lcst_c724	tubulin alpha-1a chain	10	P:myelination; C:microtubule; P:protein polymerization; P:GTP catabolic process; P:glial cell development; P:microtubule-based movement; F:GTPase activity; F:structural molecule activity; C:cytoplasm; F:GTP binding
lcst_c725	proteoglycan-like sulfated glycoprotein	2	F:peptidase activity; C:basement membrane
lcst_c726	rrp12-like protein	3	C:nucleolus; C:integral to membrane; C:nuclear membrane
lcst_c727	akirin 1	1	C:nucleus
lcst_c728	adenine phosphoribosyltransferase	10	P:purine ribonucleoside salvage; P:lactation; P:cellular response to insulin stimulus; C:nucleolus; P:adenine salvage; F:AMP binding; F:adenine phosphoribosyltransferase activity; P:grooming behavior; F:adenine binding; C:cytoplasm	EC:2.4.2.7
lcst_c730	calpain-1 catalytic subunit	9	C:cytoplasm; P:protein autoprocessing; P:positive regulation of cell proliferation; F:cytoskeletal protein binding; C:plasma membrane; F:calcium-dependent cysteine-type endopeptidase activity; F:calcium ion binding; C:insoluble fraction; P:proteolysis
lcst_c731	ras-related c3 botulinum toxin substrate 1 (rho small gtp binding protein rac1)	53	F:GTP binding; P:inflammatory response; P:viral reproduction; P:regulation of cell migration; P:positive regulation of actin filament polymerization; P:dendrite morphogenesis; P:negative regulation of receptor-mediated endocytosis; P:cell-matrix adhesion; P:axon guidance; P:engulfment of apoptotic cell; P:ruffle assembly; P:anatomical structure arrangement; P:auditory receptor cell morphogenesis;…
lcst_c732	growth arrest-specific protein 1-like	27	P:axon guidance; P:palate development; P:embryonic digit morphogenesis; P:developmental growth; F:protein binding; P:outer ear morphogenesis; C:anchored to plasma membrane; P:negative regulation of apoptotic process; P:camera-type eye development; P:negative regulation of mitotic cell cycle; P:cellular response to vascular endothelial growth factor stimulus; P:embryonic cranial skeleton morphogen…
lcst_c733	ragulator complex protein lamtor1	18	F:protein binding; P:cellular protein localization; P:endosome organization; P:regulation of cholesterol esterification; P:lysosome organization; C:lysosomal membrane; C:Golgi apparatus; C:Ragulator complex; P:positive regulation of TOR signaling cascade; P:regulation of cholesterol import; P:cell growth; P:endosome localization; P:regulation of cholesterol efflux; P:positive regulation of MAPK c…
lcst_c734	heavy chain cardiac beta	5	C:myosin filament; F:actin binding; F:ATP binding; F:motor activity; C:membrane
lcst_c735	trans- -enoyl- reductase	6	C:integral to endoplasmic reticulum membrane; P:steroid biosynthetic process; F:trans-2-enoyl-CoA reductase (NADPH) activity; P:very long-chain fatty acid biosynthetic process; P:fatty acid elongation; P:oxidation-reduction process	EC:1.3.1.38
lcst_c736	leukotriene a4 hydrolase	17	C:cytosol; F:zinc ion binding; P:inflammatory response; P:leukotriene biosynthetic process; C:nucleolus; P:peptide catabolic process; P:prostanoid metabolic process; F:aminopeptidase activity; P:proteolysis; P:response to peptide hormone stimulus; F:metallopeptidase activity; F:leukotriene-A4 hydrolase activity; P:Type I pneumocyte differentiation; P:response to zinc ion; F:epoxide hydrolase acti…	EC:3.4.11.0; EC:3.3.2.6; EC:3.3.2.10
lcst_c737	peroxisomal biogenesis factor 19	12	F:protein N-terminus binding; P:chaperone-mediated protein transport; C:integral to membrane; P:negative regulation of lipid binding; C:brush border membrane; C:peroxisomal membrane; P:protein stabilization; F:peroxisome membrane class-1 targeting sequence binding; P:protein import into peroxisome membrane; P:chaperone-mediated protein folding; C:nucleus; P:peroxisome membrane biogenesis
lcst_c738	sarcospan	5	C:integral to plasma membrane; P:muscle contraction; P:cell adhesion; C:dystrophin-associated glycoprotein complex; C:transport vesicle
lcst_c739	scavenger receptor class b member 1 isoform 1	32	P:positive regulation of cholesterol storage; P:cholesterol import; P:positive regulation of nitric-oxide synthase activity; P:steroid metabolic process; P:cell adhesion; P:regulation of phosphatidylcholine catabolic process; P:adhesion to symbiont; F:phosphatidylserine binding; P:low-density lipoprotein particle clearance; P:lipopolysaccharide transport; F:lipopolysaccharide receptor activity; P…
lcst_c740	cd9 antigen	2	C:integral to membrane; P:posterior lateral line development
lcst_c741	calreticulin precursor	4	P:protein folding; C:endoplasmic reticulum; F:unfolded protein binding; F:calcium ion binding
lcst_c742	glycerophosphodiester phosphodiesterase domain-containing protein 5-like	2	F:protein binding; C:cell part
lcst_c743	collagen alpha-1 chain	3	F:extracellular matrix structural constituent; C:extracellular space; C:collagen type XII
lcst_c744	s-adenosylmethionine synthase isoform type-1	10	F:ADP binding; F:methionine adenosyltransferase activity; P:S-adenosylmethionine biosynthetic process; P:one-carbon metabolic process; F:ATP binding; F:magnesium ion binding; F:amino acid binding; P:protein homotetramerization; F:protein homodimerization activity; P:methionine metabolic process	EC:2.5.1.6
lcst_c745	7-dehydrocholesterol reductase	13	P:lung development; P:oxidation-reduction process; C:nuclear outer membrane; F:7-dehydrocholesterol reductase activity; C:integral to membrane; P:regulation of cholesterol biosynthetic process; P:multicellular organism growth; C:microsome; P:cell differentiation; P:post-embryonic development; P:regulation of cell proliferation; P:blood vessel development; C:endoplasmic reticulum membrane	EC:1.3.1.21
lcst_c746	peptide mitochondrial-like	11	P:N-terminal protein amino acid modification; P:positive regulation of cell proliferation; F:iron ion binding; P:peptidyl-methionine modification; P:cell-cell signaling; C:extracellular region; F:peptide deformylase activity; C:mitochondrion; P:transforming growth factor beta receptor signaling pathway; P:translation; P:nitrogen compound metabolic process	EC:3.5.1.88
lcst_c747	translation initiation factor eif-2b subunit delta	12	F:S-methyl-5-thioribose-1-phosphate isomerase activity; P:L-methionine salvage from methylthioadenosine; P:cellular response to stimulus; P:ovarian follicle development; P:oligodendrocyte development; P:negative regulation of translational initiation; F:translation initiation factor activity; P:myelination; C:eukaryotic translation initiation factor 2B complex; F:guanyl-nucleotide exchange factor…	EC:5.3.1.23
lcst_c748	afg3-like protein 1-like	18	F:zinc ion binding; F:nucleoside-triphosphatase activity; P:righting reflex; P:axonogenesis; C:mitochondrial inner membrane; C:integral to membrane; P:cristae formation; P:neuromuscular junction development; P:mitochondrial protein processing; F:metalloendopeptidase activity; P:death; P:mitochondrial fusion; P:nerve development; P:protein catabolic process; P:proteolysis; P:myelination; P:regulat…	EC:3.6.1.15; EC:3.4.24.0
lcst_c749	cdk5 regulatory subunit associated protein 3	9	P:epiboly involved in gastrulation with mouth forming second; P:positive regulation of transcription from RNA polymerase II promoter; P:regulation of neuron differentiation; P:brain development; F:protein complex binding; P:regulation of cyclin-dependent protein kinase activity; P:cell proliferation; P:cell-cell adhesion involved in gastrulation; P:regulation of mitotic cell cycle
lcst_c750	d-3-phosphoglycerate dehydrogenase	20	C:cytosol; F:NAD binding; P:oxidation-reduction process; P:spinal cord development; P:cell cycle process; P:glycine metabolic process; P:taurine metabolic process; P:neural tube development; P:regulation of gene expression; P:brain development; P:glutamine metabolic process; P:neuron projection development; F:phosphoglycerate dehydrogenase activity; F:electron carrier activity; P:cellular nitroge…	EC:1.1.1.95
lcst_c751	protein ndrg3-like	1	C:cytoplasm
lcst_c752	structural maintenance of chromosomes protein 3	21	F:dynein binding; C:basement membrane; F:mediator complex binding; P:mitotic spindle organization; C:meiotic cohesin complex; P:cell division; C:cytoplasm; P:stem cell maintenance; C:chromosome, centromeric region; P:meiosis; P:signal transduction; C:lateral element; C:nuclear matrix; P:mitotic sister chromatid cohesion; F:chromatin binding; P:negative regulation of DNA endoreduplication; F:ATP b…
lcst_c753	immunoglobulin-like and fibronectin type iii domain-containing protein 1	2	C:nucleus; C:Z disc
lcst_c754	threonine--trna cytoplasmic	8	C:cytoplasm; F:threonine-tRNA ligase activity; F:ATP binding; P:threonyl-tRNA aminoacylation; C:actin cytoskeleton; P:glycine metabolic process; P:L-serine metabolic process; P:threonine metabolic process	EC:6.1.1.3
lcst_c756	etoposide induced mrna	7	C:endoplasmic reticulum membrane; C:nuclear membrane; P:induction of apoptosis; P:response to drug; P:negative regulation of cell growth; C:integral to membrane; P:autophagy
lcst_c760	nucleolar protein 16	1	C:nucleolus
lcst_c761	dna topoisomerase 2- partial	45	C:WINAC complex; P:positive regulation of apoptotic process; F:ubiquitin binding; F:protein kinase C binding; F:protein homodimerization activity; C:viral integration complex; P:DNA repair; F:protein C-terminus binding; P:DNA-dependent DNA replication; P:retinal ganglion cell axon guidance; P:resolution of meiotic recombination intermediates; P:axon target recognition; P:DNA ligation; P:sister ch…	EC:5.99.1.3
lcst_c762	protein kinase c and casein kinase substrate in neurons protein 3	4	P:notochord cell differentiation; P:regulation of cellular process; P:notochord formation; C:plasma membrane
lcst_c764	sumo-conjugating enzyme ubc9	26	C:fibrillar center; P:negative regulation of transcription from RNA polymerase II promoter; P:proteasomal ubiquitin-dependent protein catabolic process; P:multicellular organismal development; F:protein C-terminus binding; C:PML body; P:positive regulation of intracellular steroid hormone receptor signaling pathway; F:SUMO ligase activity; P:positive regulation of sequence-specific DNA binding tr…	EC:6.3.2.19
lcst_c765	alpha-5 type iv partial	8	P:neuromuscular junction development; C:basal lamina; P:axon target recognition; C:neuromuscular junction; F:extracellular matrix structural constituent; P:retinal ganglion cell axon guidance; P:extracellular matrix organization; C:collagen type IV
lcst_c766	calcium calmodulin-dependent protein kinase type ii subunit beta-like isoform 9	24	C:nucleoplasm; P:regulation of skeletal muscle adaptation; C:endocytic vesicle membrane; F:calmodulin-dependent protein kinase activity; F:calcium-dependent protein serine/threonine phosphatase activity; P:interferon-gamma-mediated signaling pathway; P:regulation of calcium ion transport; C:cytosol; P:protein autophosphorylation; C:sarcoplasmic reticulum membrane; P:response to hypoxia; P:insulin…	EC:2.7.11.17
lcst_c767	wap four-disulfide core domain protein 1-like	5	C:extracellular space; P:negative regulation of peptidase activity; F:serine-type endopeptidase inhibitor activity; P:negative regulation of cell growth; P:response to chemical stimulus
lcst_c768	oxysterol binding 2	1	P:lipid transport
lcst_c769	pre-mrna-splicing factor rbm22	15	F:zinc ion binding; C:nucleolus; F:nucleocytoplasmic transporter activity; P:cellular response to stress; P:nucleocytoplasmic transport; F:pre-mRNA binding; P:nuclear mRNA cis splicing, via spliceosome; P:positive regulation of RNA splicing; F:calcium-dependent protein binding; F:nucleotide binding; C:catalytic step 2 spliceosome; P:positive regulation of intracellular protein transport; C:cytopl…
lcst_c770	ceruloplasmin	10	C:extracellular space; F:metal ion binding; P:response to copper ion; P:cellular iron ion homeostasis; C:anchored to plasma membrane; F:chaperone binding; P:transmembrane transport; F:ferroxidase activity; P:oxidation-reduction process; P:chlorophyll metabolic process	EC:1.16.3.1
lcst_c771	5 - cytosolic iii	12	F:5'-nucleotidase activity; F:2'-phosphotransferase activity; P:dephosphorylation; P:pyrimidine nucleoside catabolic process; F:magnesium ion binding; P:adenosine metabolic process; P:nucleotide metabolic process; C:cytosol; C:endoplasmic reticulum; C:mitochondrion; F:nucleotide binding; P:pyrimidine nucleobase metabolic process	EC:3.1.3.5
lcst_c772	probable palmitoyltransferase zdhhc6	2	F:zinc ion binding; F:transferase activity
lcst_c774	high choriolytic enzyme 1 precursor	3	F:metalloendopeptidase activity; P:proteolysis; F:zinc ion binding	EC:3.4.24.0
lcst_c775	syndecan binding protein	20	P:axon guidance; P:Ras protein signal transduction; F:frizzled binding; F:interleukin-5 receptor binding; F:syndecan binding; F:protein N-terminus binding; P:positive regulation of phosphorylation; P:protein targeting to membrane; C:cytosol; P:actin cytoskeleton organization; C:cytoskeleton; P:synaptic transmission; P:substrate-dependent cell migration, cell extension; P:positive regulation of JN…
lcst_c777	desmoplakin isoform 2	20	P:wound healing; P:peptide cross-linking; P:desmosome organization; F:protein binding, bridging; P:cell-cell adhesion; C:mitochondrion; P:intermediate filament organization; P:keratinocyte differentiation; P:protein localization to adherens junction; P:ventricular compact myocardium morphogenesis; P:adherens junction organization; C:membrane fraction; P:skin development; F:structural constituent …
lcst_c778	septin 2	25	C:actin cytoskeleton; C:synaptosome; F:GTP binding; C:cilium membrane; P:cell division; P:GTP catabolic process; P:neuron projection development; C:nucleolus; C:cell surface; C:spindle; C:exocyst; P:mitosis; P:regulation of protein localization; C:cleavage furrow; P:smoothened signaling pathway; P:regulation of L-glutamate transport; P:regulation of catalytic activity; P:cilium assembly; C:midbod…
lcst_c780	splicing factor 3b subunit 5	3	C:nucleoplasm; C:U12-type spliceosomal complex; P:nuclear mRNA splicing, via spliceosome
lcst_c781	voltage-dependent l-type calcium channel subunit alpha-1s	13	C:sarcoplasmic reticulum; P:striated muscle contraction; P:ossification; P:skeletal muscle adaptation; P:calcium ion transmembrane transport; P:neuromuscular junction development; P:extraocular skeletal muscle development; P:skeletal system development; C:I band; C:voltage-gated calcium channel complex; P:myoblast fusion; P:regulation of calcium ion transport via voltage-gated calcium channel act…
lcst_c782	oxoglutarate (alpha-ketoglutarate) dehydrogenase	17	P:pyramidal neuron development; F:thiamine pyrophosphate binding; F:oxoglutarate dehydrogenase (NAD+) activity; C:mitochondrial membrane; P:thalamus development; P:cerebellar cortex development; P:tricarboxylic acid cycle; P:striatum development; P:glycolysis; P:lysine catabolic process; P:hippocampus development; C:mitochondrial matrix; P:olfactory bulb mitral cell layer development; F:oxoglutar…	EC:1.2.4.2
lcst_c784	adp-ribosylation factor 1	15	P:semicircular canal development; P:regulation of lipid storage; P:regulation of cell shape; P:post-Golgi vesicle-mediated transport; P:small GTPase mediated signal transduction; P:cell adhesion; P:protein ADP-ribosylation; P:endosomal transport; P:neurotransmitter secretion; F:GTPase activity; P:compound eye development; P:synaptic vesicle endocytosis; P:protein transport; C:Golgi apparatus; F:G…
lcst_c785	general vesicular transport factor p115	9	C:Golgi membrane; P:transcytosis; C:microsome; P:vesicle fusion with Golgi apparatus; F:protein binding; F:protein transporter activity; P:intracellular protein transport; C:cytosol; C:perinuclear region of cytoplasm
lcst_c786	von willebrand factor c domain-containing protein 2-like	1	P:nervous system development
lcst_c787	e3 ubiquitin-protein ligase trim63	4	F:ligase activity; C:intracellular; P:cellular protein metabolic process; F:zinc ion binding
lcst_c788	nebulin-related-anchoring protein	5	F:muscle alpha-actinin binding; C:muscle tendon junction; F:actin binding; C:fascia adherens; F:zinc ion binding
lcst_c789	golgi phosphoprotein 3	12	C:cytosol; P:regulation of mitochondrion organization; C:Golgi cisterna membrane; C:nuclear membrane; F:lipid binding; C:endosome; C:mitochondrial intermembrane space; P:positive regulation of TOR signaling cascade; F:protein binding; C:trans-Golgi network; P:cell proliferation; C:plasma membrane
lcst_c790	serum deprivation-response protein	6	C:cytosol; P:positive regulation of transcription from RNA polymerase II promoter; F:protein binding; F:phosphatidylserine binding; C:Golgi apparatus; C:plasma membrane
lcst_c791	protein cornichon homolog 4	3	C:integral to membrane; C:endoplasmic reticulum; P:intracellular signal transduction
lcst_c792	angiopoietin-related protein 4 precursor	4	C:extracellular space; P:response to bacterium; F:receptor binding; P:signal transduction
lcst_c794	grainyhead-like protein 2 homolog	8	C:nucleolus; P:regulation of transcription, DNA-dependent; F:DNA binding; P:inner ear development; F:sequence-specific DNA binding transcription factor activity; C:cytoplasm; C:transcription factor complex;
lcst_c795	phosphoenolpyruvate carboxykinase	14	F:manganese ion binding; P:glycerol biosynthetic process from pyruvate; F:carboxylic acid binding; F:magnesium ion binding; P:response to insulin stimulus; P:internal protein amino acid acetylation; P:phosphorylation; F:kinase activity; P:gluconeogenesis; F:phosphoenolpyruvate carboxykinase (GTP) activity; C:cytoplasm; C:nucleus; F:GTP binding; P:tricarboxylic acid cycle	EC:4.1.1.32
lcst_c796	amino-terminal enhancer of split	12	P:regulation of growth; P:cellular response to extracellular stimulus; P:negative regulation of response to cytokine stimulus; P:negative regulation of protein binding; P:skeletal system development; P:negative regulation of transcription from RNA polymerase II promoter; F:transcription corepressor activity; P:negative regulation of canonical Wnt receptor signaling pathway; F:protein binding; P:r…
lcst_c797	manganese superoxide dismutase	6	P:response to cadmium ion; F:metal ion binding; P:superoxide metabolic process; F:superoxide dismutase activity; P:response to methylmercury; P:oxidation-reduction process	EC:1.15.1.1
lcst_c798	splicing factor 1	38	P:transcription initiation from RNA polymerase II promoter; P:tissue development; P:positive regulation of male gonad development; F:transcription corepressor activity; P:cell-cell signaling; F:zinc ion binding; P:adrenal gland development; F:steroid hormone receptor activity; P:nuclear mRNA 3'-splice site recognition; C:ribosome; P:negative regulation of smooth muscle cell proliferation; F:ligan…
lcst_c799	pancreatic progenitor cell differentiation and proliferation factor	3	P:exocrine pancreas development; P:cell fate specification; P:cell proliferation
lcst_c800	poly -binding-splicing factor puf60	11	F:RNA binding; C:nucleolus; P:apoptotic process; P:regulation of transcription, DNA-dependent; P:RNA splicing; F:DNA binding; F:protein binding; F:nucleotide binding; C:cyclin-dependent protein kinase activating kinase holoenzyme complex; C:ribonucleoprotein complex; P:mRNA processing
lcst_c801	heterogeneous nuclear ribonucleoprotein k	16	C:nucleoplasm; F:protein binding; F:RNA polymerase II core promoter proximal region sequence-specific DNA binding transcription factor activity involved in positive regulation of transcription; C:heterogeneous nuclear ribonucleoprotein complex; P:regulation of lipid transport by positive regulation of transcription from RNA polymerase II promoter; F:RNA polymerase II core promoter proximal region…
lcst_c804	pin2-interacting protein x1	12	C:nuclear chromosome; C:mitochondrion; C:nucleolus; P:mitotic metaphase plate congression; F:telomerase inhibitor activity; F:telomeric RNA binding; C:chromosome, telomeric region; C:kinetochore; F:protein binding; P:telomere maintenance via telomerase; P:negative regulation of telomerase activity; C:spindle
lcst_c805	argininosuccinate lyase	9	P:arginine biosynthetic process via ornithine; P:arginine catabolic process; P:urea cycle; F:argininosuccinate lyase activity; P:internal protein amino acid acetylation; C:cytosol; P:alanine metabolic process; P:aspartate metabolic process; P:proline metabolic process	EC:4.3.2.1
lcst_c806	collagen alpha-1 chain	6	P:endochondral ossification; F:metal ion binding; F:extracellular matrix structural constituent; C:cell cortex; C:collagen; P:cartilage development
lcst_c807	elongation factor 2	8	C:cytosol; F:translation elongation factor activity; P:GTP catabolic process; F:GTPase activity; F:GTP binding; P:embryo development; C:ribosome; P:regulation of translational elongation
lcst_c809	signal transducing adapter molecule 2	8	C:cytosol; C:early endosome membrane; C:nucleolus; P:negative regulation of epidermal growth factor receptor signaling pathway; P:cellular membrane organization; P:endosomal transport; F:protein binding; P:intracellular protein transport
lcst_c811	coatomer subunit beta	14	C:COPI vesicle coat; C:cytosol; P:retrograde vesicle-mediated transport, Golgi to ER; C:endoplasmic reticulum-Golgi intermediate compartment; P:intra-Golgi vesicle-mediated transport; C:microsome; F:protein binding; P:COPI coating of Golgi vesicle; P:interspecies interaction between organisms; P:notochord development; P:intracellular protein transport; F:structural molecule activity; C:endoplasmi…
lcst_c812	macrophage-capping protein	5	C:nuclear membrane; C:nucleolus; F:actin binding; C:cytoplasm; P:cell projection assembly
lcst_c814	annexin a3	1	F:binding
lcst_c815	coiled-coil domain-containing protein 47 precursor	8	P:embryo development; C:microsome; P:calcium ion homeostasis; F:calcium ion binding; P:post-embryonic development; C:integral to membrane; P:ER overload response; C:endoplasmic reticulum
lcst_c816	collagen alpha-1 chain	6	C:extracellular space; P:cell adhesion; F:extracellular matrix structural constituent conferring tensile strength; C:collagen type XII; P:collagen fibril organization; P:skeletal system development
lcst_c817	39s ribosomal protein mitochondrial-like	6	F:structural constituent of ribosome; F:RNA binding; C:large ribosomal subunit; F:transferase activity; P:translation; P:ribosome biogenesis
lcst_c818	n-arginine dibasic nrd convertase 1	6	F:zinc ion binding; C:mitochondrion; P:positive regulation of membrane protein ectodomain proteolysis; F:metalloendopeptidase activity; P:regulation of endopeptidase activity; F:protein binding	EC:3.4.24.0
lcst_c819	proline dehydrogenase mitochondrial	9	P:glutamate biosynthetic process; C:mitochondrial inner membrane; P:proline catabolic process; F:amino acid binding; F:FAD binding; F:proline dehydrogenase activity; P:oxidation-reduction process; P:arginine metabolic process; P:proline biosynthetic process	EC:1.5.99.8
lcst_c823	alpha-2-macroglobulin-like protein 1-like	1	P:liver development
lcst_c824	protein phosphatase type	5	F:phosphoprotein phosphatase activity; C:myosin complex; F:calcium ion binding; F:motor activity; P:protein dephosphorylation	EC:3.1.3.16
lcst_c825	acyl- synthetase long-chain family member 1	20	P:adiponectin-mediated signaling pathway; P:long-chain fatty acid metabolic process; P:xenobiotic catabolic process; C:microsome; C:integral to membrane; C:endoplasmic reticulum membrane; C:mitochondrial outer membrane; P:triglyceride biosynthetic process; P:long-chain fatty acid import; F:long-chain fatty acid-CoA ligase activity; P:regulation of fatty acid oxidation; P:response to drug; P:long-…	EC:6.2.1.3
lcst_c826	alpha cardiac muscle 1	27	P:skeletal muscle fiber development; C:actomyosin, actin part; P:response to ethanol; P:response to mechanical stimulus; P:cardiac muscle contraction; P:skeletal muscle fiber adaptation; P:cardiac myofibril assembly; P:muscle filament sliding; F:ADP binding; C:striated muscle thin filament; P:apoptotic process; P:response to steroid hormone stimulus; F:myosin binding; C:cytosol; P:skeletal muscle…	EC:3.6.1.3
lcst_c827	bystin	6	C:cytoplasm; C:nucleolus; F:protein binding; P:ribosome biogenesis; P:cell adhesion; P:female pregnancy
lcst_c828	nucleobindin 2	5	C:Golgi apparatus; C:nuclear outer membrane; C:endoplasmic reticulum-Golgi intermediate compartment; F:calcium ion binding; C:endoplasmic reticulum
lcst_c830	small ubiquitin-related modifier 1 precursor	22	P:palate development; C:nuclear speck; C:PML body; P:interferon-gamma-mediated signaling pathway; F:SUMO ligase activity; C:nuclear membrane; P:negative regulation of transcription, DNA-dependent; P:negative regulation of DNA binding; C:cytoplasm; P:negative regulation of sequence-specific DNA binding transcription factor activity; C:nuclear pore; P:positive regulation of proteasomal ubiquitin-de…
lcst_c831	cullin-associated nedd8-dissociated protein 1	7	F:TBP-class protein binding; P:positive regulation of RNA polymerase II transcriptional preinitiation complex assembly; P:protein ubiquitination; P:negative regulation of catalytic activity; P:cell differentiation; C:ubiquitin ligase complex; C:nucleus
lcst_c832	calreticulin	64	P:cardiac muscle cell differentiation; F:chaperone binding; P:negative regulation of neuron differentiation; F:iron ion binding; P:antigen processing and presentation of exogenous peptide antigen via MHC class I, TAP-dependent; F:unfolded protein binding; P:positive regulation of cell proliferation; P:post-translational protein modification; F:ubiquitin protein ligase binding; C:soluble fraction;…
lcst_c833	glutaredoxin 3	12	P:regulation of the force of heart contraction; F:protein kinase C binding; C:Z disc; P:oxidation-reduction process; F:iron-sulfur cluster binding; F:metal ion binding; P:cell redox homeostasis; F:electron carrier activity; C:cell cortex; P:negative regulation of cardiac muscle hypertrophy; F:protein disulfide oxidoreductase activity; P:electron transport
lcst_c834	f-box and leucine-rich repeat protein 20	2	F:protein binding; C:cytoplasm
lcst_c835	transmembrane protein 245	1	C:membrane
lcst_c836	endothelial lipase	11	P:regulation of lipoprotein metabolic process; F:lipoprotein lipase activity; P:reverse cholesterol transport; P:phospholipid homeostasis; F:phosphatidylcholine 1-acylhydrolase activity; P:phospholipid catabolic process; C:extracellular space; P:high-density lipoprotein particle remodeling; P:positive regulation of high-density lipoprotein particle clearance; P:positive regulation of cholesterol …	EC:3.1.1.34; EC:3.1.1.32
lcst_c837	alpha-aminoadipic semialdehyde mitochondrial	7	F:saccharopine dehydrogenase (NADP+, L-lysine-forming) activity; P:L-lysine catabolic process to acetyl-CoA via saccharopine; C:mitochondrion; F:nucleotide binding; P:oxidation-reduction process; F:saccharopine dehydrogenase (NAD+, L-glutamate-forming) activity; P:lysine biosynthetic process	EC:1.5.1.8; EC:1.5.1.9
lcst_c838	translational activator gcn1	5	C:ribosome; F:translation factor activity, nucleic acid binding; F:protein binding; P:regulation of translation;
lcst_c839	39s ribosomal protein mitochondrial	3	F:hydrolase activity; C:cytoplasmic part; C:intracellular organelle
lcst_c840	acyl-protein thioesterase 2	3	P:fatty acid metabolic process; C:cytoplasm; F:hydrolase activity
lcst_c841	nebulin-related-anchoring protein	4	C:adherens junction; F:cytoskeletal protein binding; C:cell part; F:zinc ion binding
lcst_c842	ring finger protein 121	2	F:zinc ion binding; C:integral to membrane
lcst_c843	heterogeneous nuclear ribonucleoprotein u-like protein 1	7	P:response to virus; F:RNA binding; P:regulation of transcription, DNA-dependent; F:enzyme binding; C:heterogeneous nuclear ribonucleoprotein complex; P:nuclear mRNA splicing, via spliceosome; C:nucleoplasm
lcst_c844	nuclear protein hcc-1	1	F:nucleic acid binding
lcst_c845	mitochondrial ribosomal protein l12	8	P:translation; P:transport; C:mitochondrial large ribosomal subunit; C:integral to membrane; F:structural constituent of ribosome; P:transcription from mitochondrial promoter; P:positive regulation of transcription, DNA-dependent; P:ribosome biogenesis
lcst_c846	nadh dehydrogenase iron-sulfur protein mitochondrial precursor	11	F:quinone binding; F:NADH dehydrogenase (ubiquinone) activity; C:mitochondrial respiratory chain complex I; F:metal ion binding; F:4 iron, 4 sulfur cluster binding; P:mitochondrial electron transport, NADH to ubiquinone; F:protein binding; P:mitochondrial respiratory chain complex I assembly; P:ubiquinone biosynthetic process; P:sodium ion transport; P:proton transport	EC:1.6.5.3
lcst_c847	eukaryotic translation initiation factor 4 gamma 1	13	F:translation initiation factor activity; C:eukaryotic translation initiation factor 4F complex; C:cytosol; P:insulin receptor signaling pathway; P:nuclear-transcribed mRNA poly(A) tail shortening; P:cell death; P:cytokine-mediated signaling pathway; F:DNA binding; P:regulation of translational initiation; P:interspecies interaction between organisms; F:eukaryotic initiation factor 4E binding; P:…
lcst_c848	heat shock cognate 70	2	F:ATP binding; P:response to stress
lcst_c849	ubiquitin carboxyl-terminal hydrolase 12	6	F:ubiquitin-specific protease activity; P:protein deubiquitination; F:protein binding; P:ubiquitin-dependent protein catabolic process; F:ubiquitin thiolesterase activity; F:cysteine-type endopeptidase activity	EC:3.1.2.15; EC:3.4.22.0
lcst_c850	exosome complex component rrp42	9	C:cytosol; C:exosome (RNase complex); F:RNA binding; C:nucleolus; P:rRNA processing; F:protein binding; F:3'-5'-exoribonuclease activity; P:exonucleolytic nuclear-transcribed mRNA catabolic process involved in deadenylation-dependent decay; P:regulation of RNA metabolic process
lcst_c851	nadp-dependent malic mitochondrial	9	F:metal ion binding; P:pyruvate metabolic process; F:NAD binding; F:malate dehydrogenase (oxaloacetate-decarboxylating) activity; P:malate metabolic process; F:malate dehydrogenase (oxaloacetate-decarboxylating) (NADP+) activity; C:mitochondrion; P:tricarboxylic acid cycle; P:carbon utilization	EC:1.1.1.38; EC:1.1.1.40
lcst_c852	ribosome-binding protein 1	2	C:integral to endoplasmic reticulum membrane; P:signal transduction
lcst_c853	glutamate-cysteine modifier subunit	16	P:response to oxidative stress; C:cytosol; P:regulation of mitochondrial depolarization; P:glutathione biosynthetic process; P:xenobiotic metabolic process; P:response to nitrosative stress; P:cellular nitrogen compound metabolic process; F:glutamate-cysteine ligase activity; F:glutamate-cysteine ligase catalytic subunit binding; P:glutamate metabolic process; P:negative regulation of neuron apop…	EC:6.3.2.2
lcst_c854	ddb1- and cul4-associated factor 7	10	P:cartilage development; C:nucleolus; C:CUL4-RING ubiquitin ligase complex; P:protein ubiquitination; F:protein binding; P:histone acetylation; F:histone acetyltransferase activity; C:cytoplasm; C:histone acetyltransferase complex; P:acyl-carrier-protein biosynthetic process	EC:2.3.1.48
lcst_c856	myomesin-2	4	C:cytoskeleton; F:structural constituent of cytoskeleton; P:muscle contraction; F:structural constituent of muscle
lcst_c857	probable signal peptidase complex subunit 2	6	C:microsome; F:peptidase activity; P:signal peptide processing; C:integral to membrane; P:proteolysis; C:signal peptidase complex
lcst_c858	sodium- and chloride-dependent taurine transporter-like	8	F:taurine:sodium symporter activity; C:integral to plasma membrane; P:neurotransmitter transport; P:taurine transport; P:transmembrane transport; F:neurotransmitter:sodium symporter activity; P:organic acid transport; P:cation transport
lcst_c859	cdp-diacylglycerol--inositol 3-phosphatidyltransferase	13	F:manganese ion binding; C:endomembrane system; C:Golgi apparatus; F:carbohydrate binding; F:diacylglycerol binding; F:CDP-diacylglycerol-inositol 3-phosphatidyltransferase activity; F:alcohol binding; C:organelle membrane; P:phosphatidylinositol biosynthetic process; P:CDP-diacylglycerol metabolic process; C:endoplasmic reticulum; C:membrane part; C:intracellular organelle part	EC:2.7.8.11
lcst_c860	proteasome assembly chaperone 4-like	1	C:proteasome complex
lcst_c861	ldlr chaperone mesd	7	P:protein folding; P:protein localization at cell surface; P:Wnt receptor signaling pathway; P:mesoderm development; C:plasma membrane; F:low-density lipoprotein particle receptor binding; C:endoplasmic reticulum
lcst_c862	alpha-actinin-4	27	F:integrin binding; C:cortical cytoskeleton; C:pseudopodium; P:platelet activation; P:regulation of apoptotic process; C:platelet alpha granule lumen; P:actin filament bundle assembly; P:positive regulation of cellular component movement; F:protein N-terminus binding; P:positive regulation of pinocytosis; F:calcium ion binding; P:protein transport; C:extracellular region; P:positive regulation of…
lcst_c863	cytochrome b-c1 complex subunit 8	8	C:mitochondrial inner membrane; F:ubiquinol-cytochrome-c reductase activity; P:ion transmembrane transport; P:proton transport; P:oxidation-reduction process; P:electron transport; P:oxidative phosphorylation;	EC:1.10.2.2
lcst_c864	sorting and assembly machinery component 50 homolog	7	P:cellular protein metabolic process; C:integral to membrane; C:mitochondrial inner membrane; C:integral to membrane of membrane fraction; P:protein targeting to mitochondrion; F:protein binding; C:mitochondrial sorting and assembly machinery complex
lcst_c865	selenoprotein n	5	C:endoplasmic reticulum membrane; P:skeletal muscle fiber development; F:protein binding; C:integral to membrane; C:extracellular region
lcst_c866	uracil phosphoribosyltransferase homolog	3	C:nucleus; C:cytoplasm; F:transferase activity, transferring glycosyl groups
lcst_c867	acyl- synthetase family member 2	4	F:ligase activity; F:ATP binding; P:fatty acid metabolic process; C:mitochondrion
lcst_c868	probable 2-oxoglutarate dehydrogenase e1 component mitochondrial	8	F:oxoglutarate dehydrogenase (succinyl-transferring) activity; F:thiamine pyrophosphate binding; P:tricarboxylic acid cycle; P:glycolysis; C:mitochondrion; P:lysine catabolic process; P:tryptophan metabolic process; C:oxoglutarate dehydrogenase complex	EC:1.2.4.2
lcst_c869	ezrin	24	C:focal adhesion; P:axon guidance; F:cell adhesion molecule binding; C:cortical cytoskeleton; F:structural molecule activity; P:regulation of cell shape; C:actin filament; C:ruffle membrane; P:actin filament bundle assembly; C:filopodium; P:cytoskeletal anchoring at plasma membrane; P:cell migration involved in gastrulation; C:microvillus membrane; C:nucleolus; P:membrane to membrane docking; C:c…
lcst_c870	phosphatidylinositol-5-phosphate 4-kinase type-2 beta	10	F:1-phosphatidylinositol-4-phosphate 5-kinase activity; F:ATP binding; F:receptor signaling protein activity; P:cell surface receptor signaling pathway; F:protein binding; P:phosphatidylinositol phosphorylation; C:endoplasmic reticulum membrane; C:nucleus; C:plasma membrane; F:1-phosphatidylinositol-5-phosphate 4-kinase activity	EC:2.7.1.68; EC:2.7.1.149
lcst_c871	ae binding protein 1	12	F:binding; F:carboxypeptidase activity; P:regulation of transcription, DNA-dependent; P:muscle organ development; C:extracellular space; P:skeletal system development; F:transcription corepressor activity; F:sequence-specific DNA binding transcription factor activity; C:extracellular matrix; C:transcription factor complex; ;
lcst_c872	acyl- dehydrogenase	4	F:flavin adenine dinucleotide binding; P:oxidation-reduction process; F:acyl-CoA dehydrogenase activity; P:electron transport	EC:1.3.99.3
lcst_c873	trypsin-1 precursor	5	F:metal ion binding; C:extracellular space; P:digestion; P:proteolysis; F:serine-type endopeptidase activity	EC:3.4.21.0
lcst_c874	antizyme inhibitor 1	6	P:polyamine biosynthetic process; F:enzyme inhibitor activity; C:cytosol; P:negative regulation of catalytic activity; F:catalytic activity; P:regulation of cellular amino acid metabolic process
lcst_c875	rna-binding protein 39	12	F:RNA binding; C:nucleolus; P:regulation of transcription, DNA-dependent; C:nuclear speck; P:RNA splicing; C:centrosome; F:protein binding; F:nucleotide binding; P:mRNA processing; F:transcription coactivator activity; C:transcription factor complex;
lcst_c876	vacuolar protein sorting-associated protein 35	2	P:endocytosis; C:endosome
lcst_c877	5 -3 exoribonuclease 2	13	P:DNA recombination; P:DNA repair; P:cell growth; F:zinc ion binding; F:nucleic acid binding; F:5'-3' exoribonuclease activity; C:nucleolus; P:regulation of transcription, DNA-dependent; P:spermatogenesis; P:DNA-dependent transcription, termination; P:microtubule-based process; P:DNA catabolic process, exonucleolytic; P:mRNA processing
lcst_c878	dnaj homolog subfamily a member 2-like	9	C:cytoplasm; C:cytoskeleton; F:metal ion binding; P:protein folding; F:heat shock protein binding; F:ATP binding; F:unfolded protein binding; C:nucleus; P:response to heat
lcst_c879	splicing factor 3b subunit 1	8	F:chromatin binding; F:protein binding; C:nuclear speck; C:U12-type spliceosomal complex; P:anterior/posterior pattern specification; P:nuclear mRNA splicing, via spliceosome; C:catalytic step 2 spliceosome; C:chromatin
lcst_c880	phosphoglucomutase 2	14	F:phosphopentomutase activity; P:glycogen biosynthetic process; F:magnesium ion binding; P:deoxyribose phosphate catabolic process; F:phosphoglucomutase activity; C:cytosol; P:pentose-phosphate shunt; P:purine nucleobase metabolic process; P:starch metabolic process; P:sucrose metabolic process; P:galactose metabolic process; P:gluconeogenesis; P:glycolysis; P:streptomycin biosynthetic process	EC:5.4.2.7; EC:5.4.2.2
lcst_c881	serine threonine-protein phosphatase 2a catalytic subunit beta isoform	26	P:regulation of protein catabolic process; P:response to hydrogen peroxide; P:proteasomal ubiquitin-dependent protein catabolic process; F:protein C-terminus binding; P:negative regulation of apoptotic process; P:response to antibiotic; C:protein phosphatase type 2A complex; P:regulation of protein autophosphorylation; P:regulation of gene expression; P:mesoderm development; P:negative regulation…
lcst_c882	raf proto-oncogene serine threonine-protein kinase	24	P:cytoskeleton organization; C:pseudopodium; P:nerve growth factor receptor signaling pathway; F:mitogen-activated protein kinase kinase binding; P:activation of MAPKK activity; P:negative regulation of apoptotic process; P:positive regulation of peptidyl-serine phosphorylation; C:insoluble fraction; P:heart development; C:cytosol; P:negative regulation of cell proliferation; F:metal ion binding;…	EC:2.7.11.25
lcst_c883	filamin-a isoform 1	27	F:protein kinase C binding; F:signal transducer activity; C:trans-Golgi network; P:adenylate cyclase-inhibiting dopamine receptor signaling pathway; P:protein localization at cell surface; P:protein stabilization; P:cytoplasmic sequestering of protein; C:cytoplasm; F:actin binding; P:negative regulation of sequence-specific DNA binding transcription factor activity; F:glycoprotein binding; P:acti…
lcst_c884	u1 small nuclear ribonucleoprotein 70 kda	8	P:regulation of RNA splicing; F:RNA binding; C:spliceosomal complex; C:nuclear speck; F:protein binding; F:nucleotide binding; P:nuclear mRNA splicing, via spliceosome; P:hemopoietic stem cell differentiation
lcst_c885	eyes absent homolog 1	3	P:otolith development; P:otic vesicle morphogenesis; P:adenohypophysis development
lcst_c886	ankyrin repeat domain-containing protein 1	29	F:p53 binding; P:positive regulation of DNA damage response, signal transduction by p53 class mediator; F:transcription corepressor activity; F:histone deacetylase binding; P:cellular response to interleukin-1; P:cellular response to tumor necrosis factor; P:response to muscle stretch; F:RNA polymerase II transcription coactivator activity; P:cellular lipid metabolic process; P:sarcomere organiza…
lcst_c887	translocon-associated protein subunit alpha precursor	6	P:activation of signaling protein activity involved in unfolded protein response; P:translation; C:integral to membrane; P:positive regulation of cell proliferation; P:SRP-dependent cotranslational protein targeting to membrane; C:endoplasmic reticulum membrane
lcst_c888	sodium-coupled neutral amino acid transporter 3	5	C:integral to plasma membrane; F:L-glutamine transmembrane transporter activity; F:L-histidine transmembrane transporter activity; P:histidine transport; P:glutamine transport
lcst_c889	importin-5 isoform 1	9	F:protein transporter activity; F:Ran GTPase binding; F:GTPase inhibitor activity; C:nucleolus; C:nuclear pore; P:NLS-bearing substrate import into nucleus; P:interspecies interaction between organisms; P:ribosomal protein import into nucleus; C:mitochondrial outer membrane translocase complex
lcst_c890	eukaryotic peptide chain release factor gtp-binding subunit erf3a isoform partial	10	F:translation release factor activity; P:protein methylation; P:GTP catabolic process; F:protein binding; F:GTPase activity; F:GTP binding; C:ribosome; ; P:regulation of translational termination; C:translation release factor complex
lcst_c891	cullin 4b	8	P:ubiquitin-dependent protein catabolic process; P:DNA repair; F:ubiquitin protein ligase binding; P:positive regulation of S phase of mitotic cell cycle; C:Cul4B-RING ubiquitin ligase complex; P:positive regulation of protein catabolic process; P:protein ubiquitination; C:nucleus
lcst_c892	polypyrimidine tract-binding protein 1-like	13	P:regulation of alternative nuclear mRNA splicing, via spliceosome; P:negative regulation of Notch signaling pathway; F:protein binding; F:nucleotide binding; P:positive regulation of cortical granule exocytosis by elevation of cytosolic calcium ion concentration; P:negative regulation of muscle cell differentiation; P:intestinal epithelial structure maintenance; F:pre-mRNA binding; F:single-stra…
lcst_c893	letm1 domain-containing protein mitochondrial isoform 1	2	C:mitochondrial inner membrane; C:integral to membrane
lcst_c894	aldehyde dehydrogenase 18 member a1	10	P:oxidation-reduction process; C:mitochondrial inner membrane; P:cellular nitrogen compound metabolic process; F:ATP binding; F:glutamate-5-semialdehyde dehydrogenase activity; P:L-proline biosynthetic process; P:phosphorylation; F:glutamate 5-kinase activity; P:urea cycle intermediate metabolic process; P:glutamate biosynthetic process	EC:1.2.1.41; EC:2.7.2.11
lcst_c895	preli domain-containing protein mitochondrial	2	C:nucleolus; C:mitochondrion
lcst_c896	nuclease-sensitive element-binding protein 1	26	P:positive regulation of cell division; F:p53 binding; P:negative regulation of transcription from RNA polymerase II promoter; C:U12-type spliceosomal complex; P:negative regulation of apoptotic process; P:CRD-mediated mRNA stabilization; F:single-stranded DNA binding; C:extracellular region; C:histone pre-mRNA 3'end processing complex; C:cytoplasmic stress granule; P:negative regulation of stria…
lcst_c897	atp-dependent rna helicase dhx8	10	F:RNA binding; F:ATP-dependent RNA helicase activity; P:primitive hemopoiesis; P:ATP catabolic process; P:cell division; F:ATP binding; F:protein binding; P:nuclear mRNA splicing, via spliceosome; P:mRNA splicing, via endonucleolytic cleavage and ligation; C:catalytic step 2 spliceosome
lcst_c898	lipoate-protein ligase	7	F:ligase activity; F:octanoyltransferase activity; F:lipoyl(octanoyl) transferase activity; P:cellular protein modification process; C:mitochondrion; P:lipoate biosynthetic process; P:acyl-carrier-protein biosynthetic process	EC:2.3.1.181
lcst_c899	wd repeat-containing protein 82	5	C:Set1C/COMPASS complex; F:histone methyltransferase activity (H3-K4 specific); P:histone H3-K4 methylation; C:PTW/PP1 phosphatase complex; F:actin binding
lcst_c900	tripartite motif-containing protein 16-like	2	F:zinc ion binding; C:intracellular
lcst_c902	translocating chain-associated membrane protein 1	35	F:signal transducer activity; F:thyroid hormone receptor binding; P:developmental growth; F:histone acetyltransferase activity; P:translation; P:cellular lipid metabolic process; P:positive regulation of sequence-specific DNA binding transcription factor activity; F:protein N-terminus binding; P:androgen receptor signaling pathway; C:integral to membrane; C:endoplasmic reticulum membrane; P:posit…	EC:2.3.1.48
lcst_c906	protein rrp5 homolog	10	C:nucleolus; C:ribosome; F:structural constituent of ribosome; F:RNA binding; P:mRNA processing; P:rRNA processing; F:transcription factor binding; C:cytosol; P:translation; C:transcription factor complex
lcst_c907	cytoskeletal calmodulin and titin-interacting	12	F:ankyrin binding; P:nerve growth factor receptor signaling pathway; P:regulation of Rho protein signal transduction; F:protein kinase activity; P:sarcomere organization; F:phospholipid binding; C:cytosol; P:induction of apoptosis by extracellular signals; F:titin binding; F:Rho guanyl-nucleotide exchange factor activity; C:sarcomere; P:regulation of GTPase activity
lcst_c909	mitochondrial inner membrane protein cox18	5	F:protein transporter activity; C:integral to mitochondrial inner membrane; P:protein insertion into mitochondrial membrane; P:respiratory chain complex IV assembly; P:protein transport
lcst_c910	dynein cytoplasmic 1 intermediate chain 2	8	P:microtubule-based movement; C:vesicle; F:protein complex binding; P:transport; C:centrosome; F:motor activity; C:cytoplasmic dynein complex; C:microtubule
lcst_c911	matrilin-3 precursor	5	F:extracellular matrix structural constituent; C:proteinaceous extracellular matrix; F:calcium ion binding; F:protein binding; P:skeletal system development
lcst_c912	probable atp-dependent rna helicase ddx47	10	F:RNA binding; C:nucleolus; P:apoptotic process; P:rRNA processing; F:ATP-dependent helicase activity; P:ATP catabolic process; P:RNA splicing; F:ATP binding; F:protein binding; P:mRNA processing
lcst_c914	laminin subunit beta-1-like	22	P:odontogenesis; P:embryo implantation; P:positive regulation of epithelial cell proliferation; C:laminin-1 complex; P:muscle organ development; F:glycosphingolipid binding; C:extracellular space; P:negative regulation of cell adhesion; F:enzyme binding; P:substrate adhesion-dependent cell spreading; C:laminin-8 complex; P:positive regulation of cell migration; F:integrin binding; P:detection of …
lcst_c915	coenzyme q-binding protein coq10 homolog mitochondrial-like	1	C:mitochondrial inner membrane
lcst_c918	eukaryotic translation initiation factor subunit 5 47kda	8	C:eukaryotic translation initiation factor 3 complex; F:protein binding; F:translation initiation factor activity; P:proteolysis; C:cytosol; F:cysteine-type peptidase activity; C:ribosome; P:regulation of translational initiation
lcst_c919	monocarboxylate transporter 7-like	3	C:membrane; F:monocarboxylic acid transmembrane transporter activity; P:monocarboxylic acid transport
lcst_c920	cartilage oligomeric matrix protein	17	F:fibronectin binding; P:growth plate cartilage development; P:limb development; F:heparan sulfate proteoglycan binding; F:calcium ion binding; C:extracellular space; P:anti-apoptosis; F:vitamin D binding; P:cell adhesion; P:positive regulation of cell division; F:heparin binding; C:proteinaceous extracellular matrix; F:extracellular matrix structural constituent; F:growth factor activity; P:extr…
lcst_c921	h aca ribonucleoprotein complex subunit 4	13	F:RNA binding; C:Cajal body; P:definitive hemopoiesis; C:nucleolus; P:rRNA processing; F:telomerase activity; C:telomerase holoenzyme complex; F:protein binding; P:telomere maintenance via telomerase; P:pseudouridine synthesis; F:pseudouridine synthase activity; P:cell proliferation; C:cytoplasm	EC:5.4.99.12
lcst_c922	glutaryl- mitochondrial-like	10	P:tryptophan metabolic process; F:flavin adenine dinucleotide binding; C:mitochondrial inner membrane; F:glutaryl-CoA dehydrogenase activity; C:mitochondrial matrix; P:oxidation-reduction process; P:electron transport; P:lysine catabolic process; P:fatty acid metabolic process; P:benzoate metabolic process	EC:1.3.99.7
lcst_c923	cytoplasmic dynein 1 light intermediate chain 2	9	F:GTP binding; P:transport; C:centrosome; F:ATP binding; F:motor activity; P:metabolic process; C:cytoplasmic dynein complex; P:small GTPase mediated signal transduction; C:microtubule
lcst_c924	chloride intracellular channel 1	13	P:regulation of anion transport; F:voltage-gated chloride channel activity; P:regulation of ion transmembrane transport; C:nuclear membrane; C:soluble fraction; C:brush border; C:chloride channel complex; C:membrane fraction; P:chloride transport; F:protein binding; P:signal transduction; C:cytoplasm; C:plasma membrane
lcst_c925	atp-binding cassette sub-family a member 12	8	C:integral to membrane; C:mitochondrial inner membrane; P:ATP catabolic process; P:cellular homeostasis; P:lipid transport; F:ATP binding; F:ATPase activity; P:epidermis morphogenesis	EC:3.6.1.3
lcst_c926	thioredoxin domain-containing protein 17	8	F:electron carrier activity; F:protein-disulfide reductase activity; F:peroxidase activity; P:tumor necrosis factor-mediated signaling pathway; C:cytosol; P:electron transport; P:peroxidase reaction; P:response to oxidative stress	EC:1.8.1.8; EC:1.11.1.7
lcst_c927	follistatin-related protein 1 precursor	6	C:extracellular space; P:dorsal/ventral pattern formation; F:heparin binding; P:regulation of BMP signaling pathway; F:calcium ion binding; P:notochord cell differentiation
lcst_c928	60s ribosomal protein l13a	4	F:structural constituent of ribosome; C:large ribosomal subunit; P:translation; P:ribosome biogenesis
lcst_c929	lipid phosphate phosphohydrolase 1	15	P:regulation of lipid metabolic process; P:protein dephosphorylation; F:phosphatidate phosphatase activity; P:germ cell migration; P:phospholipid dephosphorylation; C:membrane fraction; P:negative regulation of cell proliferation; P:sphingolipid biosynthetic process; P:protein kinase C-activating G-protein coupled receptor signaling pathway; P:small molecule metabolic process; P:androgen receptor…	EC:3.1.3.4
lcst_c930	pdz and lim domain protein 3	9	C:Z disc; F:structural constituent of muscle; P:actin filament organization; C:lamellipodium; P:skeletal muscle tissue development; P:heart development; F:zinc ion binding; F:actinin binding; C:actin cytoskeleton
lcst_c931	claudin 23	1	C:membrane
lcst_c932	collagen alpha-1 chain isoform 1	10	P:skeletal system morphogenesis; F:protein binding, bridging; P:cartilage development; P:detection of mechanical stimulus involved in sensory perception of sound; P:heart morphogenesis; P:embryonic organ morphogenesis; C:collagen type XI; P:visual perception; P:collagen fibril organization; F:extracellular matrix structural constituent
lcst_c933	lysyl oxidase homolog 3 isoform 1	7	P:oxidation-reduction process; P:epithelial to mesenchymal transition; C:extracellular space; F:protein binding; P:negative regulation of transcription, DNA-dependent; C:membrane; C:nucleus
lcst_c934	gap junction beta-6	9	P:transmembrane transport; F:gap junction channel activity; P:cell-cell signaling; C:integral to membrane; C:endoplasmic reticulum-Golgi intermediate compartment; P:cellular membrane organization; C:connexon complex; P:multicellular organismal process; P:gap junction assembly
lcst_c935	serine arginine repetitive matrix protein 1	5	F:DNA binding; F:RNA binding; C:nuclear matrix; P:nuclear mRNA splicing, via spliceosome; C:catalytic step 2 spliceosome
lcst_c936	uveal autoantigen with coiled-coil domains and ankyrin repeats	5	F:protein binding; P:response to stimulus; P:regulation of cellular process; C:nucleus; C:mitochondrion
lcst_c937	transmembrane protein 50a	2	C:integral to membrane; C:endoplasmic reticulum
lcst_c938	voltage-dependent l-type calcium channel subunit alpha-1s	13	P:skeletal system development; P:axon guidance; P:striated muscle contraction; P:extraocular skeletal muscle development; C:sarcoplasmic reticulum; P:skeletal muscle adaptation; F:high voltage-gated calcium channel activity; P:myoblast fusion; C:I band; P:neuromuscular junction development; P:regulation of calcium ion transport via voltage-gated calcium channel activity; P:calcium ion transmembra…
lcst_c939	sorting nexin 1	12	C:cytosol; F:protein transporter activity; C:early endosome membrane; F:phosphatidylinositol binding; C:membrane fraction; P:positive regulation of protein catabolic process; F:protein binding; P:endocytosis; P:cell communication; P:intracellular protein transport; P:early endosome to Golgi transport; C:Golgi apparatus
lcst_c940	reticulon-4-interacting protein mitochondrial	5	F:oxidoreductase activity; C:mitochondrion; F:nucleotide binding; P:oxidation-reduction process; F:zinc ion binding
lcst_c942	protein rcc2	5	P:mitotic prometaphase; C:intracellular non-membrane-bounded organelle; C:nucleus; C:cytosol; C:intracellular organelle part
lcst_c943	voltage-dependent anion-selective channel protein 2	11	P:regulation of anion transport; P:regulation of ion transmembrane transport; F:porin activity; C:mitochondrial inner membrane; P:fin regeneration; C:mitochondrial outer membrane; P:negative regulation of protein polymerization; F:voltage-gated anion channel activity; F:nucleotide binding; P:negative regulation of intrinsic apoptotic signaling pathway; C:pore complex
lcst_c946	splicing factor 3b subunit 3-like	7	P:protein complex assembly; C:nucleoplasm; F:nucleic acid binding; C:small nuclear ribonucleoprotein complex; C:U12-type spliceosomal complex; P:nuclear mRNA splicing, via spliceosome; C:catalytic step 2 spliceosome
lcst_c947	#NAME?	7	F:oxidoreductase activity, acting on NADH or NADPH; C:nucleolus; F:2,4-dienoyl-CoA reductase (NADPH) activity; P:fatty acid beta-oxidation; F:NADPH binding; C:mitochondrial matrix; P:protein homotetramerization	EC:1.3.1.34
lcst_c948	plectin isoform 1hij	16	F:structural constituent of cytoskeleton; C:hemidesmosome; F:structural constituent of muscle; C:apical plasma membrane; P:response to nutrient; C:sarcolemma; F:actin binding; C:sarcoplasm; P:hemidesmosome assembly; C:focal adhesion; C:midbody; C:intermediate filament cytoskeleton; F:protein N-terminus binding; C:contractile fiber; F:ankyrin binding; C:perinuclear region of cytoplasm
lcst_c949	histone rna hairpin-binding protein	8	F:histone pre-mRNA stem-loop binding; F:mRNA binding; P:regulation of S phase; C:histone pre-mRNA 3'end processing complex; P:DNA replication involved in S phase; P:histone mRNA 3'-end processing; C:cytoplasm; P:mRNA transport
lcst_c950	protein spinster homolog 1	11	P:gamete generation; C:mitochondrial inner membrane; F:DNA binding; P:multicellular organismal development; P:transmembrane transport; P:lipid transport; P:cell cycle; C:spindle; F:methylated histone residue binding; C:integral to membrane; C:nucleus
lcst_c951	gdp-mannose -dehydratase	12	P:GDP-L-fucose biosynthetic process; F:GDP-mannose 4,6-dehydratase activity; P:formation of infection structure on or near host; P:glycolipid metabolic process; F:oxidoreductase activity; F:protein binding; P:response to insecticide; F:nucleotide binding; C:nucleus; P:fructose metabolic process; P:galactose metabolic process; P:GDP-mannose biosynthetic process	EC:4.2.1.47
lcst_c952	ras-related gtp-binding protein a	12	C:lysosome; P:apoptotic process; P:positive regulation of TOR signaling cascade; P:cellular protein localization; F:phosphoprotein binding; P:cellular response to amino acid stimulus; P:virus-host interaction; F:protein homodimerization activity; C:Golgi apparatus; P:positive regulation of cytolysis; C:nucleus; F:GTP binding
lcst_c953	ryanodine receptor 1	28	F:voltage-gated calcium channel activity; C:terminal cisterna; P:skeletal muscle fiber development; P:ossification involved in bone maturation; C:smooth endoplasmic reticulum; P:outflow tract morphogenesis; C:junctional sarcoplasmic reticulum membrane; F:ryanodine-sensitive calcium-release channel activity; C:membrane fraction; P:larval locomotory behavior; F:calcium ion binding; P:release of seq…
lcst_c954	anoctamin-10 isoform 1	7	C:intracellular; P:ion transmembrane transport; C:plasma membrane; F:chloride channel activity; P:cell death; P:chloride transport; C:chloride channel complex
lcst_c955	methylcrotonoyl- carboxylase beta mitochondrial	8	P:coenzyme A metabolic process; P:leucine catabolic process; F:DNA binding; F:ATP binding; C:mitochondrial matrix; F:methylcrotonoyl-CoA carboxylase activity; P:isoleucine catabolic process; P:valine catabolic process	EC:6.4.1.4
lcst_c956	acidic mammalian chitinase-like	6	F:chitinase activity; P:chitin catabolic process; F:cation binding; F:chitin binding; C:extracellular region; P:cell wall macromolecule catabolic process	EC:3.2.1.14
lcst_c957	vinculin	29	C:focal adhesion; P:negative regulation of cell migration; P:lamellipodium assembly; F:structural molecule activity; P:platelet activation; C:actin filament; P:cell-matrix adhesion; P:protein localization at cell surface; F:cadherin binding; C:costamere; P:sarcomere organization; C:mitochondrial inner membrane; P:epithelial cell-cell adhesion; P:muscle contraction; P:heart contraction; C:extracel…
lcst_c958	spectrin alpha brain isoform 1	19	P:axon guidance; P:cellular component disassembly involved in apoptotic process; C:intracellular membrane-bounded organelle; C:membrane fraction; C:paranode region of axon; C:microtubule cytoskeleton; F:calcium ion binding; C:node of Ranvier; C:spectrin; P:clustering of voltage-gated sodium channels; C:cytosol; F:actin binding; C:lateral plasma membrane; C:cuticular plate; P:actin filament cappin…
lcst_c959	calcium-binding mitochondrial carrier protein aralar1	12	P:transmembrane transport; P:malate-aspartate shuttle; F:calcium ion binding; C:integral to membrane; C:mitochondrial inner membrane; P:aspartate transport; P:L-glutamate transport; P:ATP biosynthetic process; F:L-aspartate transmembrane transporter activity; P:gluconeogenesis; F:L-glutamate transmembrane transporter activity; P:response to calcium ion
lcst_c960	biglycan	4	C:cell surface; F:extracellular matrix structural constituent; C:proteinaceous extracellular matrix; C:transport vesicle
lcst_c961	translation initiation factor eif-2b subunit epsilon	18	F:nucleotidyltransferase activity; P:response to glucose stimulus; P:ovarian follicle development; P:oligodendrocyte development; P:negative regulation of translational initiation in response to stress; F:translation initiation factor activity; P:positive regulation of translational initiation; P:RNA metabolic process; P:response to peptide hormone stimulus; P:response to heat; F:translation init…	EC:2.7.7.0
lcst_c962	choline transporter-like protein 2	7	F:choline transmembrane transporter activity; F:signal transducer activity; C:plasma membrane; P:positive regulation of I-kappaB kinase/NF-kappaB cascade; P:transmembrane transport; C:integral to membrane; P:choline transport
lcst_c963	rab gdp dissociation inhibitor beta	11	C:cell surface; C:Golgi apparatus; F:Rab GTPase activator activity; P:vesicle-mediated transport; F:Rab GDP-dissociation inhibitor activity; P:regulation of catalytic activity; C:membrane; C:cytosol; F:small GTPase binding; P:small GTPase mediated signal transduction; P:protein transport
lcst_c964	tumor protein d52	7	P:secretion; P:anatomical structure morphogenesis; F:calcium ion binding; C:endoplasmic reticulum; F:protein homodimerization activity; C:perinuclear region of cytoplasm; P:B cell differentiation
lcst_c966	sodium-coupled neutral amino acid transporter 2	7	P:neurotransmitter secretion; P:amino acid transmembrane transport; C:plasma membrane; F:amino acid transmembrane transporter activity; C:integral to membrane; P:glutamate secretion; P:sodium ion transport
lcst_c968	atp-sensitive inward rectifier potassium channel 11	22	F:ankyrin binding; F:protein C-terminus binding; P:response to ATP; C:microsome; P:response to testosterone stimulus; P:negative regulation of insulin secretion; F:ATP-activated inward rectifier potassium channel activity; F:heat shock protein binding; C:sarcolemma; C:ATP-sensitive potassium channel complex; P:regulation of ion transmembrane transport; P:glucose metabolic process; P:response to d…
lcst_c969	ras homolog gene member q	19	C:membrane raft; P:regulation of cell shape; P:negative regulation of glucose import; C:actin filament; P:negative regulation of establishment of protein localization in plasma membrane; P:insulin receptor signaling pathway; P:regulation of small GTPase mediated signal transduction; F:GBD domain binding; F:GTP binding; P:GTP catabolic process; C:cytosol; P:regulation of actin cytoskeleton organiz…
lcst_c971	ubiquitin carboxyl-terminal hydrolase 10	13	P:regulation of autophagy; P:ubiquitin-dependent protein catabolic process; F:ubiquitin thiolesterase activity; P:DNA repair; F:p53 binding; P:DNA damage response, signal transduction by p53 class mediator; F:cystic fibrosis transmembrane conductance regulator binding; C:intermediate filament cytoskeleton; F:cysteine-type endopeptidase activity; C:early endosome; F:ubiquitin-specific protease act…	EC:3.1.2.15; EC:3.4.22.0
lcst_c973	fras1-related extracellular matrix protein 2	8	P:homophilic cell adhesion; P:inner ear development; C:plasma membrane; F:calcium ion binding; C:integral to membrane; C:basement membrane; P:cell communication; P:morphogenesis of an epithelium
lcst_c974	ubiquitin carboxyl-terminal hydrolase 4-like	11	C:lysosome; P:ubiquitin-dependent protein catabolic process; F:ubiquitin thiolesterase activity; F:metal ion binding; P:regulation of protein stability; F:ubiquitin-specific protease activity; P:protein localization at cell surface; P:negative regulation of protein ubiquitination; F:adenosine receptor binding; P:protein deubiquitination; C:nucleus	EC:3.1.2.15
lcst_c975	transcription initiation factor tfiid subunit 10	23	F:translation initiation factor activity; F:estrogen receptor binding; P:transcription initiation from RNA polymerase II promoter; C:PCAF complex; P:regulation of transcription, DNA-dependent; P:histone deubiquitination; F:RNA polymerase binding; P:transcription elongation from RNA polymerase II promoter; P:histone H3 acetylation; C:transcription factor TFTC complex; C:STAGA complex; F:sequence-s…	EC:2.3.1.48
lcst_c976	methyltransferase-like protein loc121952-like	1	F:methyltransferase activity	EC:2.1.1.0
lcst_c977	dihydrolipoyllysine-residue succinyltransferase component of 2-oxoglutarate dehydrogenase mitochondrial	13	F:heat shock protein binding; P:2-oxoglutarate metabolic process; P:L-lysine catabolic process to acetyl-CoA via saccharopine; F:chaperone binding; P:NADH metabolic process; P:tricarboxylic acid cycle; C:microsome; F:dihydrolipoyllysine-residue succinyltransferase activity; C:oxoglutarate dehydrogenase complex; C:mitochondrial matrix; C:nucleus; C:plasma membrane; P:acyl-carrier-protein biosynthe…	EC:2.3.1.61
lcst_c978	importin subunit alpha-4	6	P:cytokine-mediated signaling pathway; C:nucleoplasm; F:protein binding; F:protein transporter activity; P:NLS-bearing substrate import into nucleus; C:cytosol
lcst_c979	cartilage-associated protein precursor	3	C:proteinaceous extracellular matrix; P:spermatogenesis; F:protein binding
lcst_c981	protein adp-ribosylarginine hydrolase-like	3	P:protein de-ADP-ribosylation; F:ADP-ribosylarginine hydrolase activity; F:magnesium ion binding	EC:3.2.2.19
lcst_c982	ap-1 complex subunit beta-1	5	F:protein binding; C:membrane coat; P:intracellular protein transport; P:clathrin coat assembly; C:trans-Golgi network
lcst_c983	tescalcin	21	P:negative regulation of catalytic activity; C:lamellipodium; P:protein targeting to plasma membrane; P:protein maturation; P:protein stabilization; F:calcium ion binding; C:cytoplasm; P:positive regulation of sodium:hydrogen antiporter activity; P:negative regulation of cell proliferation; P:cellular sodium ion homeostasis; C:ruffle; P:cellular response to retinoic acid; P:regulation of cell adh…
lcst_c984	ubiquitin-conjugating enzyme e2 e1	15	C:nucleoplasm; P:histone monoubiquitination; F:protein binding; P:protein K48-linked ubiquitination; P:mitotic cell cycle spindle assembly checkpoint; F:ISG15 ligase activity; P:negative regulation of ubiquitin-protein ligase activity involved in mitotic cell cycle; C:cytosol; C:ubiquitin ligase complex; P:cytokine-mediated signaling pathway; F:ubiquitin-protein ligase activity; P:histone H2B ubi…	EC:6.3.2.19
lcst_c986	ubiquinol-cytochrome c reductase core protein ii	4	C:mitochondrial inner membrane; F:metalloendopeptidase activity; P:proteolysis; F:zinc ion binding	EC:3.4.24.0
lcst_c987	rest corepressor 1	11	P:regulation of retinoic acid biosynthetic process; P:negative regulation of transcription from RNA polymerase II promoter; F:protein binding; C:transcriptional repressor complex; P:histone H4 deacetylation; F:transcription regulatory region DNA binding; P:blood coagulation; P:positive regulation of megakaryocyte differentiation; P:erythrocyte differentiation; F:RNA polymerase II core promoter pr…
lcst_c988	39s ribosomal protein mitochondrial precursor	2	C:ribonucleoprotein complex; C:mitochondrion
lcst_c989	transportin-2 isoform 1	4	C:cytoplasm; P:intracellular protein transport; F:protein transporter activity; C:nucleus
lcst_c991	nicalin	8	F:peptidase activity; C:nucleolus; C:integral to membrane; P:negative regulation of nodal signaling pathway involved in determination of lateral mesoderm left/right asymmetry; P:proteolysis; F:protein binding; C:endoplasmic reticulum membrane; C:plasma membrane
lcst_c992	adp-ribosylation factor interacting protein 1 (arfaptin 1)	5	C:Golgi membrane; P:regulation of protein secretion; F:protein domain specific binding; P:intracellular protein transport; C:cytosol
lcst_c993	translocase of inner mitochondrial membrane 50 homolog	17	P:release of cytochrome c from mitochondria; P:peptidyl-tyrosine dephosphorylation; F:RNA binding; C:mitochondrial inner membrane presequence translocase complex; P:mitochondrial membrane organization; C:nuclear speck; P:protein targeting to mitochondrion; F:ribonucleoprotein complex binding; F:protein serine/threonine phosphatase activity; F:protein tyrosine phosphatase activity; F:interleukin-2…	EC:3.1.3.48
lcst_c995	myosin heavy chain	14	P:regulation of heart rate; P:adult heart development; P:ventricular cardiac muscle tissue morphogenesis; C:Z disc; F:structural constituent of muscle; P:muscle filament sliding; C:stress fiber; F:ATP binding; C:focal adhesion; F:motor activity; F:actin-dependent ATPase activity; F:actin binding; C:myosin filament; C:nucleus
lcst_c996	nucleophosmin	28	P:hemopoiesis; P:regulation of endodeoxyribonuclease activity; F:histone binding; C:spindle pole centrosome; F:protein kinase binding; P:nucleocytoplasmic transport; P:regulation of centriole replication; F:ribosomal small subunit binding; F:ribosomal large subunit binding; P:negative regulation of centrosome duplication; P:cell aging; C:nucleolus; P:negative regulation of cell proliferation; F:T…
lcst_c997	serine threonine-protein phosphatase 2a catalytic subunit alpha isoform	38	P:regulation of protein autophosphorylation; P:mesoderm development; F:protein C-terminus binding; P:regulation of Wnt receptor signaling pathway; P:protein heterotrimerization; P:response to hydrogen peroxide; P:protein dephosphorylation; P:second-messenger-mediated signaling; P:meiosis; C:protein phosphatase type 2A complex; F:metal ion binding; C:cytosol; P:regulation of cell cycle; P:negative…
lcst_c998	latent-transforming growth factor beta-binding protein 3 precursor	11	P:negative regulation of bone mineralization; P:protein secretion; F:calcium ion binding; C:extracellular space; P:protein targeting; P:bone morphogenesis; P:transforming growth factor beta receptor signaling pathway; P:negative regulation of chondrocyte differentiation; C:proteinaceous extracellular matrix; P:lung saccule development; P:positive regulation of bone resorption
lcst_c999	metalloproteinase inhibitor 2 precursor	13	P:regulation of cAMP metabolic process; F:enzyme activator activity; P:regulation of neuron differentiation; P:cellular response to organic substance; C:basement membrane; P:negative regulation of endopeptidase activity; C:cell surface; P:negative regulation of cell proliferation; P:regulation of MAPK cascade; F:integrin binding; F:metalloendopeptidase inhibitor activity; P:positive regulation of…
lcst_c1000	mitochondrial inner membrane	4	C:mitochondrial inner membrane; F:protein binding; P:mitochondrial calcium ion homeostasis; C:integral to membrane
lcst_c1002	serine threonine-protein phosphatase 2a activator isoform b	22	P:negative regulation of protein dephosphorylation; F:protein phosphatase 2A binding; F:receptor binding; P:protein folding; C:calcium channel complex; C:protein phosphatase type 2A complex; C:cytoplasm; C:nucleolus; P:positive regulation of phosphoprotein phosphatase activity; P:negative regulation of phosphoprotein phosphatase activity; P:positive regulation of protein dephosphorylation; P:posi…	EC:5.2.1.8; EC:3.6.1.3
lcst_c1003	coatomer subunit delta	8	C:COPI vesicle coat; C:cytosol; P:retrograde vesicle-mediated transport, Golgi to ER; P:intra-Golgi vesicle-mediated transport; C:clathrin adaptor complex; F:protein binding; P:COPI coating of Golgi vesicle; P:intracellular protein transport
lcst_c1005	ubiquitin thioesterase otub1	7	C:cytoplasm; F:ubiquitin-specific protease activity; P:protein K48-linked deubiquitination; F:NEDD8-specific protease activity; F:omega peptidase activity; F:ubiquitin binding; P:proteolysis	EC:3.4.19.0
lcst_c1006	ryanodine receptor 1	29	F:voltage-gated calcium channel activity; C:terminal cisterna; P:skeletal muscle fiber development; P:ossification involved in bone maturation; C:smooth endoplasmic reticulum; P:outflow tract morphogenesis; C:junctional sarcoplasmic reticulum membrane; P:regulation of muscle contraction; F:ryanodine-sensitive calcium-release channel activity; C:membrane fraction; P:larval locomotory behavior; F:c…
lcst_c1008	proline- glutamic acid- and leucine-rich protein 1	2	F:protein binding; C:MLL1 complex
lcst_c1009	enolase 3-2	13	C:phosphopyruvate hydratase complex; C:membrane fraction; P:skeletal muscle tissue regeneration; P:response to drug; F:phosphopyruvate hydratase activity; P:aging; F:magnesium ion binding; P:glycolysis; F:protein homodimerization activity; P:tryptophan biosynthetic process; P:gluconeogenesis; P:tyrosine biosynthetic process; P:L-phenylalanine biosynthetic process	EC:4.2.1.11
lcst_c1010	ubiquitin-conjugating enzyme e2 d3	16	P:proteasomal ubiquitin-dependent protein catabolic process; C:cytosol; P:DNA repair; P:apoptotic process; P:protein K48-linked ubiquitination; P:protein K11-linked ubiquitination; P:BMP signaling pathway; P:protein monoubiquitination; F:ubiquitin-protein ligase activity; F:ATP binding; P:negative regulation of type I interferon production; F:protein binding; P:transforming growth factor beta rec…	EC:6.3.2.19
lcst_c1011	rio kinase 2	4	P:protein phosphorylation; F:ATP binding; F:protein serine/threonine kinase activity; P:serine family amino acid metabolic process	EC:2.7.11.0
lcst_c1012	adp-ribosylation factor-like protein 6-interacting protein 1	6	C:Sec61 translocon complex; C:ribosome; F:protein binding; P:cotranslational protein targeting to membrane; C:integral to membrane; C:cytosol
lcst_c1013	atp-dependent rna helicase dhx8	10	F:RNA binding; F:ATP-dependent RNA helicase activity; P:primitive hemopoiesis; P:ATP catabolic process; P:cell division; F:ATP binding; F:protein binding; P:nuclear mRNA splicing, via spliceosome; P:mRNA splicing, via endonucleolytic cleavage and ligation; C:catalytic step 2 spliceosome
lcst_c1015	fras1-related extracellular matrix protein 2	8	P:homophilic cell adhesion; P:inner ear development; C:plasma membrane; F:calcium ion binding; C:integral to membrane; C:basement membrane; P:cell communication; P:morphogenesis of an epithelium
lcst_c1016	24-dehydrocholesterol reductase	30	F:flavin adenine dinucleotide binding; P:Ras protein signal transduction; C:Golgi membrane; P:plasminogen activation; P:cellular membrane organization; C:membrane fraction; F:delta24-sterol reductase activity; C:integral to membrane; C:endoplasmic reticulum membrane; P:neuroprotection; C:cytosol; P:negative regulation of cell proliferation; P:anti-apoptosis; P:cell cycle arrest; P:cholesterol bio…	EC:1.3.1.72; EC:1.1.1.158
lcst_c1017	plasma retinol-binding protein 1	5	C:extracellular region; F:small molecule binding; P:transport; F:retinoid binding; F:transporter activity
lcst_c1018	carnitine o-palmitoyltransferase mitochondrial	8	P:carnitine shuttle; C:nucleolus; P:regulation of fatty acid oxidation; C:mitochondrial inner membrane; P:fatty acid beta-oxidation; F:carnitine O-palmitoyltransferase activity; P:acyl-carrier-protein biosynthetic process; P:glycerolipid metabolic process	EC:2.3.1.21
lcst_c1019	slowmo homolog 2	1	C:mitochondrion
lcst_c1020	nucleolar gtp-binding protein 2	8	P:neural retina development; C:nucleolus; P:regulation of neuron differentiation; P:GTP catabolic process; P:ribosome biogenesis; F:GTPase activity; P:regulation of exit from mitosis; F:GTP binding
lcst_c1021	sh3-domain grb2-like endophilin b1	16	P:filopodium assembly; C:Golgi membrane; C:microsome; P:anti-apoptosis; C:mitochondrial outer membrane; C:protein complex; F:lysophosphatidic acid acyltransferase activity; F:fatty acid binding; P:phosphatidic acid biosynthetic process; F:protein homodimerization activity; P:protein insertion into mitochondrial membrane involved in apoptotic signaling pathway; P:'de novo' posttranslational protei…
lcst_c1022	nuclear receptor subfamily 1 group d member 2	9	P:steroid hormone mediated signaling pathway; P:intracellular receptor mediated signaling pathway; F:zinc ion binding; P:transcription initiation from RNA polymerase II promoter; P:regulation of transcription, DNA-dependent; F:thyroid hormone receptor activity; F:sequence-specific DNA binding; F:steroid hormone receptor activity; C:nucleoplasm
lcst_c1024	proline dehydrogenase mitochondrial	8	P:glutamate biosynthetic process; C:mitochondrial inner membrane; P:proline catabolic process; F:FAD binding; F:proline dehydrogenase activity; P:oxidation-reduction process; P:arginine metabolic process; P:proline biosynthetic process	EC:1.5.99.8
lcst_c1025	high mobility group protein b1	60	F:sequence-specific DNA binding transcription factor activity; C:cell surface; F:repressing transcription factor binding; P:cell morphogenesis; P:positive regulation of mesenchymal cell proliferation; F:open form four-way junction DNA binding; C:neuron projection; F:heparin binding; F:double-stranded DNA binding; F:single-stranded DNA binding; P:V(D)J recombination; P:actin cytoskeleton reorganiz…
lcst_c1027	transmembrane protein 185a	1	C:integral to membrane
lcst_c1028	serum deprivation-response protein	5	C:cytosol; F:phosphatidylserine binding; C:Golgi apparatus; F:protein binding; C:plasma membrane
lcst_c1029	mitochondrial import receptor subunit tom34	4	P:protein targeting to mitochondrion; F:heat shock protein binding; C:integral to membrane; C:mitochondrial outer membrane
lcst_c1030	tpm1 protein	4	P:in utero embryonic development; F:actin binding; C:filamentous actin; C:myofibril
lcst_c1032	heat shock factor-binding protein 1	7	C:cytoskeleton; P:negative regulation of transcription from RNA polymerase II promoter; F:transcription corepressor activity; P:muscle contraction; P:response to stress; C:transcription factor complex;
lcst_c1033	60s ribosomal protein l3	5	C:nucleolus; F:structural constituent of ribosome; C:cytosolic large ribosomal subunit; P:translation; P:ribosome biogenesis
lcst_c1034	rho gtpase-activating protein 23-like	5	C:intracellular; F:phospholipid binding; P:positive regulation of GTPase activity; P:signal transduction; F:GTPase activator activity
lcst_c1035	acetyl- carboxylase 2	20	P:positive regulation of cellular metabolic process; F:protein binding; F:acetyl-CoA carboxylase activity; C:membrane; P:protein homotetramerization; F:biotin carboxylase activity; P:energy reserve metabolic process; P:malonyl-CoA biosynthetic process; C:Golgi apparatus; C:cytosol; P:fatty acid biosynthetic process; F:metal ion binding; P:acetyl-CoA metabolic process; P:regulation of fatty acid o…	EC:6.4.1.2; EC:6.3.4.14
lcst_c1036	v-ki-ras2 kirsten rat sarcoma viral oncogene homolog	36	F:GTP binding; P:negative regulation of neuron apoptotic process; P:regulation of long-term neuronal synaptic plasticity; P:hemopoiesis; P:positive regulation of cell proliferation; P:positive regulation of Rac protein signal transduction; P:axon guidance; P:activation of MAPKK activity; P:response to glucocorticoid stimulus; F:GDP binding; P:positive regulation of MAP kinase activity; P:nerve gr…
lcst_c1037	metaxin 1	4	P:protein targeting to mitochondrion; P:cellular protein metabolic process; C:integral to membrane; C:mitochondrial outer membrane
lcst_c1038	propionyl coenzyme a beta polypeptide	12	F:propionyl-CoA carboxylase activity; F:acetyl-CoA carboxylase activity; P:fatty acid biosynthetic process; C:acetyl-CoA carboxylase complex; P:short-chain fatty acid catabolic process; F:ATP binding; P:fatty acid beta-oxidation; C:mitochondrial matrix; P:isoleucine catabolic process; P:leucine catabolic process; P:valine catabolic process; P:pyruvate metabolic process	EC:6.4.1.3; EC:6.4.1.2
lcst_c1040	tetraspanin-7	2	C:integral to plasma membrane; P:interspecies interaction between organisms
lcst_c1041	collagen alpha-6 chain	1	C:extracellular matrix
lcst_c1042	collagen alpha-1 chain	6	C:extracellular space; P:cell adhesion; F:extracellular matrix structural constituent conferring tensile strength; C:collagen type XII; P:collagen fibril organization; P:skeletal system development
lcst_c1043	transmembrane emp24 domain-containing protein 7 precursor	7	C:endoplasmic reticulum membrane; C:COPII vesicle coat; C:endoplasmic reticulum-Golgi intermediate compartment; C:integral to membrane; C:COPI vesicle coat; P:regulation of cytokine production; P:protein transport
lcst_c1044	collagen alpha-1 chain-like	2	F:serine-type endopeptidase inhibitor activity; C:basement membrane
lcst_c1046	regulator of chromosome condensation	16	F:histone binding; C:nuclear membrane; F:nucleosomal DNA binding; P:spindle assembly; C:nucleolus; C:nuclear chromatin; C:condensed nuclear chromosome; P:regulation of mitosis; P:chromosome segregation; P:mitotic spindle organization; P:cell division; P:regulation of S phase of mitotic cell cycle; F:Ran guanyl-nucleotide exchange factor activity; P:G1/S transition of mitotic cell cycle; C:cytopla…
lcst_c1048	deoxynucleotidyltransferase terminal-interacting protein 2	3	C:nucleolus; P:transcription, DNA-dependent; F:transferase activity
lcst_c1050	nucleolar and coiled-body phosphoprotein 1	23	F:nuclear localization sequence binding; P:nucleolus organization; F:box C/D snoRNA binding; C:Cajal body; P:embryonic cranial skeleton morphogenesis; F:GTP binding; C:cytoplasm; C:nucleolus; P:box H/ACA snoRNA metabolic process; P:response to osmotic stress; P:positive regulation of cell proliferation; F:protein domain specific binding; P:mitosis; F:box H/ACA snoRNA binding; F:DNA binding; P:reg…
lcst_c1051	epiphycan	2	F:glycosaminoglycan binding; P:female pregnancy
lcst_c1052	stress-70 mitochondrial precursor	13	P:protein folding; C:nucleolus; P:hemopoiesis; P:fin regeneration; P:protein export from nucleus; P:protein targeting to mitochondrion; C:mitochondrial nucleoid; C:cell surface; F:enzyme binding; P:anti-apoptosis; F:ATP binding; F:ATPase activity; F:unfolded protein binding	EC:3.6.1.3
lcst_c1053	protein srek1ip1-like	4	F:nucleic acid binding; P:mRNA processing; F:zinc ion binding; P:RNA splicing
lcst_c1054	pkhd domain-containing transmembrane protein c17orf101 homolog	6	C:integral to membrane; F:L-ascorbic acid binding; F:iron ion binding; F:oxidoreductase activity, acting on single donors with incorporation of molecular oxygen, incorporation of two atoms of oxygen; F:oxidoreductase activity, acting on paired donors, with incorporation or reduction of molecular oxygen, 2-oxoglutarate as one donor, and incorporation of one atom each of oxygen into both donors; P:…	EC:1.13.11.0; EC:1.14.11.0
lcst_c1055	mitogen-activated protein kinase kinase 1-interacting protein 1	8	C:Ragulator complex; P:activation of MAPKK activity; P:positive regulation of TOR signaling cascade; F:protein binding; P:cellular protein localization; F:kinase activity; P:cellular response to amino acid stimulus; F:kinase activator activity
lcst_c1056	solute carrier family 17 member 9	3	C:membrane; P:cellular process; P:transport
lcst_c1057	26s protease regulatory subunit 6b	23	P:protein polyubiquitination; C:nucleoplasm; F:protein binding; P:regulation of cellular amino acid metabolic process; P:regulation of apoptotic process; P:gene expression; P:viral reproduction; P:negative regulation of ubiquitin-protein ligase activity involved in mitotic cell cycle; P:blastocyst development; C:nucleolus; C:cytosol; P:antigen processing and presentation of exogenous peptide anti…	EC:3.6.1.3
lcst_c1058	transmembrane emp24 domain-containing protein 3 precursor	5	C:endoplasmic reticulum-Golgi intermediate compartment; C:integral to membrane; C:endoplasmic reticulum; C:COPI vesicle coat; P:protein transport
lcst_c1059	dihydrolipoyllysine-residue acetyltransferase component of pyruvate dehydrogenase mitochondrial	10	F:dihydrolipoyllysine-residue acetyltransferase activity; F:pyruvate dehydrogenase activity; F:protein binding; P:glycolysis; P:detection of light stimulus involved in visual perception; C:mitochondrial pyruvate dehydrogenase complex; P:regulation of acetyl-CoA biosynthetic process from pyruvate; P:sleep; P:gluconeogenesis; P:acyl-carrier-protein biosynthetic process	EC:2.3.1.12
lcst_c1060	eukaryotic translation initiation factor 4e-binding protein 2	12	F:translation initiation factor activity; C:cytosol; F:asparagine-tRNA ligase activity; P:asparaginyl-tRNA aminoacylation; C:soluble fraction; C:mitochondrion; F:ATP binding; P:negative regulation of translational initiation; F:eukaryotic initiation factor 4E binding; C:ribosome; P:alanine metabolic process; P:aspartate metabolic process	EC:6.1.1.22
lcst_c1061	partner of y14 and mago	8	C:exon-exon junction complex; F:RNA binding; C:nucleolus; P:positive regulation of translation; F:protein binding; C:nucleoplasm; C:cytoplasm; P:nuclear-transcribed mRNA catabolic process, nonsense-mediated decay
lcst_c1064	ras-related c3 botulinum toxin substrate 2 precursor	14	P:small GTPase mediated signal transduction; P:chemotaxis; P:regulation of respiratory burst; C:membrane fraction; P:actin cytoskeleton organization; P:GTP catabolic process; F:GTPase activity; P:positive regulation of cell proliferation; C:nuclear envelope; C:cytoplasm; C:membrane; P:bone resorption; F:GTP binding; P:cell projection assembly
lcst_c1065	mosc domain-containing protein mitochondrial precursor	5	F:pyridoxal phosphate binding; F:oxidoreductase activity; F:molybdenum ion binding; P:oxidation-reduction process; C:mitochondrial membrane
lcst_c1066	methionine aminopeptidase 2	9	C:cytoplasm; F:metal ion binding; P:N-terminal protein amino acid modification; F:metalloexopeptidase activity; P:Wnt receptor signaling pathway; P:protein processing; F:aminopeptidase activity; P:peptidyl-methionine modification; P:proteolysis	EC:3.4.11.0
lcst_c1068	fat storage-inducing transmembrane protein 1	3	C:integral to endoplasmic reticulum membrane; P:positive regulation of sequestering of triglyceride; P:lipid particle organization
lcst_c1069	heat shock protein 4	18	P:positive regulation of gene expression; P:positive regulation of protein binding; F:activating transcription factor binding; P:negative regulation of apoptotic process; P:kidney development; P:negative regulation of gene expression; P:positive regulation of angiogenesis; P:chaperone-mediated protein complex assembly; P:neuroprotection; P:negative regulation of DNA binding; C:nucleolus; C:cytoso…
lcst_c1070	mitogen-activated protein kinase 13-like	11	P:peptidyl-serine phosphorylation; F:MAP kinase activity; P:positive regulation of interleukin-6 production; P:signal transduction by phosphorylation; F:ATP binding; P:response to osmotic stress; F:magnesium ion binding; P:myoblast differentiation; P:MAPK cascade; P:transmembrane receptor protein serine/threonine kinase signaling pathway; P:serine family amino acid metabolic process	EC:2.7.11.24
lcst_c1071	dual specificity mitogen-activated protein kinase kinase 2	49	P:activation of MAPK activity involved in innate immune response; F:protein tyrosine kinase activity; C:focal adhesion; F:protein serine/threonine kinase activity; F:protein complex scaffold; P:toll-like receptor 3 signaling pathway; P:regulation of Golgi inheritance; P:axon guidance; P:toll-like receptor 4 signaling pathway; C:soluble fraction; P:Toll signaling pathway; C:endoplasmic reticulum; …	EC:2.7.10.0; EC:2.7.11.0
lcst_c1072	spondin-1 precursor	4	C:extracellular space; F:protein binding; P:cell adhesion; C:proteinaceous extracellular matrix
lcst_c1073	leucyl-trna cytoplasmic	10	C:cytosol; F:aminoacyl-tRNA editing activity; F:leucine-tRNA ligase activity; P:regulation of translational fidelity; F:ATP binding; F:protein binding; P:leucyl-tRNA aminoacylation; P:isoleucine biosynthetic process; P:leucine biosynthetic process; P:valine biosynthetic process	EC:6.1.1.4
lcst_c1074	neuralized-like protein 2-like	5	C:VCB complex; P:intracellular signal transduction; C:muscle tendon junction; P:sarcomere organization; F:protein binding
lcst_c1075	daz-associated protein 2	2	F:WW domain binding; C:transcription factor complex
lcst_c1076	junction plakoglobin	154	F:estrogen receptor binding; P:response to cytokine stimulus; F:protein kinase binding; F:protein phosphatase binding; P:regulation of centriole-centriole cohesion; F:RPTP-like protein binding; C:Scrib-APC-beta-catenin complex; P:positive regulation of heparan sulfate proteoglycan biosynthetic process; P:cellular response to indole-3-methanol; P:endothelial tube morphogenesis; P:T cell differenti…
lcst_c1077	guanine nucleotide-binding protein g g g subunit beta-1	15	F:signal transducer activity; C:photoreceptor outer segment; P:phospholipase C-activating G-protein coupled receptor signaling pathway; F:GTPase binding; P:cardiac muscle cell apoptotic process; C:heterotrimeric G-protein complex; P:elevation of cytosolic calcium ion concentration; P:sensory perception of taste; P:cell proliferation; P:GTP catabolic process; P:cellular response to hypoxia; P:reti…
lcst_c1078	mammalian ependymin-related protein 1-like	4	C:extracellular region; C:lysosome; P:cell-matrix adhesion; F:calcium ion binding
lcst_c1079	apoptosis-inducing factor mitochondrial	16	P:neuron apoptotic process; C:cytosol; P:oxidation-reduction process; P:apoptotic DNA fragmentation; C:soluble fraction; P:cell redox homeostasis; F:oxidoreductase activity; C:mitochondrial intermembrane space; C:microsome; P:activation of cysteine-type endopeptidase activity involved in apoptotic process; F:flavin adenine dinucleotide binding; P:mitochondrial respiratory chain complex I assembly…
lcst_c1080	low quality protein: probable e3 ubiquitin-protein ligase c12orf51-like	3	C:intracellular; P:cellular protein modification process; F:acid-amino acid ligase activity	EC:6.3.2.0
lcst_c1081	dnaj homolog subfamily c member 11	4	P:protein folding; C:mitochondrial inner membrane; F:heat shock protein binding; F:unfolded protein binding
lcst_c1082	natural killer cell enhancing factor	6	P:hydrogen peroxide catabolic process; F:thioredoxin peroxidase activity; C:nucleus; C:mitochondrion; P:oxidation-reduction process; P:peroxidase reaction
lcst_c1084	calcium-binding mitochondrial carrier protein s -1	4	C:mitochondrial inner membrane; P:transmembrane transport; F:calcium ion binding; C:integral to membrane
lcst_c1085	solute carrier family 22 member 18	7	F:ubiquitin protein ligase binding; C:apical plasma membrane; F:drug transmembrane transporter activity; P:drug transmembrane transport; C:nuclear envelope; C:cytoplasmic part; C:integral to membrane
lcst_c1086	arginase- mitochondrial	4	F:hydrolase activity, acting on carbon-nitrogen (but not peptide) bonds, in linear amidines; P:small molecule metabolic process; P:cellular metabolic process; P:nitrogen compound metabolic process	EC:3.5.3.0
lcst_c1088	elongation factor 1-gamma	7	F:translation elongation factor activity; C:eukaryotic translation elongation factor 1 complex; F:protein binding; C:cytosol; P:response to virus; C:ribosome; P:regulation of translational elongation
lcst_c1089	integrin beta-1 precursor	32	C:focal adhesion; F:integrin binding; P:negative regulation of cell differentiation; C:myelin sheath abaxonal region; P:germ cell migration; C:neuromuscular junction; C:ruffle membrane; P:cell-matrix adhesion; P:cardiac muscle cell differentiation; C:synaptosome; P:cell migration involved in gastrulation; C:melanosome; P:cell fate specification; P:sarcomere organization; P:neuron projection devel…
lcst_c1090	ubiquitin fusion degradation protein 1 homolog	7	F:ubiquitin-specific protease activity; P:skeletal system development; F:protein binding; P:proteasomal ubiquitin-dependent protein catabolic process; C:nucleus; C:cytosol; P:protein deubiquitination
lcst_c1093	aryl hydrocarbon receptor nuclear translocator	27	P:mRNA transcription from RNA polymerase II promoter; P:positive regulation of endothelial cell proliferation; F:transcription corepressor activity; P:embryonic placenta development; P:response to xenobiotic stimulus; P:negative regulation of signal transduction; F:aryl hydrocarbon receptor binding; P:negative regulation of transcription, DNA-dependent; F:protein dimerization activity; C:cytoplas…
lcst_c1094	ruvb-like 2	24	P:histone H4 acetylation; P:DNA duplex unwinding; P:protein folding; C:membrane; F:damaged DNA binding; P:DNA recombination; P:negative regulation of transcription, DNA-dependent; C:cytoplasm; F:identical protein binding; F:unfolded protein binding; P:cellular response to UV; C:Ino80 complex; P:digestive tract development; C:nuclear matrix; C:NuA4 histone acetyltransferase complex; F:ATP-dependen…
lcst_c1095	fibrillin-2	8	F:calcium ion binding; P:positive regulation of osteoblast differentiation; P:sequestering of TGFbeta in extracellular matrix; P:positive regulation of bone mineralization; F:extracellular matrix structural constituent; C:microfibril; P:embryonic limb morphogenesis; P:bone trabecula formation
lcst_c1097	ubiquitin-conjugating enzyme e2 l3	14	P:ubiquitin-dependent protein catabolic process; P:regulation of transcription, DNA-dependent; P:protein K11-linked ubiquitination; F:ubiquitin protein ligase binding; P:cellular response to glucocorticoid stimulus; P:regulation of S phase of mitotic cell cycle; F:ubiquitin-protein ligase activity; F:ATP binding; C:ubiquitin ligase complex; F:transcription coactivator activity; P:cell proliferati…	EC:6.3.2.19
lcst_c1098	heterogeneous nuclear ribonucleoprotein r	10	F:mRNA binding; C:nucleolus; C:heterogeneous nuclear ribonucleoprotein complex; F:protein binding; F:nucleotide binding; P:nuclear mRNA splicing, via spliceosome; C:catalytic step 2 spliceosome; C:nucleoplasm; C:cytoplasm; P:axon extension involved in axon guidance
lcst_c1099	receptor activity modifying protein 1	15	P:angiogenesis; P:protein localization in plasma membrane; F:calcitonin receptor activity; F:protein transporter activity; P:calcium ion transport; P:positive regulation of cAMP biosynthetic process; C:intracellular part; P:intracellular protein transport; C:cell surface; P:receptor internalization; P:regulation of G-protein coupled receptor protein signaling pathway; C:receptor complex; P:positi…
lcst_c1100	aldehyde dehydrogenase family 1 member mitochondrial	11	F:oxidoreductase activity, acting on the aldehyde or oxo group of donors, NAD or NADP as acceptor; P:biosynthetic process; F:hydroxymethyl-, formyl- and related transferase activity; P:one-carbon metabolic process; F:formyltetrahydrofolate dehydrogenase activity; P:methylation; P:10-formyltetrahydrofolate catabolic process; F:methyltransferase activity; F:phosphopantetheine binding; C:mitochondri…	EC:1.2.1.0; EC:2.1.2.0; EC:1.5.1.6; EC:2.1.1.0
lcst_c1102	gem-associated protein 6	5	P:ncRNA metabolic process; P:spliceosomal snRNP assembly; F:protein binding; C:nuclear body; C:cytosol
lcst_c1103	cytochrome c oxidase copper chaperone	8	C:mitochondrial intermembrane space; P:copper ion transport; F:enzyme activator activity; P:response to copper ion; F:copper chaperone activity; P:positive regulation of catalytic activity; P:organ development; P:generation of precursor metabolites and energy
lcst_c1104	annexin a2	6	F:phospholipase inhibitor activity; F:cytoskeletal protein binding; P:intestinal cholesterol absorption; F:calcium ion binding; P:negative regulation of catalytic activity; F:calcium-dependent phospholipid binding
lcst_c1105	death-associated protein kinase 3	15	P:regulation of autophagy; P:protein autophosphorylation; F:calmodulin binding; P:induction of apoptosis; P:intracellular protein kinase cascade; C:cytoplasmic vesicle; F:ATP binding; P:positive regulation of canonical Wnt receptor signaling pathway; P:anoikis; C:autophagic vacuole lumen; F:protein homodimerization activity; F:leucine zipper domain binding; F:calmodulin-dependent protein kinase a…	EC:2.7.11.17
lcst_c1106	ancient ubiquitous protein 1	5	C:nucleolus; C:endoplasmic reticulum membrane; F:transferase activity, transferring acyl groups; C:integral to membrane; P:metabolic process
lcst_c1108	collagen alpha-6 chain	7	P:negative regulation of angiogenesis; P:cell adhesion; P:cellular response to amino acid stimulus; P:transcription, DNA-dependent; F:extracellular matrix structural constituent; P:extracellular matrix organization; C:collagen type IV
lcst_c1109	citrate mitochondrial precursor	6	P:cellular carbohydrate metabolic process; P:response to stress; C:mitochondrial matrix; F:citrate (Si)-synthase activity; P:tricarboxylic acid cycle; P:glyoxylate metabolic process	EC:2.3.3.1
lcst_c1111	heat shock 70 kda protein 4	7	C:nucleolus; C:lipid particle; F:ATP binding; P:positive regulation of protein binding; C:cytosol; P:response to heat; P:chaperone-mediated protein complex assembly
lcst_c1114	cell surface glycoprotein muc18	3	P:angiogenesis; C:plasma membrane; C:membrane part
lcst_c1115	splicing factor u2af 65 kda subunit	11	F:RNA binding; P:termination of RNA polymerase II transcription; C:spliceosomal complex; F:C2H2 zinc finger domain binding; C:nuclear speck; P:negative regulation of nuclear mRNA splicing, via spliceosome; P:mRNA 3'-end processing; P:female sex differentiation; F:enzyme binding; F:nucleotide binding; P:mRNA export from nucleus
lcst_c1116	malonyl- mitochondrial	10	P:acetyl-CoA biosynthetic process; C:cytosol; P:fatty acid biosynthetic process; C:peroxisome; C:mitochondrion; P:regulation of fatty acid beta-oxidation; F:receptor binding; F:malonyl-CoA decarboxylase activity; P:signal transduction; P:beta-alanine metabolic process	EC:4.1.1.9
lcst_c1117	ras suppressor protein 1	1	P:Ras protein signal transduction
lcst_c1118	aldehyde dehydrogenase 4 member a1	25	P:oxidation-reduction process; F:electron carrier activity; P:4-hydroxyproline catabolic process; F:1-pyrroline-5-carboxylate dehydrogenase activity; C:mitochondrial matrix; P:proline catabolic process to glutamate; P:proline biosynthetic process; F:aldehyde dehydrogenase (NAD) activity; P:electron transport; P:arginine metabolic process; P:gluconeogenesis; P:glycolysis; P:histidine metabolic pro…	EC:1.5.1.12; EC:1.2.1.3
lcst_c1119	calreticulin precursor	4	P:protein folding; C:endoplasmic reticulum; F:unfolded protein binding; F:calcium ion binding
lcst_c1120	ribosome-releasing factor mitochondrial	9	F:translation elongation factor activity; P:mitochondrial translational elongation; C:mitochondrion; P:ribosome disassembly; P:GTP catabolic process; F:GTPase activity; F:GTP binding; C:ribosome; P:regulation of translational elongation
lcst_c1121	sodium channel protein type 8 subunit alpha isoform 1	18	P:axon guidance; C:voltage-gated sodium channel complex; C:cytoplasmic membrane-bounded vesicle; P:sodium ion transmembrane transport; F:voltage-gated sodium channel activity; C:membrane fraction; P:muscle organ development; C:node of Ranvier; P:adult walking behavior; C:dendrite; C:neuronal cell body; P:regulation of ion transmembrane transport; P:peripheral nervous system development; C:Z disc;…
lcst_c1122	phosphoglycerate kinase 1	12	C:soluble fraction; P:gluconeogenesis; F:ADP binding; F:phosphoglycerate kinase activity; P:phosphorylation; P:small molecule metabolic process; F:ATP binding; C:chromosome; P:glycolysis; P:response to hypoxia; C:cytosol; P:carbon utilization	EC:2.7.2.3
lcst_c1123	endothelin-converting enzyme 1	2	F:metalloendopeptidase activity; P:proteolysis	EC:3.4.24.0
lcst_c1124	unconventional myosin-xviiib	7	C:nucleolus; C:unconventional myosin complex; P:cardiovascular system development; F:ATP binding; F:motor activity; P:cell differentiation; C:sarcomere
lcst_c1125	transmembrane protein 111-like	4	C:ER membrane protein complex; P:photoreceptor cell maintenance; P:retina development in camera-type eye; C:trans-Golgi network transport vesicle
lcst_c1127	carboxypeptidase e	29	F:cell adhesion molecule binding; C:membrane raft; C:transport vesicle membrane; P:enkephalin processing; C:dense core granule; P:peptide catabolic process; F:zinc ion binding; C:synaptic membrane; P:neuropeptide signaling pathway; C:membrane fraction; F:metallocarboxypeptidase activity; C:extracellular space; P:protein localization in membrane; C:Golgi apparatus; F:cobalt ion binding; C:dendrite…	EC:3.4.17.0
lcst_c1128	cyclin i	1	P:spermatogenesis
lcst_c1129	fibrinogen alpha chain	5	C:extracellular space; P:blood coagulation; F:protein binding; P:cellular process; C:cell periphery
lcst_c1130	uv excision repair protein rad23 homolog a	10	P:nucleotide-excision repair, DNA damage removal; P:positive regulation of viral genome replication; C:nucleolus; F:protein binding; F:single-stranded DNA binding; C:nucleoplasm; C:cytoplasm; P:regulation of proteasomal ubiquitin-dependent protein catabolic process; C:XPC complex; P:nucleotide-excision repair, DNA damage recognition
lcst_c1131	pre-mrna-processing-splicing factor 8	6	C:U5 snRNP; F:RNA binding; F:protein binding; C:nuclear speck; P:nuclear mRNA splicing, via spliceosome; C:catalytic step 2 spliceosome
lcst_c1132	influenza virus ns1a-binding protein homolog a	3	C:cytoskeleton; C:nucleus; C:cytoplasm
lcst_c1135	soss complex subunit c	5	C:nucleolus; C:SOSS complex; F:protein binding; P:response to ionizing radiation; P:DNA repair
lcst_c1136	solute carrier family 25 member 35	3	C:mitochondrial inner membrane; C:integral to membrane; P:transport
lcst_c1137	udp-glucose 4-epimerase	6	P:galactose catabolic process; F:UDP-glucose 4-epimerase activity; C:cytosol; F:protein homodimerization activity; F:nucleotide binding; P:nucleotide-sugar metabolic process	EC:5.1.3.2
lcst_c1139	phosphorylase b kinase gamma catalytic skeletal muscle isoform	11	C:cytosol; P:protein phosphorylation; F:calmodulin binding; C:soluble fraction; F:enzyme binding; F:phosphorylase kinase activity; F:ATP binding; P:glucose metabolic process; C:phosphorylase kinase complex; P:glycogen biosynthetic process; P:serine family amino acid metabolic process	EC:2.7.11.19
lcst_c1140	glycerol-3-phosphate dehydrogenase	12	P:gluconeogenesis; F:NAD binding; F:glycerol-3-phosphate dehydrogenase [NAD+] activity; P:glycerol-3-phosphate catabolic process; C:cytosol; F:glycerol-3-phosphate dehydrogenase activity; C:mitochondrion; C:glycerol-3-phosphate dehydrogenase complex; F:protein homodimerization activity; P:oxidation-reduction process; P:glycerolipid metabolic process; P:electron transport	EC:1.1.1.8; EC:1.1.5.3
lcst_c1141	dynactin subunit 2	16	C:microtubule organizing center; C:dynein complex; P:establishment of nucleus localization; C:microtubule; P:establishment or maintenance of apical/basal cell polarity; P:photoreceptor cell maintenance; P:glial cell differentiation; P:P granule organization; C:vesicle; F:motor activity; P:microtubule-based process; P:metabolic process; P:eye photoreceptor cell differentiation; C:dynactin complex;…
lcst_c1142	acidic leucine-rich nuclear phosphoprotein 32 family member a	5	P:nucleocytoplasmic transport; C:nuclear matrix; C:endoplasmic reticulum; P:regulation of transcription, DNA-dependent; C:perinuclear region of cytoplasm
lcst_c1143	40s ribosomal protein s8	9	P:translational initiation; P:viral transcription; P:maturation of SSU-rRNA from tricistronic rRNA transcript (SSU-rRNA, 5.8S rRNA, LSU-rRNA); F:structural constituent of ribosome; P:translational elongation; C:cytosolic small ribosomal subunit; P:translational termination; P:SRP-dependent cotranslational protein targeting to membrane; P:nuclear-transcribed mRNA catabolic process, nonsense-mediat…
lcst_c1144	hydroxymethylglutaryl- cytoplasmic	14	F:organic acid binding; F:hydroxymethylglutaryl-CoA synthase activity; P:response to organic nitrogen; P:isoprenoid biosynthetic process; F:drug binding; P:cholesterol biosynthetic process; F:isomerase activity; C:cytosol; F:protein homodimerization activity; P:acetyl-CoA metabolic process; P:isoleucine catabolic process; P:leucine catabolic process; P:valine catabolic process; P:cellular ketone …	EC:2.3.3.10
lcst_c1145	28s ribosomal protein mitochondrial	4	C:ribosome; P:peptide biosynthetic process; C:mitochondrion; F:structural molecule activity
lcst_c1147	trna (uracil-5-)-methyltransferase homolog a	5	F:RNA binding; F:RNA methyltransferase activity; P:RNA processing; F:nucleotide binding; P:RNA methylation
lcst_c1148	alpha-2-macroglobulin-like protein 1-like	2	C:extracellular region; P:liver development
lcst_c1149	atp-binding cassette sub-family a member 1	39	C:cell surface; C:high-density lipoprotein particle; P:response to high density lipoprotein particle stimulus; P:protein lipidation; P:peptide secretion; P:positive regulation of cholesterol efflux; F:small GTPase binding; P:reverse cholesterol transport; F:apolipoprotein A-I receptor activity; P:phagocytosis, engulfment; F:phospholipid transporter activity; P:ATP catabolic process; C:phagocytic …	EC:3.6.1.3
lcst_c1150	nedd4 family-interacting protein 1	22	F:WW domain binding; P:negative regulation of inflammatory response; F:signal transducer activity; P:negative regulation of interleukin-4 production; P:negative regulation of transporter activity; P:negative regulation of protein transport; P:cellular iron ion homeostasis; P:negative regulation of gene expression; C:integral to Golgi membrane; P:regulation of isotype switching to IgG isotypes; P:…
lcst_c1151	s100 calcium binding protein v2-like	1	F:calcium ion binding
lcst_c1152	pre-mrna-splicing regulator wtap-like	3	C:nucleolus; C:nuclear membrane; P:RNA processing
lcst_c1153	synaptogyrin 2	1	C:membrane
lcst_c1154	succinate dehydrogenase	10	P:transport; P:succinate metabolic process; C:mitochondrial respiratory chain complex II; P:tricarboxylic acid cycle; P:nervous system development; P:respiratory electron transport chain; F:protein binding; F:flavin adenine dinucleotide binding; F:succinate dehydrogenase (ubiquinone) activity; P:oxidative phosphorylation	EC:1.3.5.1
lcst_c1155	leukocyte cell derived chemotaxin 1	3	P:proteoglycan metabolic process; P:negative regulation of biological process; P:skeletal system development
lcst_c1157	basic leucine zipper and w2 domain-containing protein 1-like	2	C:cytoplasm; P:regulation of transcription, DNA-dependent
lcst_c1158	inositol hexakisphosphate kinase 2	13	P:positive regulation of smoothened signaling pathway; P:type I interferon-mediated signaling pathway; P:signal transduction downstream of smoothened; P:negative regulation of cell growth; F:inositol hexakisphosphate 1-kinase activity; P:positive regulation of apoptotic process; C:intermediate filament cytoskeleton; F:inositol-1,4,5-trisphosphate 3-kinase activity; F:ATP binding; F:inositol hexak…	EC:2.7.1.127; EC:2.7.4.21
lcst_c1161	glia maturation factor beta	12	F:protein kinase inhibitor activity; F:enzyme activator activity; F:signal transducer activity; C:intracellular; P:negative regulation of protein kinase activity; P:nervous system development; F:actin binding; P:signal transduction; F:growth factor activity; P:positive regulation of catalytic activity; P:cell proliferation; P:growth
lcst_c1162	f-box wd repeat-containing protein 7 isoform 1	27	F:sequence-specific DNA binding transcription factor activity; P:regulation of lipid storage; P:positive regulation of ERK1 and ERK2 cascade; P:regulation of protein localization; C:endoplasmic reticulum; P:negative regulation of SREBP signaling pathway; P:SCF-dependent proteasomal ubiquitin-dependent protein catabolic process; P:cellular response to UV; P:response to DNA damage stimulus; C:perin…
lcst_c1163	adenylyl cyclase-associated protein 2	4	P:cell morphogenesis; P:cytoskeleton organization; C:membrane; F:actin binding
lcst_c1164	neurogenic locus notch homolog protein partial	30	P:hemopoiesis; P:transcription initiation from RNA polymerase II promoter; C:nucleoplasm; P:Notch signaling pathway; C:Golgi membrane; F:protein binding; P:neural plate development; P:pronephros development; P:regulation of receptor-mediated endocytosis; P:bone remodeling; P:regulation of transcription, DNA-dependent; F:calcium ion binding; C:endoplasmic reticulum membrane; C:extracellular region…
lcst_c1165	signal recognition particle receptor subunit beta	19	F:ferric iron binding; C:basal plasma membrane; C:mitochondrion; C:integral to membrane; P:small GTPase mediated signal transduction; F:ubiquitin protein ligase binding; F:receptor activity; C:endocytic vesicle; P:cellular iron ion homeostasis; C:coated pit; C:late endosome; C:early endosome; C:recycling endosome; P:iron ion transport; C:perinuclear region of cytoplasm; C:apical plasma membrane; …
lcst_c1166	probable alpha-ketoglutarate-dependent dioxygenase abh5	4	F:metal ion binding; F:oxidoreductase activity, acting on single donors with incorporation of molecular oxygen, incorporation of two atoms of oxygen; F:oxidoreductase activity, acting on paired donors, with incorporation or reduction of molecular oxygen, 2-oxoglutarate as one donor, and incorporation of one atom each of oxygen into both donors; P:oxidation-reduction process	EC:1.13.11.0; EC:1.14.11.0
lcst_c1167	protein fam173a	1	C:membrane
lcst_c1168	filamin-a isoform 2	27	F:protein kinase C binding; F:signal transducer activity; C:trans-Golgi network; P:adenylate cyclase-inhibiting dopamine receptor signaling pathway; P:protein localization at cell surface; P:protein stabilization; P:cytoplasmic sequestering of protein; C:cytoplasm; F:actin binding; P:negative regulation of sequence-specific DNA binding transcription factor activity; F:glycoprotein binding; P:acti…
lcst_c1169	protein flightless-1 homolog	7	P:sarcomere organization; C:nucleolus; P:regulation of transcription, DNA-dependent; C:centrosome; F:actin binding; P:multicellular organismal development; P:muscle contraction
lcst_c1171	39s ribosomal protein mitochondrial precursor	5	C:ribosome; F:structural constituent of ribosome; P:translation; C:mitochondrion; P:ribosome biogenesis
lcst_c1172	myosin light chain 2	1	F:calcium ion binding
lcst_c1173	lipoma hmgic fusion partner	3	F:hydrolase activity; F:DNA binding; C:integral to membrane
lcst_c1175	phosphatidylinositol 3-kinase catalytic subunit type 3	16	P:protein phosphorylation; P:cytokinesis; P:cell cycle; F:protein kinase activity; C:midbody; P:autophagic vacuole assembly; P:phosphatidylinositol-mediated signaling; P:regulation of protein secretion; F:1-phosphatidylinositol-3-kinase activity; C:late endosome; F:ATP binding; P:phosphatidylinositol phosphorylation; P:early endosome to late endosome transport; P:phosphatidylinositol-3-phosphate …	EC:2.7.1.137
lcst_c1176	collagen alpha-1 chain	6	C:collagen type XVI; F:integrin binding; P:integrin-mediated signaling pathway; P:cell adhesion; P:female pregnancy; C:integrin complex
lcst_c1177	ubiquitin carboxyl-terminal hydrolase 24	1	F:hydrolase activity
lcst_c1178	sodium bicarbonate transporter-like protein 11	14	F:inorganic anion transmembrane transporter activity; P:sodium ion transport; P:carbohydrate transmembrane transport; P:phosphoenolpyruvate-dependent sugar phosphotransferase system; C:integral to membrane; P:ion homeostasis; F:cation channel activity; F:inorganic anion exchanger activity; P:ion transmembrane transport; F:sugar:hydrogen symporter activity; P:proton transport; P:borate transport; …
lcst_c1179	poly -specific endoribonuclease	8	F:metal ion binding; F:endoribonuclease activity; P:nucleic acid phosphodiester bond hydrolysis; F:polysaccharide binding; F:RNA binding; C:extracellular region; P:immune response; P:regulation of RNA metabolic process
lcst_c1180	collagen type xviii alpha 1	2	P:positive regulation of cellular process; C:extracellular matrix
lcst_c1181	apolipoprotein b	17	C:chylomicron; P:response to chemical stimulus; C:triglyceride-rich lipoprotein particle; P:positive regulation of lipid storage; F:protein binding; P:lipid transport; P:response to other organism; C:organelle lumen; P:lipoprotein metabolic process; F:lipid transporter activity; P:lipid metabolic process; C:organelle membrane; C:intracellular organelle part; C:endoplasmic reticulum; P:regulation …
lcst_c1182	eh domain-containing protein 2	19	C:recycling endosome membrane; P:regulation of cardiac muscle cell membrane potential; P:protein targeting to plasma membrane; P:endocytic recycling; C:membrane fraction; F:GTP binding; F:calcium ion binding; P:GTP catabolic process; F:nucleic acid binding; F:protein domain specific binding; C:endocytic vesicle; P:blood coagulation; P:endocytosis; C:perinuclear region of cytoplasm; F:GTPase activ…
lcst_c1183	ras-related protein rab-7a	20	P:phagosome maturation; C:alveolar lamellar body; C:phagocytic vesicle; P:bone resorption; C:melanosome; F:GTP binding; C:lysosome; P:GTP catabolic process; C:Golgi apparatus; P:intracellular protein transport; C:late endosome; P:small GTPase mediated signal transduction; P:endocytosis; P:endosome to lysosome transport; F:Rac GTPase binding; P:early endosome to late endosome transport; F:GDP bind…
lcst_c1184	filamin beta isoform 4	14	C:cytosol; C:Z disc; P:cytoskeletal anchoring at plasma membrane; C:integral to membrane; F:identical protein binding; P:cytokine-mediated signaling pathway; P:actin cytoskeleton organization; C:stress fiber; P:skeletal muscle tissue development; C:cell cortex; C:focal adhesion; F:actin binding; P:cell differentiation; C:nucleus
lcst_c1185	long-chain-fatty-acid-- ligase acsbg2-like	6	C:microsome; F:long-chain fatty acid-CoA ligase activity; F:ATP binding; P:fatty acid metabolic process; F:acyl-CoA hydrolase activity; C:mitochondrion	EC:6.2.1.3; EC:3.1.2.20
lcst_c1186	bifunctional aminoacyl-trna synthetase	14	C:cytosol; F:RNA binding; C:soluble fraction; P:glutamyl-tRNA aminoacylation; F:proline-tRNA ligase activity; P:protein complex assembly; F:ATP binding; F:protein binding; F:glutamate-tRNA ligase activity; P:prolyl-tRNA aminoacylation; P:arginine metabolic process; P:proline metabolic process; C:glutamate-tRNA ligase complex; P:chlorophyll metabolic process	EC:6.1.1.15; EC:6.1.1.17
lcst_c1187	far upstream element-binding protein 3	5	C:cytoplasm; F:RNA binding; P:positive regulation of transcription from RNA polymerase II promoter; F:single-stranded DNA binding; C:nucleus
lcst_c1188	cholinesterase precursor	10	F:cholinesterase activity; C:membrane-enclosed lumen; P:synaptic transmission, cholinergic; P:response to chemical stimulus; C:intracellular organelle part; F:protein binding; P:biological regulation; P:cocaine metabolic process; C:extracellular region; C:endoplasmic reticulum	EC:3.1.1.8
lcst_c1189	upstream transcription factor 1	16	F:histone deacetylase binding; P:late viral mRNA transcription; P:cellular response to insulin stimulus; P:lipid homeostasis; F:protein kinase binding; P:positive regulation of transcription from RNA polymerase II promoter by glucose; P:response to UV; C:transcription factor complex; P:negative regulation of fibrinolysis; F:RNA polymerase II distal enhancer sequence-specific DNA binding transcrip…
lcst_c1190	serine protease htra1 precursor	9	F:serine-type endopeptidase activity; P:negative regulation of BMP signaling pathway; C:extracellular matrix; P:regulation of cell growth; P:negative regulation of transforming growth factor beta receptor signaling pathway; P:proteolysis; C:cytosol; F:insulin-like growth factor binding; C:insulin-like growth factor binding protein complex	EC:3.4.21.0
lcst_c1192	junctophilin-2	11	P:positive regulation of ryanodine-sensitive calcium-release channel activity; P:regulation of cardiac muscle tissue development; F:protein binding; F:calcium-release channel activity; P:elevation of cytosolic calcium ion concentration; C:microsome; C:integral to membrane; C:sarcoplasmic reticulum membrane; C:junctional membrane complex; C:Z disc; C:plasma membrane
lcst_c1193	n-alpha-acetyltransferase auxiliary subunit	9	C:transcription factor complex; F:receptor activity; F:N-acetyltransferase activity; F:protein binding; P:positive regulation of transcription, DNA-dependent; C:cytoplasm; P:N-terminal protein amino acid acetylation; P:signal transduction; P:acyl-carrier-protein biosynthetic process
lcst_c1194	116 kda u5 small nuclear ribonucleoprotein component	12	F:translation elongation factor activity; C:Cajal body; C:nucleolus; C:nuclear speck; P:GTP catabolic process; F:protein binding; P:nuclear mRNA splicing, via spliceosome; F:GTPase activity; C:catalytic step 2 spliceosome; F:GTP binding; C:ribosome; P:regulation of translational elongation
lcst_c1198	dna-directed rna polymerase ii subunit rpb11-a	16	F:DNA-directed RNA polymerase activity; P:protein phosphorylation; P:transcription-coupled nucleotide-excision repair; F:LRR domain binding; F:protein kinase activity; P:transcription initiation from RNA polymerase II promoter; P:positive regulation of viral transcription; C:DNA-directed RNA polymerase II, core complex; F:DNA binding; P:7-methylguanosine mRNA capping; P:transcription elongation f…	EC:2.7.7.6
lcst_c1199	28s ribosomal protein mitochondrial	2	C:cytoplasmic part; C:intracellular organelle
lcst_c1201	cadherin-17 precursor	6	P:cell-cell adhesion; C:plasma membrane; P:transport; P:pronephros development; C:membrane part; F:transporter activity
lcst_c1202	rna-binding protein with serine-rich domain 1	11	F:mRNA 3'-UTR binding; C:exon-exon junction complex; C:cytosol; P:termination of RNA polymerase II transcription; C:nuclear speck; P:mRNA 3'-end processing; F:protein binding; F:nucleotide binding; P:nuclear mRNA splicing, via spliceosome; P:mRNA export from nucleus; P:nuclear-transcribed mRNA catabolic process, nonsense-mediated decay
lcst_c1203	coatomer subunit gamma-2	5	P:intra-Golgi vesicle-mediated transport; P:retrograde vesicle-mediated transport, Golgi to ER; P:intracellular protein transport; C:COPI vesicle coat; F:structural molecule activity
lcst_c1204	wd repeat domain 18	2	P:Kupffer's vesicle development; P:determination of left/right symmetry
lcst_c1205	proteasome subunit beta type-4	5	C:cytoplasm; C:proteasome core complex; C:nucleus; F:threonine-type endopeptidase activity; P:proteolysis involved in cellular protein catabolic process	EC:3.4.25.0
lcst_c1206	isoform cra_a	11	C:sarcoplasmic reticulum; P:peripheral nervous system axon regeneration; P:platelet activation; F:calcium ion binding; F:enzyme binding; F:enzyme inhibitor activity; C:microsome; C:endoplasmic reticulum lumen; P:negative regulation of catalytic activity; P:platelet degranulation; C:Golgi apparatus
lcst_c1207	sodium channel subunit beta-1-like	12	C:voltage-gated sodium channel complex; F:protein binding; P:cell adhesion; P:sodium ion transmembrane transport; P:positive regulation of sodium ion transport via voltage-gated sodium channel activity; F:voltage-gated sodium channel activity; F:sodium channel regulator activity; P:membrane depolarization involved in regulation of cardiac muscle cell action potential; C:neuronal cell body; P:card…
lcst_c1208	autocrine motility factor receptor	19	F:zinc ion binding; P:ER-associated protein catabolic process; P:protein oligomerization; C:integral to endoplasmic reticulum membrane; P:protein polyubiquitination; C:dendrite; P:learning or memory; C:integral to membrane of membrane fraction; F:receptor activity; F:ubiquitin-protein ligase activity; F:protein binding; P:endoplasmic reticulum unfolded protein response; P:aging; F:nucleotide bind…	EC:6.3.2.19
lcst_c1209	acyl-coenzyme a thioesterase 13	3	F:acyl-CoA hydrolase activity; P:protein homotetramerization; C:mitochondrion	EC:3.1.2.20
lcst_c1211	cytosolic phospholipase a2	22	P:multi-organism process; P:tissue development; P:response to inorganic substance; P:multicellular organismal homeostasis; P:ovarian follicle development; C:cytosol; F:calcium-dependent phospholipid binding; P:platelet activation; F:phospholipase A2 activity; P:regulation of cell proliferation; P:response to organic substance; P:response to external stimulus; C:cytoplasmic membrane-bounded vesicl…	EC:3.1.1.4
lcst_c1212	tumor susceptibility gene 101 protein	31	F:transcription corepressor activity; F:nucleotide binding; P:cellular membrane organization; P:regulation of cell growth; P:protein monoubiquitination; P:non-lytic virus budding; F:calcium-dependent protein binding; P:protein transport; P:cell division; P:cellular carbohydrate metabolic process; P:negative regulation of transcription, DNA-dependent; F:ubiquitin binding; C:nucleolus; F:oxidoreduc…	EC:1.1.1.0
lcst_c1213	transmembrane protein 106b	3	C:integral to membrane; C:late endosome membrane; C:lysosomal membrane
lcst_c1217	transmembrane protein c9orf5	1	C:integral to membrane
lcst_c1218	28 kda heat- and acid-stable phosphoprotein	4	F:platelet-derived growth factor binding; C:extracellular space; P:platelet-derived growth factor receptor signaling pathway; P:cell proliferation
lcst_c1221	proteolipid protein 2	1	C:membrane
lcst_c1222	calnexin precursor	19	C:dendrite cytoplasm; C:ribosome; C:axon; F:calcium ion binding; P:protein folding; C:integral to membrane; F:ionotropic glutamate receptor binding; C:dendritic spine; P:clathrin-mediated endocytosis; C:melanosome; F:apolipoprotein binding; C:rough endoplasmic reticulum; P:aging; C:neuronal cell body; F:unfolded protein binding; P:synaptic vesicle endocytosis; C:endoplasmic reticulum membrane; F:…
lcst_c1224	sciellin	7	C:cytoplasm; P:embryo development; F:metal ion binding; C:cornified envelope; P:keratinocyte differentiation; C:plasma membrane; F:protein binding
lcst_c1225	endoplasmic reticulum resident protein 44	8	C:endoplasmic reticulum membrane; P:protein folding; C:endoplasmic reticulum lumen; P:glycoprotein metabolic process; P:cell redox homeostasis; P:response to stress; C:endoplasmic reticulum-Golgi intermediate compartment; F:protein disulfide isomerase activity	EC:5.3.4.1
lcst_c1226	pre-mrna-splicing factor syf2	3	P:RNA splicing; P:mRNA processing; C:catalytic step 2 spliceosome
lcst_c1228	beta-taxilin	1	C:cytoplasm
lcst_c1229	wd repeat-containing protein 26	2	C:nucleolus; C:cytoplasm
lcst_c1230	oxidation resistance protein 1-like	3	C:nucleolus; P:response to oxidative stress; C:mitochondrion
lcst_c1232	plectin-like isoform 1	13	C:hemidesmosome; F:structural constituent of muscle; C:costamere; P:cellular component disassembly involved in apoptotic process; C:sarcolemma; F:actin binding; C:sarcoplasm; P:hemidesmosome assembly; C:focal adhesion; C:intermediate filament cytoskeleton; C:insoluble fraction; C:cytosol; F:ankyrin binding
lcst_c1235	na(+) h(+) exchange regulatory cofactor nhe-rf1	27	P:negative regulation of cell migration; P:cAMP-mediated signaling; P:cellular phosphate ion homeostasis; P:negative regulation of platelet-derived growth factor receptor signaling pathway; C:brush border membrane; P:regulation of protein kinase activity; P:renal sodium ion transport; P:sodium ion homeostasis; P:regulation of excretion; P:negative regulation of sodium ion transport; C:microvillus…
lcst_c1236	serine hydroxymethyltransferase 1	14	C:cytosol; P:L-serine catabolic process; P:glycine metabolic process; C:mitochondrion; P:purine nucleobase biosynthetic process; P:folic acid metabolic process; P:methylation; P:tetrahydrofolate interconversion; P:protein tetramerization; F:glycine hydroxymethyltransferase activity; F:protein homodimerization activity; F:pyridoxal phosphate binding; F:methyltransferase activity; C:nucleus	EC:2.1.2.1; EC:2.1.1.0
lcst_c1237	e3 ubiquitin-protein ligase huwe1	11	C:nucleolus; P:protein polyubiquitination; P:base-excision repair; P:histone ubiquitination; P:protein monoubiquitination; F:DNA binding; F:ubiquitin-protein ligase activity; P:protein ubiquitination involved in ubiquitin-dependent protein catabolic process; P:cell differentiation; F:protein binding; C:cytoplasm	EC:6.3.2.19
lcst_c1238	spectrin beta erythrocyte	14	F:ankyrin binding; C:spectrin-associated cytoskeleton; P:porphyrin-containing compound biosynthetic process; P:plasma membrane organization; P:embryonic hemopoiesis; P:erythrocyte development; F:phospholipid binding; C:spectrin; C:cell surface; F:actin binding; C:protein complex; P:regulation of cellular process; C:plasma membrane; F:structural constituent of cytoskeleton
lcst_c1240	bisphosphoglycerate mutase	7	F:bisphosphoglycerate 2-phosphatase activity; P:respiratory gaseous exchange; F:phosphoglycerate mutase activity; F:bisphosphoglycerate mutase activity; P:glycolysis; P:erythrocyte development; P:gluconeogenesis	EC:3.1.3.13; EC:5.4.2.1; EC:5.4.2.4
lcst_c1241	prolyl 3-hydroxylase 2	4	F:L-ascorbic acid binding; F:iron ion binding; F:oxidoreductase activity, acting on paired donors, with incorporation or reduction of molecular oxygen, 2-oxoglutarate as one donor, and incorporation of one atom each of oxygen into both donors; P:oxidation-reduction process	EC:1.14.11.0
lcst_c1242	actin-binding lim protein 2	5	F:zinc ion binding; P:cytoskeleton organization; C:intracellular non-membrane-bounded organelle; F:actin binding; C:cytoplasm
lcst_c1243	interferon-related developmental regulator 1	3	P:muscle cell differentiation; C:nucleus; P:adult somatic muscle development
lcst_c1244	er lumen protein retaining receptor 2	11	F:receptor activity; C:endoplasmic reticulum membrane; C:membrane fraction; P:protein retention in ER lumen; C:endoplasmic reticulum-Golgi intermediate compartment; F:KDEL sequence binding; P:vesicle-mediated transport; P:intracellular protein transport; C:integral to membrane; C:cis-Golgi network; P:signal transduction
lcst_c1246	charged multivesicular body protein 4b	6	P:endosomal transport; P:cellular membrane organization; F:protein binding; C:late endosome membrane; C:cytosol; P:protein transport
lcst_c1247	dna-directed rna polymerase ii subunit rpb3	17	F:DNA-directed RNA polymerase activity; P:protein phosphorylation; P:transcription-coupled nucleotide-excision repair; C:microtubule cytoskeleton; F:protein kinase activity; P:transcription initiation from RNA polymerase II promoter; C:nucleolus; P:positive regulation of viral transcription; C:DNA-directed RNA polymerase II, core complex; F:DNA binding; P:7-methylguanosine mRNA capping; P:transcr…	EC:2.7.7.6
lcst_c1248	four and a half lim domains protein 2	21	C:focal adhesion; P:negative regulation of transcription from RNA polymerase II promoter; P:heart trabecula formation; F:zinc ion binding; P:osteoblast differentiation; P:negative regulation of apoptotic process; P:ventricular cardiac muscle cell development; C:actin cytoskeleton; P:cellular lipid metabolic process; P:atrial cardiac muscle cell development; P:androgen receptor signaling pathway; …
lcst_c1252	glutamate-cysteine catalytic subunit	24	P:regulation of mitochondrial depolarization; P:response to nitrosative stress; P:L-ascorbic acid metabolic process; F:ADP binding; P:response to arsenic-containing substance; P:negative regulation of transcription, DNA-dependent; C:cytosol; P:anti-apoptosis; P:positive regulation of proteasomal ubiquitin-dependent protein catabolic process; P:cysteine metabolic process; P:cell redox homeostasis;…	EC:6.3.2.2
lcst_c1253	hsc70-interacting protein	12	F:identical protein binding; C:protein complex; F:chaperone binding; F:protein binding, bridging; F:protein domain specific binding; F:protein complex binding; P:response to stress; P:negative regulation of protein refolding; F:Hsp70 protein binding; P:chaperone cofactor-dependent protein refolding; F:unfolded protein binding; C:cytosol
lcst_c1254	dihydrofolate reductase	17	F:drug binding; F:mRNA binding; P:tetrahydrofolate biosynthetic process; P:oxidation-reduction process; C:soluble fraction; P:response to methotrexate; P:nucleotide biosynthetic process; P:one-carbon metabolic process; P:heart morphogenesis; P:glycine biosynthetic process; F:dihydrofolate reductase activity; P:response to nicotine; P:heart contraction; F:NADP binding; F:dihydrofolic acid binding;…	EC:1.5.1.3
lcst_c1255	dystrobrevin alpha	12	C:cytoplasm; C:microsome; C:sarcolemma; C:cell junction; C:dystrobrevin complex; P:neuromuscular synaptic transmission; F:protein binding; P:striated muscle contraction; F:calcium ion binding; P:signal transduction; F:zinc ion binding; C:synapse
lcst_c1256	adp-ribosylation factor gtpase-activating protein 2 isoform 2	9	P:vesicle-mediated transport; F:ARF GTPase activator activity; P:regulation of ARF GTPase activity; F:zinc ion binding; C:nucleolus; C:Golgi membrane; P:positive regulation of GTPase activity; P:protein transport; C:plasma membrane
lcst_c1257	adenylosuccinate synthetase isozyme 2	18	C:cytosol; F:adenylosuccinate synthase activity; C:soluble fraction; P:'de novo' AMP biosynthetic process; F:phosphate ion binding; P:cellular response to electrical stimulus; P:immune system process; P:response to purine-containing compound; P:GTP catabolic process; F:protein binding; F:magnesium ion binding; P:IMP metabolic process; P:response to ammonium ion; P:aspartate metabolic process; F:G…	EC:6.3.4.4
lcst_c1258	rrp15-like protein	2	C:nucleolus; C:mitochondrion
lcst_c1259	heparan sulfate glucosamine 3-o-sulfotransferase 1-like	4	C:integral to membrane; C:Golgi lumen; F:[heparan sulfate]-glucosamine 3-sulfotransferase 1 activity; P:chondroitin sulfate biosynthetic process	EC:2.8.2.23
lcst_c1260	laminin subunit gamma-2	2	P:cell junction assembly; C:extracellular region part
lcst_c1262	fumarate mitochondrial	7	C:tricarboxylic acid cycle enzyme complex; C:mitochondrial matrix; P:homeostasis of number of cells within a tissue; P:fumarate metabolic process; P:malate metabolic process; F:fumarate hydratase activity; P:reductive tricarboxylic acid cycle	EC:4.2.1.2
lcst_c1263	dystrobrevin beta isoform 1	5	F:zinc ion binding; F:protein binding; C:cytoplasm; C:synapse; F:calcium ion binding
lcst_c1264	lysine-specific demethylase no66	11	P:oxidation-reduction process; F:histone demethylase activity (H3-K36 specific); P:histone H3-K4 demethylation; F:histone demethylase activity (H3-K4 specific); C:nucleolus; P:negative regulation of osteoblast differentiation; F:oxidoreductase activity, acting on single donors with incorporation of molecular oxygen, incorporation of two atoms of oxygen; P:histone H3-K36 demethylation; C:nucleopla…	EC:1.14.11.27; EC:1.13.11.0
lcst_c1265	splicing factor 3a subunit 3	7	P:nuclear mRNA 3'-splice site recognition; F:zinc ion binding; F:nucleic acid binding; C:nucleolus; C:nuclear speck; P:hemopoietic stem cell differentiation; C:catalytic step 2 spliceosome
lcst_c1266	tpm1 protein	3	F:actin binding; C:cytoskeleton; C:cytoplasm
lcst_c1268	casein kinase ii subunit alpha-like	17	P:axon guidance; P:chaperone-mediated protein folding; P:transcription, DNA-dependent; P:mitotic cell cycle spindle checkpoint; F:Hsp90 protein binding; C:NuRD complex; F:protein N-terminus binding; C:cytosol; P:negative regulation of cysteine-type endopeptidase activity involved in apoptotic process; P:protein phosphorylation; F:protein serine/threonine kinase activity; C:Sin3 complex; C:PcG pro…	EC:2.7.11.0
lcst_c1269	small nuclear ribonucleoprotein g	20	C:cytosol; F:RNA binding; P:termination of RNA polymerase II transcription; C:U7 snRNP; P:spliceosomal complex assembly; P:spliceosomal snRNP assembly; P:histone mRNA metabolic process; F:protein binding; P:ncRNA metabolic process; C:catalytic step 2 spliceosome; F:dihydrolipoyl dehydrogenase activity; C:nucleoplasm; C:U12-type spliceosomal complex; P:gluconeogenesis; P:glycolysis; P:tricarboxyli…	EC:1.8.1.4
lcst_c1271	nuclear fragile x mental retardation-interacting protein 2	3	C:cytoplasm; F:binding; C:intracellular organelle
lcst_c1273	bile salt-activated lipase-like	7	C:extracellular space; F:cholinesterase activity; F:carboxylesterase activity; P:lipid catabolic process; F:acylglycerol lipase activity; C:cytosol; P:glycerolipid metabolic process	EC:3.1.1.8; EC:3.1.1.1; EC:3.1.1.23
lcst_c1274	4-hydroxyphenylpyruvate dioxygenase	12	C:Golgi membrane; C:endoplasmic reticulum membrane; F:metal ion binding; P:tyrosine catabolic process; P:cellular nitrogen compound metabolic process; F:4-hydroxyphenylpyruvate dioxygenase activity; C:cytosol; P:L-phenylalanine catabolic process; F:lactoylglutathione lyase activity; P:oxidation-reduction process; P:carbohydrate metabolic process; P:pyruvate metabolic process	EC:1.13.11.27; EC:4.4.1.5
lcst_c1275	carnitine o-palmitoyltransferase liver isoform	15	P:long-chain fatty acid metabolic process; C:microsome; P:eating behavior; C:mitochondrial inner membrane; C:integral to membrane; P:regulation of insulin secretion; C:mitochondrial outer membrane; F:identical protein binding; P:glucose metabolic process; P:response to drug; F:carnitine O-palmitoyltransferase activity; P:triglyceride metabolic process; P:positive regulation of fatty acid beta-oxi…	EC:2.3.1.21
lcst_c1276	inter-alpha-trypsin inhibitor heavy chain h3 precursor	3	C:extracellular region; P:metabolic process; F:peptidase inhibitor activity
lcst_c1277	ubiquitin carboxyl-terminal hydrolase 5	7	F:ubiquitin thiolesterase activity; F:omega peptidase activity; F:cysteine-type peptidase activity; F:zinc ion binding; P:dorsal/ventral pattern formation; P:protein K48-linked deubiquitination; P:positive regulation of proteasomal ubiquitin-dependent protein catabolic process	EC:3.1.2.15; EC:3.4.19.0
lcst_c1278	dna-directed rna polymerases i and iii subunit rpac1	11	P:transcription initiation from RNA polymerase I promoter; P:termination of RNA polymerase III transcription; P:transcription elongation from RNA polymerase I promoter; F:DNA-directed RNA polymerase activity; C:nucleoplasm; F:DNA binding; C:DNA-directed RNA polymerase I complex; F:protein dimerization activity; P:termination of RNA polymerase I transcription; P:purine nucleobase metabolic process…	EC:2.7.7.6
lcst_c1279	er membrane protein complex subunit 1 precursor	1	C:ER membrane protein complex
lcst_c1280	ankyrin repeat and socs box protein 12-like	2	C:intracellular; P:intracellular signal transduction
lcst_c1281	probable atp-dependent rna helicase ddx5 isoform 3	26	P:regulation of alternative nuclear mRNA splicing, via spliceosome; P:negative regulation of transcription from RNA polymerase II promoter; P:positive regulation of DNA damage response, signal transduction by p53 class mediator; P:regulation of osteoblast differentiation; P:regulation of androgen receptor signaling pathway; F:calcium-dependent protein binding; F:pre-mRNA binding; P:positive regul…
lcst_c1283	nucleolar protein 7	2	C:nucleolus; C:mitochondrion
lcst_c1284	serine arginine-rich splicing factor 4	7	F:RNA binding; P:termination of RNA polymerase II transcription; C:nuclear speck; P:negative regulation of nuclear mRNA splicing, via spliceosome; P:mRNA 3'-end processing; F:nucleotide binding; P:mRNA export from nucleus
lcst_c1285	transmembrane protein 177	1	C:integral to membrane
lcst_c1288	reticulon 8-c	1	C:endoplasmic reticulum
lcst_c1289	cytosol aminopeptidase	7	C:nucleolus; F:manganese ion binding; F:metalloexopeptidase activity; F:aminopeptidase activity; P:proteolysis; C:trans-Golgi network; C:mitochondrion	EC:3.4.11.0
lcst_c1291	collagen alpha-3 chain	5	P:cellular process; P:system development; C:collagen; C:extracellular space; P:response to chemical stimulus
lcst_c1292	guanine nucleotide-binding 3	9	P:neural retina development; C:nucleolus; P:regulation of neuron differentiation; P:ribosome biogenesis; F:protein binding; P:regulation of cell proliferation; F:GTPase activity; P:regulation of exit from mitosis; F:GTP binding
lcst_c1293	kunitz-type protease inhibitor 1-like	2	P:epidermis development; P:neutrophil chemotaxis
lcst_c1294	ubiquitin carboxyl-terminal hydrolase 28	14	F:ubiquitin thiolesterase activity; C:protein complex; P:response to ionizing radiation; C:nucleolus; P:DNA damage response, signal transduction by p53 class mediator resulting in induction of apoptosis; P:cellular response to UV; F:ubiquitin-specific protease activity; F:protein binding; P:DNA damage checkpoint; P:central nervous system morphogenesis; P:protein deubiquitination; C:nucleoplasm; P…	EC:3.1.2.15
lcst_c1298	upf0669 protein c6orf120 homolog	2	C:extracellular region; P:apoptotic process
lcst_c1300	nitric oxide synthase-interacting protein	7	C:Golgi membrane; P:negative regulation of nitric-oxide synthase activity; F:protein binding; P:small molecule metabolic process; P:nitric oxide metabolic process; C:nucleus; C:cytosol
lcst_c1302	casein kinase ii subunit alpha	13	P:axon guidance; P:Wnt receptor signaling pathway; P:mitotic cell cycle spindle checkpoint; P:regulation of transcription, DNA-dependent; C:protein kinase CK2 complex; F:protein N-terminus binding; P:apoptotic process; C:cytosol; P:protein phosphorylation; F:protein serine/threonine kinase activity; C:PcG protein complex; F:ATP binding; P:serine family amino acid metabolic process	EC:2.7.11.0
lcst_c1303	bile salt-activated lipase	15	P:pancreatic juice secretion; C:cytosol; P:cholesterol catabolic process; F:acylglycerol lipase activity; P:triglyceride metabolic process; P:fatty acid catabolic process; C:extracellular space; P:protein esterification; P:intestinal lipid catabolic process; F:sterol esterase activity; P:intestinal cholesterol absorption; F:carboxylesterase activity; F:triglyceride lipase activity; F:heparin bind…	EC:3.1.1.23; EC:3.1.1.13; EC:3.1.1.1; EC:3.1.1.3
lcst_c1304	ribosomal protein l12	12	P:translational initiation; P:viral transcription; F:RNA binding; C:nucleolus; F:structural constituent of ribosome; P:translational elongation; F:protein binding; P:translational termination; P:SRP-dependent cotranslational protein targeting to membrane; C:cytosolic large ribosomal subunit; P:nuclear-transcribed mRNA catabolic process, nonsense-mediated decay; P:ribosome biogenesis
lcst_c1306	rna-binding protein pno1	2	C:nucleolus; F:RNA binding
lcst_c1307	kinesin-like protein kif20a	4	P:microtubule-based movement; F:ATP binding; F:microtubule motor activity; C:microtubule
lcst_c1308	cytochrome c	6	C:mitochondrial intermembrane space; C:respiratory chain; F:electron carrier activity; F:heme binding; P:electron transport chain; P:electron transport
lcst_c1310	novel protein vertebrate cyclin l1	21	F:histone binding; P:cell cycle checkpoint; C:nuclear speck; F:protein kinase binding; P:DNA-dependent DNA replication initiation; P:DNA unwinding involved in replication; P:regulation of transcription, DNA-dependent; P:regulation of cyclin-dependent protein kinase activity; F:metal ion binding; F:helicase activity; P:RNA processing; P:S phase of mitotic cell cycle; F:DNA replication origin bindi…
lcst_c1313	protein-glutamine gamma-glutamyltransferase k-like	8	F:metal ion binding; C:cornified envelope; P:keratinocyte differentiation; F:protein binding; P:cell envelope organization; C:intrinsic to membrane; P:peptide cross-linking; F:protein-glutamine gamma-glutamyltransferase activity	EC:2.3.2.13
lcst_c1314	integrin beta 4	11	C:integrin complex; C:soluble fraction; P:integrin-mediated signaling pathway; C:basement membrane; C:extracellular space; P:filopodium assembly; C:membrane fraction; C:cell cortex; P:cell adhesion; C:hemidesmosome; F:cell adhesion molecule binding
lcst_c1315	e3 ubiquitin-protein ligase trim23	16	F:enzyme activator activity; C:lysosomal membrane; F:zinc ion binding; P:small GTPase mediated signal transduction; C:Golgi membrane; F:identical protein binding; F:GDP binding; F:ubiquitin-protein ligase activity; P:GTP catabolic process; P:protein ubiquitination; P:protein ADP-ribosylation; F:GTPase activity; P:interspecies interaction between organisms; P:positive regulation of catalytic activ…	EC:6.3.2.19
lcst_c1316	nuclear pore complex protein nup160	13	P:transmembrane transport; C:cytosol; C:nuclear pore outer ring; F:nucleocytoplasmic transporter activity; P:carbohydrate metabolic process; P:cytokine-mediated signaling pathway; C:kinetochore; F:protein binding; P:mitotic prometaphase; P:mRNA export from nucleus; P:viral reproduction; P:small molecule metabolic process; P:regulation of glucose transport
lcst_c1317	tetranectin precursor	10	F:calcium ion binding; C:extracellular space; P:bone mineralization; P:cellular response to transforming growth factor beta stimulus; C:granular component; F:kringle domain binding; C:extracellular matrix; F:heparin binding; C:cytoplasm; P:positive regulation of plasminogen activation
lcst_c1319	paxillin	32	C:focal adhesion; F:integrin binding; P:cytoskeleton organization; P:hydrogen peroxide catabolic process; P:lamellipodium assembly; C:lamellipodium; F:zinc ion binding; F:protein kinase binding; P:cellular component movement; P:somitogenesis; F:heme binding; P:muscle contraction; P:focal adhesion assembly; F:BH4 domain binding; F:receptor signaling complex scaffold activity; C:extracellular regio…	EC:1.11.1.7
lcst_c1320	rho-associated protein kinase 1	21	P:leukocyte tethering or rolling; P:negative regulation of angiogenesis; P:bleb assembly; P:Rho protein signal transduction; C:Golgi membrane; P:regulation of keratinocyte differentiation; C:centriole; F:phospholipid binding; P:apical constriction; P:regulation of actin filament-based process; P:membrane to membrane docking; F:GTP-Rho binding; F:metal ion binding; P:actin cytoskeleton organizatio…	EC:2.7.11.0
lcst_c1321	60 kda heat shock mitochondrial	52	P:positive regulation of apoptotic process; C:cell surface; P:positive regulation of interleukin-6 production; F:chaperone binding; C:lipopolysaccharide receptor complex; P:positive regulation of interleukin-12 production; P:positive regulation of interferon-gamma production; C:rough endoplasmic reticulum; P:positive regulation of macrophage activation; P:response to hydrogen peroxide; P:positive…
lcst_c1323	fibroblast growth factor receptor 2 precursor	102	P:prostate epithelial cord elongation; P:midbrain development; P:lateral sprouting from an epithelium; P:synaptic vesicle transport; P:protein autophosphorylation; P:regulation of lateral mesodermal cell fate specification; P:fibroblast growth factor receptor signaling pathway involved in hemopoiesis; P:negative regulation of mitosis; F:protein complex binding; P:regulation of sensory perception …
lcst_c1324	probable rna-binding protein 19	7	C:cytoplasm; C:nucleolus; C:nucleoplasm; P:digestive tract morphogenesis; F:RNA binding; P:positive regulation of embryonic development; F:nucleotide binding
lcst_c1327	proteasome inhibitor pi31 subunit	2	C:proteasome complex; C:cytoplasm
lcst_c1328	eosinophil peroxidase-like	7	P:response to oxidative stress; F:metal ion binding; F:peroxidase activity; P:response to bacterium; P:metabolic process; C:cytoplasm; P:peroxidase reaction	EC:1.11.1.7
lcst_c1330	probable atp-dependent rna helicase ddx5-like	26	P:regulation of alternative nuclear mRNA splicing, via spliceosome; P:negative regulation of transcription from RNA polymerase II promoter; P:positive regulation of DNA damage response, signal transduction by p53 class mediator; P:regulation of osteoblast differentiation; P:regulation of androgen receptor signaling pathway; F:calcium-dependent protein binding; F:pre-mRNA binding; P:positive regul…
lcst_c1332	semaphorin-5a	10	P:axon guidance; P:axon extension; F:axon guidance receptor activity; P:cell-cell signaling; C:integral to membrane; P:cell adhesion; P:signal transduction; P:patterning of blood vessels; C:plasma membrane; C:axon
lcst_c1333	sodium-coupled neutral amino acid transporter 2	5	P:amino acid transmembrane transport; C:plasma membrane; F:amino acid transmembrane transporter activity; C:integral to membrane; P:sodium ion transport
lcst_c1335	glycine n-methyltransferase	17	C:cytosol; P:S-adenosylhomocysteine metabolic process; F:glycine binding; P:methionine metabolic process; P:regulation of gluconeogenesis; F:folic acid binding; P:folic acid metabolic process; P:one-carbon metabolic process; P:methylation; P:protein homotetramerization; P:glycogen metabolic process; C:nucleus; P:S-adenosylmethionine metabolic process; F:glycine N-methyltransferase activity; P:gly…	EC:2.1.1.20
lcst_c1336	fructose-bisphosphate aldolase a	8	P:glycolysis; F:fructose-bisphosphate aldolase activity; P:fructose metabolic process; P:mannose metabolic process; P:inositol metabolic process; P:gluconeogenesis; P:pentose-phosphate shunt; P:carbon utilization	EC:4.1.2.13
lcst_c1337	splicing arginine serine-rich 2	13	F:RNA binding; P:termination of RNA polymerase II transcription; C:spliceosomal complex; C:nuclear speck; P:mRNA 3'-end processing; F:transcription corepressor activity; C:PML body; F:protein binding; F:nucleotide binding; P:nuclear mRNA splicing, via spliceosome; P:mRNA export from nucleus; C:transcription factor complex;
lcst_c1338	myosin heavy chain	4	C:myosin filament; F:actin binding; F:ATP binding; F:motor activity
lcst_c1339	epithelial membrane protein 2	1	C:integral to membrane
lcst_c1341	actinodin1 precursor	2	P:cartilage development; P:fin development
lcst_c1342	gap junction beta-4 protein	5	C:integral to membrane; P:olfactory behavior; P:cell communication; C:connexon complex; P:sensory perception of smell
lcst_c1343	aldose reductase	7	P:oxidation-reduction process; F:alditol:NADP+ 1-oxidoreductase activity; P:fructose metabolic process; P:galactose metabolic process; P:mannose metabolic process; P:pyruvate metabolic process; P:glycerolipid metabolic process	EC:1.1.1.21
lcst_c1344	parafibromin	22	P:negative regulation of S phase of mitotic cell cycle; C:Cdc73/Paf1 complex; P:endodermal cell fate commitment; P:negative regulation of transcription from RNA polymerase II promoter; P:histone monoubiquitination; F:RNA polymerase II core binding; P:negative regulation of myeloid cell differentiation; P:positive regulation of mRNA 3'-end processing; P:positive regulation of transcription elongat…
lcst_c1345	novel protein vertebrate sema seven thrombospondin repeats (type 1 and type 1-like) transmembrane domain and short cytoplasmic 5b	5	C:integral to membrane; F:receptor activity; P:cell differentiation; P:nervous system development; P:signal transduction
lcst_c1347	fin bud initiation factor homolog	7	C:Golgi apparatus; P:embryonic pectoral fin morphogenesis; F:translation initiation factor activity; C:extracellular region; C:endoplasmic reticulum; C:ribosome; P:regulation of translational initiation
lcst_c1348	ryanodine receptor 3	17	P:striated muscle contraction; F:calmodulin binding; P:calcium ion transmembrane transport; F:calcium ion binding; C:integral to membrane; F:receptor activity; P:cellular calcium ion homeostasis; P:cellular response to caffeine; C:junctional membrane complex; C:microsome; P:cellular response to magnesium ion; P:cellular response to calcium ion; C:sarcoplasmic reticulum membrane; P:protein homotet…
lcst_c1349	caveolin 2	14	P:skeletal muscle fiber development; C:Golgi membrane; C:cytoplasmic membrane-bounded vesicle; P:caveola assembly; F:D1 dopamine receptor binding; C:extrinsic to internal side of plasma membrane; P:vesicle fusion; C:sarcolemma; P:negative regulation of endothelial cell proliferation; P:vesicle docking; P:mitochondrion organization; C:perinuclear region of cytoplasm; C:caveola; P:positive regulati…
lcst_c1350	collagen alpha-3 chain-like	4	C:collagen type IX; P:axon guidance; F:extracellular matrix structural constituent conferring tensile strength; P:cell adhesion
lcst_c1352	pre-rrna-processing protein tsr1 homolog	2	C:nucleolus; P:ribosome assembly
lcst_c1353	acid trehalase-like protein 1	1	F:catalytic activity
lcst_c1354	snw domain containing 1	14	P:positive regulation of neurogenesis; F:vitamin D receptor binding; P:retinoic acid receptor signaling pathway; F:oxidoreductase activity, acting on paired donors, with incorporation or reduction of molecular oxygen, 2-oxoglutarate as one donor, and incorporation of one atom each of oxygen into both donors; P:negative regulation of transcription, DNA-dependent; C:catalytic step 2 spliceosome; P:…	EC:1.14.11.0
lcst_c1355	probable e3 ubiquitin-protein ligase mycbp2	17	F:zinc ion binding; P:regulation of transcription, DNA-dependent; C:microtubule cytoskeleton; P:axon choice point recognition; P:regulation of cytoskeleton organization; C:cytoplasm; F:ubiquitin-protein ligase activity; P:regulation of protein localization; P:protein ubiquitination; C:axon; P:habenula development; P:branchiomotor neuron axon guidance; P:retinal ganglion cell axon guidance; F:prot…	EC:6.3.2.19
lcst_c1357	protein unc-45 homolog b	8	C:cytosol; C:Z disc; F:Hsp90 protein binding; P:myofibril assembly; P:skeletal muscle tissue development; C:perinuclear region of cytoplasm; P:cardiac muscle tissue development; P:chaperone-mediated protein folding
lcst_c1359	fk506 binding protein 7	7	P:protein folding; F:FK506 binding; F:calcium ion binding; P:protein peptidyl-prolyl isomerization; C:membrane; C:endoplasmic reticulum; F:peptidyl-prolyl cis-trans isomerase activity	EC:5.2.1.8
lcst_c1361	nipped-b-like protein	32	P:negative regulation of transcription from RNA polymerase II promoter; P:regulation of developmental growth; P:sensory perception of sound; F:histone deacetylase binding; P:metanephros development; P:cellular protein localization; P:outflow tract morphogenesis; P:response to DNA damage stimulus; F:protein C-terminus binding; P:positive regulation of multicellular organism growth; F:chromo shadow…
lcst_c1363	39s ribosomal protein mitochondrial	5	C:ribosome; F:structural constituent of ribosome; P:translation; C:mitochondrion; P:ribosome biogenesis
lcst_c1364	dsc2l protein	6	P:epiboly involved in gastrulation with mouth forming second; P:desmosome assembly; C:cell-cell adherens junction; P:heart development; C:desmosome; P:convergent extension involved in gastrulation
lcst_c1365	desmin	10	F:cytoskeletal protein binding; C:insoluble fraction; C:Z disc; P:sarcomere organization; C:neuromuscular junction; P:heart contraction; C:sarcolemma; F:structural molecule activity; C:type III intermediate filament; C:fascia adherens
lcst_c1366	camp-regulated phosphoprotein 19	15	F:protein phosphatase type 2A regulator activity; P:positive regulation of Ras protein signal transduction; F:protein phosphatase 2A binding; P:G2/M transition of mitotic cell cycle; F:protein phosphatase inhibitor activity; P:positive regulation of glucose import; F:potassium channel regulator activity; P:cell division; F:receptor binding; P:positive regulation of gluconeogenesis; P:negative reg…
lcst_c1368	plectin isoform 1hij	15	F:structural constituent of cytoskeleton; C:hemidesmosome; F:structural constituent of muscle; C:apical plasma membrane; P:response to nutrient; C:sarcolemma; F:actin binding; C:sarcoplasm; P:hemidesmosome assembly; C:focal adhesion; C:intermediate filament cytoskeleton; F:protein N-terminus binding; C:contractile fiber; F:ankyrin binding; C:perinuclear region of cytoplasm
lcst_c1369	myocyte-specific enhancer factor 2c	37	F:AT DNA binding; P:response to virus; P:positive regulation of survival gene product expression; P:positive regulation of skeletal muscle tissue development; P:positive regulation of multicellular organismal process; F:RNA polymerase II core promoter proximal region sequence-specific DNA binding transcription factor activity involved in positive regulation of transcription; P:embryonic heart tub…
lcst_c1370	prostaglandin e synthase 2-like	17	C:cytosol; P:oxidation-reduction process; P:prostaglandin biosynthetic process; C:mitochondrion; C:integral to membrane; P:secretion; C:Golgi membrane; F:prostaglandin-E synthase activity; P:cell redox homeostasis; F:electron carrier activity; F:DNA binding; C:perinuclear region of cytoplasm; P:positive regulation of transcription, DNA-dependent; C:nucleus; F:protein disulfide oxidoreductase acti…	EC:5.3.99.3
lcst_c1371	charged multivesicular body protein 2a	4	P:protein transport; C:cytosol; C:late endosome membrane; F:protein domain specific binding
lcst_c1372	peptidyl-prolyl cis-trans isomerase fkbp10-like	8	P:protein folding; F:FK506 binding; F:protein binding; F:calcium ion binding; P:protein peptidyl-prolyl isomerization; C:membrane; C:endoplasmic reticulum; F:peptidyl-prolyl cis-trans isomerase activity	EC:5.2.1.8
lcst_c1373	sortilin 1	38	C:trans-Golgi network transport vesicle; P:nerve growth factor receptor signaling pathway; P:response to insulin stimulus; P:negative regulation of apoptotic process; P:endosome transport via multivesicular body sorting pathway; P:neuropeptide signaling pathway; C:nuclear membrane; C:microsome; P:regulation of gene expression; F:threonine-type endopeptidase activity; C:integral to membrane; C:end…	EC:3.4.25.0
lcst_c1374	actin- partial	13	C:actomyosin, actin part; P:skeletal muscle thin filament assembly; P:apoptotic process; P:cardiac myofibril assembly; C:I band; F:ATP binding; F:ATPase activity; P:actin-myosin filament sliding; P:heart contraction; F:myosin binding; P:cardiac muscle tissue morphogenesis; P:muscle contraction; C:myosin complex	EC:3.6.1.3
lcst_c1375	fas-associated factor 2	4	F:ubiquitin binding; F:ubiquitin protein ligase binding; C:lipid particle; C:Cdc48p-Npl4p-Ufd1p AAA ATPase complex
lcst_c1376	pumilio domain-containing protein kiaa0020 homolog	2	F:RNA binding; C:intracellular membrane-bounded organelle
lcst_c1377	lim domain and actin-binding protein 1	3	F:binding; C:intracellular part; P:cellular component organization at cellular level
lcst_c1378	diablo mitochondrial precursor	7	C:cytosol; C:internal side of plasma membrane; P:induction of apoptosis by oxidative stress; C:mitochondrion; P:intrinsic apoptotic signaling pathway; P:activation of cysteine-type endopeptidase activity involved in apoptotic process; C:CD40 receptor complex
lcst_c1379	transcriptional regulator myc-2	6	P:neural crest cell development; F:sequence-specific DNA binding transcription factor activity; F:protein dimerization activity; P:regulation of transcription, DNA-dependent; C:transcription factor complex;
lcst_c1381	growth hormone receptor 2	2	F:receptor activity; P:signal transduction
lcst_c1384	e3 ubiquitin-protein ligase hectd1	9	F:metal ion binding; F:ubiquitin-protein ligase activity; P:protein ubiquitination involved in ubiquitin-dependent protein catabolic process; F:transferase activity; P:cell adhesion; F:protein binding; C:cytoplasm; C:nucleus; P:neural tube closure	EC:6.3.2.19
lcst_c1386	atp-dependent clp protease proteolytic mitochondrial	5	F:identical protein binding; F:serine-type endopeptidase activity; C:mitochondrial matrix; F:ATP binding; P:misfolded or incompletely synthesized protein catabolic process	EC:3.4.21.0
lcst_c1387	bola-like protein 3	1	C:extracellular region
lcst_c1388	p21-activated protein kinase-interacting protein 1	5	C:nucleolus; F:kinase activity; C:plasma membrane; P:phosphorylation; P:negative regulation of signal transduction
lcst_c1390	heterogeneous nuclear ribonucleoprotein h1	11	P:regulation of RNA splicing; F:poly(U) RNA binding; C:nucleolus; C:heterogeneous nuclear ribonucleoprotein complex; F:protein binding; C:actin cytoskeleton; F:nucleotide binding; P:nuclear mRNA splicing, via spliceosome; C:catalytic step 2 spliceosome; C:nucleoplasm; C:cytoplasm
lcst_c1391	polymerase delta-interacting protein 3-like	1	F:binding
lcst_c1392	carboxypeptidase z	3	F:metallocarboxypeptidase activity; P:protein processing; C:proteinaceous extracellular matrix	EC:3.4.17.0
lcst_c1393	tropomyosin-1 alpha chain	3	F:actin binding; C:cytoskeleton; C:cytoplasm
lcst_c1394	flap endonuclease 1	16	F:5'-3' exonuclease activity; P:nucleic acid phosphodiester bond hydrolysis; P:memory; C:mitochondrion; C:nucleolus; F:manganese ion binding; P:base-excision repair; P:DNA replication, removal of RNA primer; F:5'-flap endonuclease activity; F:DNA binding; F:magnesium ion binding; F:ribonuclease H activity; P:retina development in camera-type eye; C:nucleoplasm; P:DNA catabolic process; P:regulati…	EC:3.1.26.4
lcst_c1395	upf0510 protein inm02-like	1	C:ER membrane protein complex
lcst_c1396	heparan sulfate 2-o-sulfotransferase 1	6	P:ureteric bud formation; C:integral to membrane; C:Golgi membrane; P:heparan sulfate proteoglycan biosynthetic process, polysaccharide chain biosynthetic process; F:heparan sulfate 2-O-sulfotransferase activity; P:heparin metabolic process
lcst_c1397	insulin-like growth factor 2 mrna binding protein 2	14	P:regulation of cytokine biosynthetic process; F:mRNA 3'-UTR binding; C:cytosol; P:negative regulation of translation; F:receptor activity; F:translation regulator activity; F:mRNA 5'-UTR binding; F:protein binding; F:nucleotide binding; P:anatomical structure morphogenesis; C:cytoskeletal part; C:nucleus; P:signal transduction;
lcst_c1399	upf0366 protein c11orf67 homolog isoform 1	1	C:cytoplasm
lcst_c1401	splicing arginine serine-rich 7	10	F:RNA binding; P:termination of RNA polymerase II transcription; F:zinc ion binding; C:nucleolus; P:negative regulation of nuclear mRNA splicing, via spliceosome; P:mRNA 3'-end processing; F:protein binding; F:nucleotide binding; P:mRNA export from nucleus; C:nucleoplasm
lcst_c1402	mitochondrial carrier triple repeat protein 1-like	3	C:integral to membrane; C:mitochondrion; P:transport
lcst_c1403	f-box only protein 40-like	4	P:embryo development; P:cellular process; F:zinc ion binding; C:intracellular part
lcst_c1404	clathrin heavy chain 1-like	19	F:peptide binding; F:heat shock protein binding; C:clathrin coat of coated pit; C:mitochondrion; C:clathrin coat of trans-Golgi network vesicle; P:receptor internalization; P:spindle assembly involved in mitosis; F:ankyrin binding; F:protein C-terminus binding; C:membrane fraction; C:melanosome; P:transferrin transport; P:Golgi organization; C:spindle; C:sarcolemma; P:intracellular protein transp…
lcst_c1406	class e basic helix-loop-helix protein 40	7	F:sequence-specific DNA binding RNA polymerase II transcription factor activity; P:circadian rhythm; F:DNA binding; F:protein dimerization activity; F:transcription factor binding; P:negative regulation of transcription, DNA-dependent; C:transcription factor complex
lcst_c1407	patatin-like phospholipase domain containing 7	5	C:membrane; P:metabolic process; C:cytoplasmic part; F:carboxylesterase activity; C:intracellular membrane-bounded organelle	EC:3.1.1.1
lcst_c1408	developmentally-regulated gtp-binding protein 2	3	P:signal transduction; C:mitochondrion; F:GTP binding
lcst_c1409	rab interacting factor	7	F:guanyl-nucleotide exchange factor activity; P:cellular membrane fusion; C:intracellular; F:zinc ion binding; P:small GTPase mediated signal transduction; P:protein transport; P:regulation of GTPase activity
lcst_c1411	60s ribosomal export protein nmd3	4	C:nucleolus; P:protein transport; C:nucleoplasm; C:cytoplasm
lcst_c1412	methylmalonic aciduria and homocystinuria type d mitochondrial-like	2	P:cobalamin metabolic process; C:mitochondrion
lcst_c1413	map microtubule affinity-regulating kinase isoform cra_a	24	P:neuron migration; P:microtubule cytoskeleton organization; P:intracellular protein kinase cascade; F:phosphatidylinositol-4,5-bisphosphate binding; F:protein binding; P:Wnt receptor signaling pathway; F:phosphatidylserine binding; C:microtubule cytoskeleton; P:regulation of cytoskeleton organization; P:establishment or maintenance of epithelial cell apical/basal polarity; P:protein autophosphor…	EC:2.7.11.0; EC:2.7.11.26
lcst_c1414	prohibitin 2	10	P:negative regulation of mammary gland epithelial cell proliferation; P:regulation of branching involved in mammary gland duct morphogenesis; C:mitochondrial inner membrane; P:negative regulation of transcription, DNA-dependent; P:mammary gland alveolus development; P:negative regulation of intracellular estrogen receptor signaling pathway; P:mammary gland branching involved in thelarche; F:estro…
lcst_c1415	mitochondrial ribosomal protein l3	4	C:mitochondrial large ribosomal subunit; F:structural constituent of ribosome; P:translation; P:ribosome biogenesis
lcst_c1416	deoxyribose-phosphate aldolase	6	C:cytoplasm; F:deoxyribose-phosphate aldolase activity; P:deoxyribonucleoside catabolic process; P:deoxyribonucleotide catabolic process; P:deoxyribose phosphate catabolic process; P:pentose-phosphate shunt	EC:4.1.2.4
lcst_c1417	g protein pathway suppressor 2	7	P:negative regulation of JNK cascade; C:transcriptional repressor complex; P:negative regulation of transcription from RNA polymerase II promoter; F:transcription corepressor activity; F:protein binding; C:transcription factor complex;
lcst_c1418	fructose-bisphosphate aldolase a	29	P:response to nicotine; P:striated muscle contraction; P:response to lipopolysaccharide; P:regulation of cell shape; C:membrane; P:protein homotetramerization; C:flagellum; C:actin cytoskeleton; P:fructose metabolic process; P:response to estrogen stimulus; P:fructose 1,6-bisphosphate metabolic process; F:cytoskeletal protein binding; P:ATP biosynthetic process; P:glycolysis; P:response to hypoxi…	EC:4.1.2.13
lcst_c1419	uveal autoantigen with coiled-coil domains and ankyrin repeats	11	F:protein binding; P:negative regulation of biological process; P:induction of apoptosis by intracellular signals; C:cell fraction; C:extracellular region; C:cytosol; P:regulation of protein import into nucleus; P:response to stress; C:nucleus; P:intracellular signal transduction; C:mitochondrion
lcst_c1420	e3 ubiquitin-protein ligase hectd1	9	F:metal ion binding; F:ubiquitin-protein ligase activity; P:protein ubiquitination involved in ubiquitin-dependent protein catabolic process; F:transferase activity; P:cell adhesion; F:protein binding; C:cytoplasm; C:nucleus; P:neural tube closure	EC:6.3.2.19
lcst_c1421	adaptor-related protein complex mu 1 subunit	21	P:axon guidance; C:clathrin coat of coated pit; P:negative regulation of epidermal growth factor receptor signaling pathway; C:transport vesicle; P:nerve growth factor receptor signaling pathway; F:protein binding; C:clathrin adaptor complex; C:endocytic vesicle membrane; P:viral reproduction; P:cellular membrane organization; C:secretory granule; C:lysosomal membrane; P:intracellular protein tra…
lcst_c1422	ubiquitin carboxyl-terminal hydrolase 24	4	P:ubiquitin-dependent protein catabolic process; F:cysteine-type peptidase activity; F:ubiquitin thiolesterase activity; P:protein deubiquitination	EC:3.1.2.15
lcst_c1423	sarcoplasmic endoplasmic reticulum calcium atpase 1	24	P:reduction of endoplasmic reticulum calcium ion concentration; P:apoptotic mitochondrial changes; C:endoplasmic reticulum-Golgi intermediate compartment; P:relaxation of skeletal muscle; P:response to mechanical stimulus; P:positive regulation of fast-twitch skeletal muscle fiber contraction; C:microsome; P:elevation of mitochondrial calcium ion concentration; C:H zone; F:calcium ion binding; C:…	EC:3.6.3.8
lcst_c1424	transformer-2 protein homolog alpha	5	F:RNA binding; F:protein binding; C:nucleus; P:nuclear mRNA splicing, via spliceosome; F:nucleotide binding
lcst_c1426	plectin isoform 1hij	18	F:protein N-terminus binding; F:structural constituent of muscle; C:costamere; C:midbody; F:ankyrin binding; P:hemidesmosome assembly; P:response to nutrient; P:female pregnancy; C:intermediate filament cytoskeleton; C:sarcoplasm; C:focal adhesion; C:hemidesmosome; F:actin binding; P:epithelial cell differentiation; C:perinuclear region of cytoplasm; F:structural constituent of cytoskeleton; C:ap…
lcst_c1427	matrix metalloproteinase-14 precursor	37	P:angiogenesis; F:integrin binding; P:positive regulation of peptidase activity; P:convergent extension involved in gastrulation; F:peptidase activator activity; P:lung development; P:ovarian follicle development; F:zinc ion binding; P:extracellular matrix disassembly; P:zymogen activation; P:tissue remodeling; P:response to mechanical stimulus; P:endothelial cell proliferation; P:regulation of t…	EC:3.4.24.0
lcst_c1429	beta- -galactosyltransferase 1	11	P:single fertilization; F:UDP-galactosyltransferase activity; P:multicellular organismal development; P:oligosaccharide biosynthetic process; P:localization; P:anatomical structure development; F:tubulin binding; P:regulation of cellular process; C:plasma membrane part; C:Golgi cisterna; C:tubulin complex
lcst_c1430	activating molecule in becn1-regulated autophagy protein 1	8	P:cell differentiation; P:negative regulation of cell proliferation; F:protein binding; C:autophagic vacuole; C:cytoplasmic vesicle; P:neural tube development; P:positive regulation of apoptotic process; P:autophagy
lcst_c1431	protein-glutamine gamma-glutamyltransferase 2	3	F:metal ion binding; P:peptide cross-linking; F:protein-glutamine gamma-glutamyltransferase activity	EC:2.3.2.13
lcst_c1432	kelch-like protein 31	1	P:transcription, DNA-dependent
lcst_c1433	glycogen liver form isoform 2	17	F:glycogen phosphorylase activity; F:drug binding; C:cytosol; F:purine nucleobase binding; C:soluble fraction; P:glucose homeostasis; F:bile acid binding; P:5-phosphoribose 1-diphosphate biosynthetic process; F:glucose binding; F:ATP binding; P:glucose metabolic process; F:protein homodimerization activity; F:AMP binding; P:glycogen metabolic process; P:small molecule metabolic process; F:pyridox…
lcst_c1435	er lumen protein retaining receptor 3	8	P:activation of signaling protein activity involved in unfolded protein response; P:vesicle-mediated transport; F:ER retention sequence binding; C:integral to membrane; F:receptor activity; P:protein retention in ER lumen; C:endoplasmic reticulum membrane; P:protein transport
lcst_c1436	protein notum homolog	2	C:extracellular region; F:hydrolase activity
lcst_c1437	major facilitator superfamily domain-containing protein 10	3	C:integral to membrane; P:transmembrane transport; F:transporter activity
lcst_c1438	probable cytosolic iron-sulfur protein assembly protein ciao1	5	P:regulation of transcription from RNA polymerase II promoter; P:iron-sulfur cluster assembly; P:chromosome segregation; C:MMXD complex; P:positive regulation of cell proliferation
lcst_c1439	supervillin	7	C:costamere; P:skeletal muscle tissue development; F:actin binding; C:plasma membrane; P:cytoskeleton organization; C:nucleus; C:actin cytoskeleton
lcst_c1440	calsequestrin-1 precursor	11	P:regulation of sequestering of calcium ion; F:calcium ion binding; C:mitochondrion; P:response to heat; C:terminal cisterna lumen; C:I band; P:skeletal muscle tissue development; C:microsome; C:sarcolemma; C:Golgi apparatus; P:response to organic substance
lcst_c1441	nadh dehydrogenase	12	P:response to oxidative stress; F:NADH dehydrogenase (ubiquinone) activity; C:mitochondrial respiratory chain complex I; F:metal ion binding; F:electron carrier activity; F:4 iron, 4 sulfur cluster binding; P:mitochondrial respiratory chain complex I assembly; P:mitochondrial electron transport, NADH to ubiquinone; P:ubiquinone biosynthetic process; P:sodium ion transport; P:proton transport; P:e…	EC:1.6.5.3
lcst_c1443	tax1-binding protein 1 isoform 1	5	C:cytosol; F:kinase binding; P:negative regulation of NF-kappaB transcription factor activity; P:anti-apoptosis; P:negative regulation of type I interferon production
lcst_c1444	beta-galactoside-binding lectin	6	P:positive regulation of neurogenesis; P:skeletal muscle fiber development; F:laminin binding; F:galactoside binding; P:positive regulation of wound healing; P:sprouting angiogenesis
lcst_c1445	protein c20orf11 homolog	1	C:nucleus
lcst_c1446	cytosolic 5 -nucleotidase iii-like	7	F:5'-nucleotidase activity; F:magnesium ion binding; F:transferase activity; P:nucleotide metabolic process; C:endoplasmic reticulum; C:mitochondrion; F:nucleotide binding	EC:3.1.3.5
lcst_c1448	tricarboxylate transport mitochondrial-like	5	C:mitochondrial inner membrane; P:mitochondrial citrate transport; P:transmembrane transport; C:integral to membrane; F:citrate transmembrane transporter activity
lcst_c1450	wd repeat-containing protein 75	1	C:nucleolus
lcst_c1451	an1-type zinc finger protein 5	4	P:system development; F:DNA binding; P:cellular process; F:zinc ion binding
lcst_c1452	transmembrane protein 208	1	C:integral to membrane
lcst_c1453	lysocardiolipin acyltransferase 1	6	C:endoplasmic reticulum membrane; P:CDP-diacylglycerol biosynthetic process; P:multicellular organismal development; F:1-acylglycerol-3-phosphate O-acyltransferase activity; C:integral to membrane; P:acyl-carrier-protein biosynthetic process	EC:2.3.1.51
lcst_c1454	pyrroline-5-carboxylate reductase 2-like	9	F:identical protein binding; F:pyrroline-5-carboxylate reductase activity; P:cellular response to oxidative stress; P:L-proline biosynthetic process; C:mitochondrial matrix; P:cellular nitrogen compound metabolic process; F:nucleotide binding; P:oxidation-reduction process; P:arginine metabolic process	EC:1.5.1.2
lcst_c1455	annexin a3	16	P:phagocytosis; C:neuron projection; C:phagocytic vesicle membrane; P:negative regulation of catalytic activity; C:specific granule; P:response to organic substance; P:positive regulation of angiogenesis; P:positive regulation of sequence-specific DNA binding transcription factor activity; F:calcium ion binding; P:defense response to bacterium; P:organ development; F:calcium-dependent phospholipi…
lcst_c1457	proteasome activator complex subunit 3	23	P:protein polyubiquitination; F:p53 binding; C:nucleoplasm; P:regulation of cellular amino acid metabolic process; P:regulation of apoptotic process; P:gene expression; P:viral reproduction; F:primary amine oxidase activity; C:proteasome activator complex; F:MDM2 binding; P:negative regulation of ubiquitin-protein ligase activity involved in mitotic cell cycle; F:endopeptidase activator activity;…	EC:1.4.3.21
lcst_c1458	phosphoglycerate mutase 1	9	P:respiratory burst; C:cytosol; P:regulation of pentose-phosphate shunt; F:phosphoglycerate mutase activity; F:protein kinase binding; P:gluconeogenesis; P:regulation of glycolysis; F:bisphosphoglycerate mutase activity; F:bisphosphoglycerate 2-phosphatase activity	EC:5.4.2.1; EC:5.4.2.4; EC:3.1.3.13
lcst_c1459	long-chain-fatty-acid-- ligase acsbg1-like	6	C:microsome; F:long-chain fatty acid-CoA ligase activity; F:ATP binding; P:fatty acid metabolic process; F:acyl-CoA hydrolase activity; C:mitochondrion	EC:6.2.1.3; EC:3.1.2.20
lcst_c1460	aminopeptidase-like 1	5	C:cytoplasm; P:proteolysis; F:manganese ion binding; F:metalloexopeptidase activity; F:aminopeptidase activity	EC:3.4.11.0
lcst_c1461	protein btg1	16	P:positive regulation of endothelial cell differentiation; P:response to chemical stimulus; P:positive regulation of catalytic activity; P:regulation of apoptotic process; F:transcription cofactor activity; P:positive regulation of angiogenesis; P:regulation of transcription, DNA-dependent; C:cytoplasm; P:negative regulation of cell proliferation; P:negative regulation of cell growth; P:positive …
lcst_c1462	repulsive guidance molecule a precursor	6	P:regulation of BMP signaling pathway; C:cell surface; F:protein binding; F:coreceptor activity; C:plasma membrane; P:neural tube closure
lcst_c1464	u3 small nucleolar rna-associated protein 6 homolog	2	C:nucleolus; P:RNA processing
lcst_c1465	eukaryotic translation initiation factor 4 gamma 1	13	F:translation initiation factor activity; C:eukaryotic translation initiation factor 4F complex; C:cytosol; P:insulin receptor signaling pathway; P:nuclear-transcribed mRNA poly(A) tail shortening; P:cell death; P:cytokine-mediated signaling pathway; F:DNA binding; F:protein binding; P:regulation of translational initiation; P:interspecies interaction between organisms; P:nuclear-transcribed mRNA…
lcst_c1466	v-type proton atpase subunit d 1	22	P:transferrin transport; P:insulin receptor signaling pathway; P:cellular iron ion homeostasis; F:hydrogen-exporting ATPase activity, phosphorylative mechanism; C:axon terminus; C:synaptosome; P:melanosome organization; P:ATP hydrolysis coupled proton transport; P:brain development; P:response to copper ion; P:activation of signaling protein activity involved in unfolded protein response; C:vacuo…	EC:3.6.3.6
lcst_c1467	serine or cysteine peptidase inhibitor clade f member 2	17	P:response to wounding; P:regulation of blood vessel size by renin-angiotensin; F:protein binding; P:negative regulation of biological process; P:positive regulation of cell differentiation; P:negative regulation of endopeptidase activity; P:regulation of proteolysis; C:extracellular space; F:serine-type endopeptidase inhibitor activity; P:regulation of response to stress; P:positive regulation o…
lcst_c1468	triosephosphate isomerase b	14	P:mitotic sister chromatid segregation; P:chromosome condensation; P:pentose-phosphate shunt; P:regulation of transcription, DNA-dependent; P:cell division; F:triose-phosphate isomerase activity; P:glycolysis; P:gluconeogenesis; C:nucleus; P:fructose metabolic process; P:mannose metabolic process; P:inositol metabolic process; P:carbon utilization; P:glycerolipid metabolic process	EC:5.3.1.1
lcst_c1469	15 kda selenoprotein precursor	7	P:'de novo' posttranslational protein folding; P:sperm chromatin condensation; C:endoplasmic reticulum lumen; F:thioredoxin peroxidase activity; F:selenium binding; P:peroxidase reaction; P:response to oxidative stress
lcst_c1470	alanyl-trna cytoplasmic	20	P:protein folding; P:cerebellar Purkinje cell layer development; F:alanine-tRNA ligase activity; P:tRNA modification; P:regulation of translational fidelity; F:amino acid binding; P:hair follicle development; C:cytoplasm; F:metal ion binding; P:response to amino acid stimulus; P:skin development; P:neuromuscular process controlling balance; F:aminoacyl-tRNA editing activity; P:alanyl-tRNA aminoac…	EC:6.1.1.7
lcst_c1471	3 -phosphoadenosine 5 -phosphosulfate synthase 2	11	C:cytosol; F:adenylylsulfate kinase activity; P:3'-phosphoadenosine 5'-phosphosulfate biosynthetic process; P:sulfate assimilation; F:sulfate adenylyltransferase (ATP) activity; P:xenobiotic metabolic process; F:ATP binding; P:phosphorylation; P:bone development; P:blood coagulation; P:purine nucleobase metabolic process	EC:2.7.1.25; EC:2.7.7.4
lcst_c1472	scinderin like a	15	P:response to chemical stimulus; P:cilium morphogenesis; P:cellular component disassembly involved in apoptotic process; F:calcium ion binding; P:actin filament severing; C:extracellular region; C:cytosol; C:cell leading edge; F:actin binding; P:brain development; P:eye development; C:cytoskeleton; C:cell projection; P:dorsal/ventral pattern formation; P:barbed-end actin filament capping
lcst_c1476	dihydrofolate reductase	16	P:heart morphogenesis; C:nucleoplasm; F:drug binding; F:NADP binding; F:dihydrofolate reductase activity; P:heart contraction; C:cytosol; P:tetrahydrofolate metabolic process; P:nitric oxide metabolic process; P:oxidation-reduction process; P:nucleotide biosynthetic process; P:regulation of transcription involved in G1/S phase of mitotic cell cycle; P:glycine biosynthetic process; F:mRNA binding;…	EC:1.5.1.3
lcst_c1478	peptidase (mitochondrial processing) beta	3	F:metalloendopeptidase activity; P:proteolysis; F:zinc ion binding	EC:3.4.24.0
lcst_c1479	tissue factor	8	F:signal transducer activity; P:response to wounding; P:hemostasis; C:membrane; P:signal transduction; P:positive regulation of cellular process; F:receptor activity; F:binding
lcst_c1480	lipid phosphate phosphohydrolase 3	20	F:integrin binding; F:phosphatidate phosphatase activity; P:canonical Wnt receptor signaling pathway involved in positive regulation of wound healing; P:homotypic cell-cell adhesion; F:lipid phosphatase activity; P:canonical Wnt receptor signaling pathway involved in positive regulation of endothelial cell migration; P:blood vessel development; P:positive regulation of sequence-specific DNA bindi…	EC:3.1.3.4
lcst_c1483	thioredoxin domain-containing protein 9	2	P:cell redox homeostasis; F:protein binding
lcst_c1484	probable e3 ubiquitin-protein ligase trip12	8	C:cytoplasm; F:receptor activity; P:protein ubiquitination involved in ubiquitin-dependent protein catabolic process; F:thyroid hormone receptor binding; F:ubiquitin-protein ligase activity; C:proteasome complex; P:signal transduction; C:transcription factor complex	EC:6.3.2.19
lcst_c1485	mitoferrin-2	5	C:mitochondrial inner membrane; P:iron ion homeostasis; P:transmembrane transport; P:ion transport; C:integral to membrane
lcst_c1487	seipin	5	C:integral to endoplasmic reticulum membrane; P:fat cell differentiation; P:lipid particle organization; P:lipid storage; P:negative regulation of lipid catabolic process
lcst_c1489	glycyl-trna synthetase	14	C:cytosol; C:secretory granule; C:soluble fraction; P:cell death; P:glycyl-tRNA aminoacylation; P:diadenosine tetraphosphate biosynthetic process; F:ATP binding; F:protein dimerization activity; C:mitochondrial matrix; F:glycine-tRNA ligase activity; P:glycine metabolic process; P:L-serine metabolic process; P:threonine metabolic process; C:glycine-tRNA ligase complex	EC:6.1.1.14
lcst_c1490	exosome complex component rrp40	8	C:exosome (RNase complex); P:DNA metabolic process; C:nucleolus; P:RNA catabolic process; P:brain development; P:ncRNA metabolic process; C:cytoplasm; P:embryo development
lcst_c1491	bag family molecular chaperone regulator 1	13	C:cytosol; P:positive regulation of neuron apoptotic process; P:chaperone cofactor-dependent protein refolding; P:positive regulation of transcription from RNA polymerase II promoter; F:chaperone binding; C:intermediate filament cytoskeleton; P:anti-apoptosis; P:response to chemical stimulus; F:receptor signaling protein activity; P:cell surface receptor signaling pathway; F:phosphoprotein bindin…
lcst_c1492	nuclear pore glycoprotein p62	18	P:negative regulation of epidermal growth factor receptor signaling pathway; F:thyroid hormone receptor binding; F:PTB domain binding; P:negative regulation of apoptotic process; C:nuclear membrane; P:negative regulation of MAP kinase activity; P:cell aging; P:negative regulation of Ras protein signal transduction; F:receptor signaling complex scaffold activity; F:ubiquitin binding; P:negative re…
lcst_c1493	ccaat enhancer-binding protein zeta	2	C:nucleus; P:regulation of transcription, DNA-dependent
lcst_c1494	echinoderm microtubule-associated 1	7	C:cytoplasm; C:microtubule associated complex; F:protein binding; F:calcium ion binding; P:signal transduction; P:regulation of transcription, DNA-dependent; C:microtubule
lcst_c1495	ubiquitin-conjugating enzyme e2 d4	13	P:ubiquitin-dependent protein catabolic process; P:protein K29-linked ubiquitination; F:mitogen-activated protein kinase kinase kinase binding; P:protein K48-linked ubiquitination; P:protein K11-linked ubiquitination; F:ubiquitin binding; P:positive regulation of protein ubiquitination; P:pronephric nephron tubule development; F:ubiquitin-protein ligase activity; F:ATP binding; P:protein K27-link…	EC:6.3.2.19
lcst_c1496	density-regulated protein	9	P:response to bacterium; F:metalloendopeptidase activity; P:positive regulation of granuloma formation; C:extracellular matrix; F:translation initiation factor activity; P:proteolysis; F:zinc ion binding; C:ribosome; P:regulation of translational initiation	EC:3.4.24.0
lcst_c1497	rna-binding protein with serine-rich domain 1	11	F:mRNA 3'-UTR binding; C:exon-exon junction complex; C:cytosol; P:termination of RNA polymerase II transcription; C:nuclear speck; P:mRNA 3'-end processing; F:protein binding; F:nucleotide binding; P:nuclear mRNA splicing, via spliceosome; P:mRNA export from nucleus; P:nuclear-transcribed mRNA catabolic process, nonsense-mediated decay
lcst_c1498	zinc finger mynd domain-containing protein 17-like	2	F:zinc ion binding; P:social behavior
lcst_c1499	laminin subunit alpha-3	4	C:cell junction; C:laminin complex; P:cell adhesion; F:protein binding
lcst_c1500	nesprin-2 isoform 1	5	P:organelle localization; C:plasma membrane part; C:cytoplasmic part; C:organelle membrane; C:nuclear envelope
lcst_c1501	integrin beta-6	8	P:cell-matrix adhesion; F:receptor activity; P:inflammatory response; F:integrin binding; P:integrin-mediated signaling pathway; P:multicellular organismal development; P:interspecies interaction between organisms; C:integrin complex
lcst_c1502	midnolin	1	C:nucleolus
lcst_c1505	osteoclast-stimulating factor 1	2	C:cytoplasm; F:SH3 domain binding
lcst_c1506	nucleolysin tia-1 isoform p40 isoform 2	10	P:negative regulation of cytokine biosynthetic process; C:cytoplasmic stress granule; P:negative regulation of translation; P:induction of apoptosis; P:regulation of nuclear mRNA splicing, via spliceosome; F:AU-rich element binding; F:poly(A) RNA binding; F:protein binding; F:nucleotide binding; C:nucleus
lcst_c1507	calsequestrin-1 precursor	4	F:calcium ion binding; C:sarcoplasmic reticulum lumen; P:response to heat; C:mitochondrion
lcst_c1508	dolichyl-phosphate beta-glucosyltransferase isoform 1	8	F:oligosaccharyl transferase activity; P:protein N-linked glycosylation via asparagine; C:integral to membrane; P:post-translational protein modification; F:dolichyl-phosphate beta-glucosyltransferase activity; P:determination of left/right symmetry; P:dolichol-linked oligosaccharide biosynthetic process; C:oligosaccharyltransferase complex	EC:2.4.1.117
lcst_c1509	f-box wd repeat-containing protein 11	17	P:protein polyubiquitination; P:Wnt receptor signaling pathway; P:protein destabilization; P:negative regulation of transcription, DNA-dependent; F:protein dimerization activity; C:cytosol; C:SCF ubiquitin ligase complex; F:ubiquitin-protein ligase activity; C:centrosome; P:SCF-dependent proteasomal ubiquitin-dependent protein catabolic process; P:positive regulation of transcription, DNA-depende…	EC:6.3.2.19
lcst_c1511	epsilon-sarcoglycan isoform 2	8	C:cytoplasm; C:cytoskeleton; P:cell-matrix adhesion; C:integral to plasma membrane; P:muscle organ development; C:sarcolemma; C:sarcoglycan complex; F:calcium ion binding
lcst_c1513	high affinity cationic amino acid transporter 1-like	4	P:arginine transport; C:integral to membrane; F:arginine transmembrane transporter activity; P:amino acid transmembrane transport
lcst_c1514	tmem66 protein	3	C:integral to endoplasmic reticulum membrane; P:regulation of store-operated calcium entry; P:negative regulation of calcium ion transport via store-operated calcium channel activity
lcst_c1515	collagen alpha-2 chain-like	10	P:axon guidance; F:protein binding, bridging; P:cell-cell adhesion; C:protein complex; C:collagen; P:protein heterotrimerization; C:extracellular space; C:sarcolemma; F:extracellular matrix structural constituent; P:extracellular matrix organization
lcst_c1516	prolactin regulatory element-binding protein	5	C:endoplasmic reticulum membrane; P:activation of signaling protein activity involved in unfolded protein response; P:COPII vesicle coating; P:post-translational protein modification; P:protein N-linked glycosylation via asparagine
lcst_c1517	collagenase 3 precursor	7	P:embryo development; F:metalloendopeptidase activity; P:macrophage chemotaxis; F:calcium ion binding; P:proteolysis; F:zinc ion binding; C:collagen	EC:3.4.24.0
lcst_c1518	procollagen galactosyltransferase 1	4	P:lipopolysaccharide biosynthetic process; C:endoplasmic reticulum lumen; F:procollagen galactosyltransferase activity; P:lysine catabolic process	EC:2.4.1.50
lcst_c1520	calpain-1 catalytic subunit-like	5	C:cytoplasm; P:proteolysis; F:calcium-dependent cysteine-type endopeptidase activity; F:calcium ion binding; C:plasma membrane
lcst_c1522	serum paraoxonase arylesterase 2 precursor	1	F:arylesterase activity	EC:3.1.1.2
lcst_c1526	elav-like protein 1	11	F:mRNA 3'-UTR binding; C:cytosol; P:mRNA metabolic process; P:positive regulation of translation; F:AU-rich element binding; P:3'-UTR-mediated mRNA stabilization; F:nucleotide binding; F:protein kinase binding; C:ribonucleoprotein complex; P:multicellular organismal development; C:nucleoplasm
lcst_c1527	zinc finger mynd domain-containing protein 17-like	1	F:zinc ion binding
lcst_c1528	28s ribosomal protein mitochondrial precursor	5	C:mitochondrial large ribosomal subunit; F:structural constituent of ribosome; F:hydrolase activity; P:translation; P:ribosome biogenesis
lcst_c1529	activated rna polymerase ii transcriptional coactivator p15	5	F:transcription coactivator activity; F:DNA binding; P:regulation of transcription, DNA-dependent; C:transcription factor complex;
lcst_c1530	chaperone activity of bc1 complex- mitochondrial-like	4	F:kinase activity; P:phosphorylation; C:mitochondrion; F:nucleotide binding
lcst_c1531	legumain	9	P:response to acid; C:lysosomal lumen; P:vitamin D metabolic process; P:proteolysis; F:cysteine-type endopeptidase activity; C:late endosome; P:negative regulation of neuron apoptotic process; P:negative regulation of multicellular organism growth; C:apical part of cell	EC:3.4.22.0
lcst_c1532	wd repeat-containing protein 3	2	C:nucleolus; C:nuclear membrane
lcst_c1534	translational activator gcn1	4	C:ribosome; F:translation factor activity, nucleic acid binding; P:regulation of translation;
lcst_c1535	gsk3-beta interaction	3	C:cytoplasm; F:DNA binding; P:regulation of transcription, DNA-dependent
lcst_c1536	splicing arginine serine-rich 11	9	F:RNA binding; P:termination of RNA polymerase II transcription; C:nucleolus; P:mRNA 3'-end processing; F:protein binding; F:nucleotide binding; P:nuclear mRNA splicing, via spliceosome; P:mRNA export from nucleus; C:nucleoplasm
lcst_c1538	heterogeneous nuclear ribonucleoprotein q isoform 1	14	C:CRD-mediated mRNA stability complex; P:CRD-mediated mRNA stabilization; F:phosphatidylinositol binding; P:termination of G-protein coupled receptor signaling pathway; C:histone pre-mRNA 3'end processing complex; C:microsome; F:poly(A) RNA binding; F:protein binding; F:nucleotide binding; P:nuclear mRNA splicing, via spliceosome; C:catalytic step 2 spliceosome; P:interspecies interaction between…
lcst_c1541	n-acetylglucosamine-6-sulfatase precursor	4	C:lysosome; F:metal ion binding; F:N-acetylglucosamine-6-sulfatase activity; P:glycosaminoglycan catabolic process	EC:3.1.6.14
lcst_c1542	elongation factor mitochondrial	8	F:translation elongation factor activity; P:mitochondrial translational elongation; C:mitochondrion; P:GTP catabolic process; F:GTPase activity; F:GTP binding; C:ribosome; P:regulation of translational elongation
lcst_c1543	glutamine synthetase	4	F:glutamate-ammonia ligase activity; F:ATP binding; P:glutamine biosynthetic process; P:peptidoglycan biosynthetic process	EC:6.3.1.2
lcst_c1545	leukocyte receptor cluster member 9	5	P:RNA metabolic process; F:nucleic acid binding; F:catalytic activity; C:intracellular; F:zinc ion binding
lcst_c1546	muscle-type creatine kinase	3	F:kinase activity; F:ATP binding; P:phosphorylation
lcst_c1547	rho guanine nucleotide exchange factor 11 isoform 2	1	P:signal transduction
lcst_c1550	phosphorylase b kinase regulatory subunit beta	8	F:hydrolase activity, hydrolyzing O-glycosyl compounds; C:phosphorylase kinase complex; C:plasma membrane; P:protein phosphorylation; P:glycogen metabolic process; F:calmodulin binding; F:phosphorylase kinase activity; P:serine family amino acid metabolic process	EC:3.2.1.0; EC:2.7.11.19
lcst_c1552	membrane-associated progesterone receptor component 1	9	C:nucleolus; F:receptor activity; C:endoplasmic reticulum membrane; C:microsome; C:cell surface; F:heme binding; C:integral to membrane; F:steroid binding; P:signal transduction
lcst_c1553	netrin 1	12	P:axon guidance; P:neuron migration; F:protein binding; C:basement membrane; P:regulation of cell migration; P:establishment of nucleus localization; P:cell-cell adhesion; C:cytoplasm; P:mammary gland duct morphogenesis; P:positive regulation of cell proliferation; P:positive regulation of axon extension; P:negative regulation of axon extension
lcst_c1554	transcriptional repressor ctcf	23	F:transcription corepressor activity; F:protein binding; F:zinc ion binding; P:regulation of histone methylation; P:nucleosome positioning; P:negative regulation of transcription, DNA-dependent; P:maintenance of DNA methylation; C:nucleolus; F:transcription regulatory region DNA binding; C:chromosome, centromeric region; F:sequence-specific DNA binding; F:chromatin insulator sequence binding; C:c…
lcst_c1557	lysine-specific demethylase 5b	15	P:oxidation-reduction process; F:zinc ion binding; F:histone demethylase activity (H3-trimethyl-K4 specific); C:nucleolus; F:oxidoreductase activity, acting on paired donors, with incorporation or reduction of molecular oxygen, 2-oxoglutarate as one donor, and incorporation of one atom each of oxygen into both donors; P:histone H3-K4 demethylation, trimethyl-H3-K4-specific; F:histone demethylase …	EC:1.14.11.0
lcst_c1558	dehydrogenase reductase sdr family member 7c	4	C:extracellular region; F:oxidoreductase activity; P:oxidation-reduction process; F:nucleotide binding
lcst_c1559	sarcoplasmic endoplasmic reticulum calcium atpase 1	34	F:calcium-transporting ATPase activity; F:protein homodimerization activity; P:relaxation of skeletal muscle; P:response to peptide hormone stimulus; F:protein C-terminus binding; P:positive regulation of fast-twitch skeletal muscle fiber contraction; P:response to mechanical stimulus; C:H zone; P:blood coagulation; P:ATP catabolic process; C:calcium channel complex; P:maintenance of mitochondrio…	EC:3.6.3.8
lcst_c1560	paired mesoderm homeobox protein 1	18	P:palate development; P:negative regulation of transcription from RNA polymerase II promoter; P:positive regulation of gene expression; P:artery morphogenesis; F:HMG box domain binding; P:cartilage development; P:embryonic cranial skeleton morphogenesis; P:positive regulation of smoothened signaling pathway; P:embryonic limb morphogenesis; P:inner ear morphogenesis; F:transcription coactivator ac…
lcst_c1561	cug triplet rna binding protein 2	7	C:cytoplasm; C:soluble fraction; P:mRNA splice site selection; F:RNA binding; C:nucleus; P:regulation of heart contraction; F:nucleotide binding
lcst_c1564	protein scai	9	P:negative regulation of cell migration; C:integral to membrane; P:regulation of transcription, DNA-dependent; P:negative regulation of Rho protein signal transduction; F:transcription corepressor activity; F:protein binding; C:cytoplasm; C:transcription factor complex;
lcst_c1565	ccr4-not transcription complex subunit 1 isoform 2	6	C:cytosol; P:nuclear-transcribed mRNA poly(A) tail shortening; P:regulation of transcription, DNA-dependent; C:cytoplasmic mRNA processing body; C:peroxisomal membrane; F:protein binding
lcst_c1566	5 -3 exoribonuclease 1	8	P:nuclear mRNA surveillance; C:Golgi apparatus; F:nucleic acid binding; P:rRNA catabolic process; C:plasma membrane; P:histone mRNA catabolic process; C:intermediate filament cytoskeleton; F:5'-3' exonuclease activity
lcst_c1571	alpha-methylacyl- racemase	3	P:metabolic process; C:mitochondrion; F:catalytic activity
lcst_c1572	alpha-l- tissue	3	P:fucose metabolic process; F:alpha-L-fucosidase activity; F:cation binding	EC:3.2.1.51
lcst_c1573	inhibitor of nuclear factor kappa-b kinase subunit epsilon	19	F:NF-kappaB-inducing kinase activity; F:protein binding; P:Toll signaling pathway; F:IkappaB kinase activity; P:toll-like receptor 4 signaling pathway; C:PML body; P:DNA damage response, signal transduction resulting in induction of apoptosis; P:TRIF-dependent toll-like receptor signaling pathway; P:positive regulation of I-kappaB kinase/NF-kappaB cascade; P:protein phosphorylation; P:negative re…	EC:2.7.11.10
lcst_c1574	ribosomal protein s5	10	P:translational initiation; P:viral transcription; F:mRNA binding; F:structural constituent of ribosome; P:regulation of translational fidelity; C:cytosolic small ribosomal subunit; P:translational termination; P:SRP-dependent cotranslational protein targeting to membrane; P:nuclear-transcribed mRNA catabolic process, nonsense-mediated decay; P:ribosome biogenesis
lcst_c1576	sorting nexin-9	15	C:trans-Golgi network; C:cytoplasmic vesicle membrane; P:receptor-mediated endocytosis; C:extrinsic to internal side of plasma membrane; P:lipid tube assembly; C:Golgi apparatus; P:intracellular protein transport; P:cell communication; C:ruffle; F:1-phosphatidylinositol binding; F:ubiquitin protein ligase binding; F:protein homodimerization activity; P:positive regulation of GTPase activity; C:cl…
lcst_c1577	elongation factor 1-gamma	9	F:valine-tRNA ligase activity; F:aminoacyl-tRNA editing activity; P:valyl-tRNA aminoacylation; P:regulation of translational fidelity; F:ATP binding; C:cytoplasmic part; P:isoleucine biosynthetic process; P:leucine biosynthetic process; P:valine biosynthetic process	EC:6.1.1.9
lcst_c1578	calsequestrin 1	1	F:calcium ion binding
lcst_c1579	28s ribosomal protein mitochondrial	6	C:ribosome; F:structural constituent of ribosome; P:translation; P:apoptotic process; C:mitochondrion; P:ribosome biogenesis
lcst_c1580	homeobox protein c11	6	F:sequence-specific DNA binding transcription factor activity; F:sequence-specific DNA binding; P:multicellular organismal development; P:regulation of transcription, DNA-dependent; C:transcription factor complex;
lcst_c1581	branched-chain-amino-acid cytosolic	10	F:identical protein binding; F:L-leucine transaminase activity; P:G1/S transition of mitotic cell cycle; P:cell proliferation; P:cellular nitrogen compound metabolic process; F:L-valine transaminase activity; P:branched chain family amino acid biosynthetic process; F:L-isoleucine transaminase activity; C:cytosol; C:mitochondrion	EC:2.6.1.42
lcst_c1585	nodal modulator 1	6	F:carboxypeptidase activity; C:integral to membrane; P:negative regulation of nodal signaling pathway involved in determination of lateral mesoderm left/right asymmetry; F:protein binding; C:endoplasmic reticulum membrane; F:carbohydrate binding
lcst_c1586	novel protein	5	C:mitochondrion; P:ATP catabolic process; F:ATP binding; F:ATPase activity; C:extracellular region	EC:3.6.1.3
lcst_c1587	ubiquinone biosynthesis protein coq7 homolog	14	P:determination of adult lifespan; C:mitochondrial inner membrane; F:transition metal ion binding; P:neurogenesis; P:neural tube formation; P:ubiquinone biosynthetic process; P:mitochondrion morphogenesis; P:cellular response to oxidative stress; F:oxidoreductase activity; P:mitochondrial ATP synthesis coupled electron transport; P:response to drug; P:age-dependent response to oxidative stress; P…
lcst_c1589	dual specificity protein phosphatase cdc14a	17	P:peptidyl-tyrosine dephosphorylation; C:nucleolus; C:centrosome; P:cell division; F:protein serine/threonine phosphatase activity; F:protein tyrosine phosphatase activity; F:protein tyrosine/serine/threonine phosphatase activity; F:protein binding; C:condensed chromosome; C:spindle; C:nucleoplasm; P:cell proliferation; P:G2/M transition DNA damage checkpoint; C:microtubule basal body; P:activati…	EC:3.1.3.48
lcst_c1590	baculoviral iap repeat-containing protein 6	15	C:microtubule organizing center; C:spindle pole; C:midbody; P:spongiotrophoblast layer development; P:regulation of cytokinesis; C:endosome; P:anti-apoptosis; C:membrane fraction; F:ubiquitin-protein ligase activity; P:protein ubiquitination; C:trans-Golgi network; P:labyrinthine layer development; P:positive regulation of cell proliferation; F:cysteine-type endopeptidase inhibitor activity; P:pr…	EC:6.3.2.19
lcst_c1592	ceramide glucosyltransferase	7	C:integral to membrane; C:Golgi membrane; P:epidermis development; C:membrane fraction; P:glucosylceramide biosynthetic process; F:ceramide glucosyltransferase activity; P:small molecule metabolic process	EC:2.4.1.80
lcst_c1594	transmembrane protein 47	3	C:plasma membrane; C:integral to membrane; C:cell-cell junction
lcst_c1595	squalene monooxygenase	15	F:flavin adenine dinucleotide binding; F:3-hydroxyacyl-CoA dehydrogenase activity; F:squalene monooxygenase activity; C:integral to membrane; P:oxidation-reduction process; F:nucleotide binding; P:isoleucine catabolic process; P:leucine catabolic process; P:lysine catabolic process; P:tryptophan metabolic process; P:valine catabolic process; P:fatty acid biosynthetic process; P:benzoate metabolic…	EC:1.1.1.35; EC:1.14.99.7
lcst_c1596	endothelial differentiation-related factor 1 homolog	8	P:positive regulation of DNA binding; C:nucleolus; P:regulation of transcription, DNA-dependent; F:sequence-specific DNA binding; F:transcription coactivator activity; C:transcription factor TFIID complex; C:cytoplasm;
lcst_c1597	inter-alpha-trypsin inhibitor heavy chain h2-like	4	P:hyaluronan metabolic process; C:extracellular region; F:serine-type endopeptidase inhibitor activity; P:negative regulation of endopeptidase activity
lcst_c1599	probable cation-transporting atpase 13a1	7	C:integral to membrane; F:metal ion binding; P:ATP catabolic process; F:ATPase activity, coupled to transmembrane movement of ions, phosphorylative mechanism; F:ATP binding; P:ion transmembrane transport; P:cation transport
lcst_c1600	s-adenosylmethionine synthase isoform type-1	13	C:cytosol; F:ADP binding; F:methionine adenosyltransferase activity; P:xenobiotic metabolic process; P:S-adenosylmethionine biosynthetic process; P:one-carbon metabolic process; P:methylation; F:ATP binding; F:magnesium ion binding; F:amino acid binding; P:protein homotetramerization; F:protein homodimerization activity; P:methionine metabolic process	EC:2.5.1.6
lcst_c1601	choline-phosphate cytidylyltransferase a	8	C:soluble fraction; C:endoplasmic reticulum membrane; F:choline-phosphate cytidylyltransferase activity; F:lipid binding; P:response to abiotic stimulus; C:glycogen granule; C:cytosol; P:CDP-choline pathway	EC:2.7.7.15
lcst_c1602	member ras oncogene family	18	C:trans-Golgi network; C:Golgi membrane; P:peptidyl-cysteine methylation; C:insoluble fraction; F:GTP binding; P:GTP catabolic process; C:cytosol; F:ATPase activator activity; F:ATPase binding; F:protein domain specific binding; C:cytoplasmic vesicle; P:Rab protein signal transduction; P:protein targeting to Golgi; P:minus-end-directed organelle transport along microtubule; P:positive regulation …
lcst_c1603	collectin sub-family member 12	8	P:phagocytosis, recognition; P:vasculogenesis; F:pattern recognition receptor activity; P:pattern recognition receptor signaling pathway; C:integral to membrane; P:carbohydrate mediated signaling; F:low-density lipoprotein particle binding; F:galactose binding
lcst_c1605	7-alpha-hydroxycholest-4-en-3-one 12-alpha-hydroxylase-like	6	F:heme binding; F:oxidoreductase activity, acting on paired donors, with incorporation or reduction of molecular oxygen; F:monooxygenase activity; F:electron carrier activity; P:oxidation-reduction process; P:electron transport
lcst_c1606	general transcription factor iie subunit 2	8	P:transcription initiation from RNA polymerase II promoter; P:regulation of transcription, DNA-dependent; C:transcription factor TFIIE complex; F:DNA binding; P:transcription elongation from RNA polymerase II promoter; F:protein binding; P:viral reproduction; C:cytoplasm
lcst_c1608	tenascin c	23	P:peripheral nervous system axon regeneration; P:positive regulation of axon regeneration; P:positive regulation of cell proliferation; P:mesoderm development; P:axon guidance; P:mesenchymal-epithelial cell signaling involved in prostate gland development; F:receptor binding; C:basement membrane; P:regulation of ATPase activity; C:contractile fiber; C:interstitial matrix; P:signal transduction; P…
lcst_c1609	isocitrate dehydrogenase	8	F:NAD binding; P:2-oxoglutarate metabolic process; P:NADH metabolic process; F:magnesium ion binding; P:tricarboxylic acid cycle; F:isocitrate dehydrogenase (NAD+) activity; P:isocitrate metabolic process; C:mitochondrion	EC:1.1.1.41
lcst_c1610	myosin light chain 2	1	F:calcium ion binding
lcst_c1611	eukaryotic translation initiation factor 1	5	P:response to stress; P:regulation of translational initiation; P:dosage compensation by inactivation of X chromosome; F:translation initiation factor activity; C:ribosome
lcst_c1612	nucleolar rna helicase 2-like	6	F:RNA binding; C:nucleolus; F:ATP-dependent helicase activity; P:ATP catabolic process; F:DNA binding; F:ATP binding
lcst_c1613	52 kda repressor of the inhibitor of the protein kinase	4	P:response to stimulus; F:nucleic acid binding; P:regulation of cellular process; C:nucleus
lcst_c1615	myocyte-specific enhancer factor 2c isoform 1	96	F:AT DNA binding; F:protein kinase binding; P:response to virus; P:mitochondrion distribution; P:palate development; P:blood vessel development; P:positive regulation of survival gene product expression; P:positive regulation of macrophage apoptotic process; P:ventricular cardiac myofibril development; P:positive regulation of skeletal muscle tissue development; F:HMG box domain binding; P:toll-l…
lcst_c1617	annexin a2-a	6	F:phospholipase inhibitor activity; F:cytoskeletal protein binding; P:intestinal cholesterol absorption; F:calcium ion binding; P:negative regulation of catalytic activity; F:calcium-dependent phospholipid binding
lcst_c1619	a-kinase anchor protein 8-like	2	F:protein binding; C:nucleus
lcst_c1620	mitogen-activated protein kinase 8	37	P:inflammatory response; P:signal transduction by phosphorylation; C:axon part; P:regulation of histone deacetylation; C:vesicle; P:JUN phosphorylation; P:response to hydrogen peroxide; P:regulation of protein localization; P:positive regulation of microtubule polymerization; P:negative regulation of protein binding; P:neuron projection development; C:cytosol; C:dendrite cytoplasm; P:ossification…
lcst_c1621	coatomer subunit beta	8	F:protein kinase C binding; C:COPI vesicle coat; P:retrograde vesicle-mediated transport, Golgi to ER; P:intra-Golgi vesicle-mediated transport; C:actin cytoskeleton; P:notochord development; P:intracellular protein transport; F:structural molecule activity
lcst_c1622	fibroblast activation protein	9	P:endothelial cell migration; P:negative regulation of extracellular matrix disassembly; C:extracellular space; P:proteolysis; F:protease binding; C:membrane part; F:serine-type endopeptidase activity; C:lamellipodium; C:plasma membrane	EC:3.4.21.0
lcst_c1623	nucleoporin 54	15	P:transmembrane transport; C:nuclear membrane; F:nucleocytoplasmic transporter activity; P:carbohydrate metabolic process; C:nuclear pore; P:nucleocytoplasmic transport; P:cytokine-mediated signaling pathway; P:protein targeting; F:protein binding; P:viral reproduction; C:nucleoplasm; P:small molecule metabolic process; P:regulation of glucose transport; C:cytoplasm; P:mRNA transport
lcst_c1624	apolipoprotein b-100-like	46	P:positive regulation of cholesterol storage; P:lipoprotein transport; P:response to virus; C:clathrin-coated endocytic vesicle membrane; P:response to lipopolysaccharide; P:regulation of cholesterol biosynthetic process; P:response to selenium ion; P:lipoprotein catabolic process; P:low-density lipoprotein particle remodeling; P:artery morphogenesis; C:chylomicron remnant; C:endoplasmic reticulu…
lcst_c1625	p53 apoptosis effector related to pmp-22	7	C:nucleolus; P:regulation of apoptotic process; C:Golgi apparatus; C:cell junction; C:plasma membrane; C:integral to membrane; P:response to UV
lcst_c1626	ribosomal protein s3	26	P:nuclear-transcribed mRNA catabolic process, nonsense-mediated decay; P:translational termination; P:translational initiation; C:ruffle membrane; F:damaged DNA binding; F:protein kinase binding; P:activation of cysteine-type endopeptidase activity involved in apoptotic process; P:translational elongation; F:iron-sulfur cluster binding; P:negative regulation of DNA repair; P:negative regulation o…	EC:4.2.99.18
lcst_c1627	e3 ubiquitin-protein ligase ubr5	15	F:RNA binding; F:zinc ion binding; C:soluble fraction; P:protein polyubiquitination; F:ubiquitin binding; P:positive regulation of catenin import into nucleus; P:progesterone receptor signaling pathway; P:protein ubiquitination involved in ubiquitin-dependent protein catabolic process; P:positive regulation of canonical Wnt receptor signaling pathway; F:ubiquitin-ubiquitin ligase activity; P:posi…
lcst_c1628	mrna turnover protein 4 homolog	4	C:nucleolus; C:nuclear membrane; C:ribosome; P:ribosome biogenesis
lcst_c1629	heat shock protein 70	2	F:ATP binding; P:response to stress
lcst_c1630	ras-related gtp binding c	16	P:transcription, DNA-dependent; F:protein binding; P:cellular protein localization; F:GTP binding; C:lysosome; P:GTP catabolic process; P:apoptotic process; P:small GTPase mediated signal transduction; P:positive regulation of TOR signaling cascade; P:RNA splicing; F:magnesium ion binding; P:cell growth; F:GDP binding; F:GTPase activity; C:nucleus; P:cellular response to amino acid stimulus
lcst_c1631	dna damage-inducible transcript 4 protein	2	P:cellular process; C:cytoplasm
lcst_c1632	histone-lysine n-methyltransferase mll3	9	C:histone methyltransferase complex; P:intracellular signal transduction; F:histone methyltransferase activity (H3-K4 specific); F:zinc ion binding; P:regulation of transcription, DNA-dependent; P:histone H3-K4 methylation; F:DNA binding; P:peptidyl-lysine methylation; F:protein binding
lcst_c1633	solute carrier family 29 (nucleoside transporters) member 3	5	P:nucleoside transport; P:transmembrane transport; C:lysosomal membrane; C:integral to membrane; F:nucleoside transmembrane transporter activity
lcst_c1634	ankyrin- partial	59	C:cell surface; P:atrial septum development; P:membrane assembly; C:synaptosome; P:positive regulation of membrane depolarization involved in regulation of cardiac muscle cell action potential; C:tight junction; C:sarcoplasmic reticulum; C:costamere; P:axon guidance; C:basal plasma membrane; F:ATPase binding; F:potassium channel regulator activity; P:positive regulation of sodium ion transport; C…
lcst_c1635	rna-binding protein 24	9	P:regulation of myotube differentiation; F:mRNA 3'-UTR binding; P:atrial cardiac muscle tissue development; P:heart looping; P:regulation of mRNA stability; F:nucleotide binding; C:cytoplasm; C:nucleus; P:ventricular cardiac muscle tissue development
lcst_c1636	aryl hydrocarbon receptor 2	3	P:response to stimulus; F:binding; P:regulation of transcription, DNA-dependent
lcst_c1637	protein transport protein sec23a-like	10	P:cartilage development; F:zinc ion binding; C:Golgi membrane; P:pectoral fin morphogenesis; C:smooth endoplasmic reticulum membrane; C:COPII vesicle coat; P:ER to Golgi vesicle-mediated transport; C:perinuclear region of cytoplasm; P:intracellular protein transport; P:embryonic neurocranium morphogenesis
lcst_c1640	septin 6	12	P:cytokinesis; P:cell cycle; C:midbody; C:synaptic vesicle; C:septin complex; C:cleavage furrow; F:protein binding; C:spindle; P:interspecies interaction between organisms; C:condensed chromosome kinetochore; C:axon terminus; F:GTP binding
lcst_c1642	serine threonine kinase 35	6	C:cytoplasm; C:nucleolus; P:protein phosphorylation; F:ATP binding; F:protein serine/threonine kinase activity; P:serine family amino acid metabolic process	EC:2.7.11.0
lcst_c1643	retinoblastoma binding protein 4	13	P:mitotic cell cycle; P:CenH3-containing nucleosome assembly at centromere; C:ESC/E(Z) complex; C:CAF-1 complex; F:histone binding; P:regulation of transcription, DNA-dependent; P:DNA replication; P:negative regulation of cell proliferation; C:NuRD complex; F:DNA-dependent ATPase activity; F:histone deacetylase binding; C:Sin3 complex; C:NURF complex
lcst_c1644	peptidyl-prolyl cis-trans isomerase h	14	P:angiogenesis; C:spliceosomal complex; P:protein peptidyl-prolyl isomerization; P:protein folding; C:nuclear speck; F:ribonucleoprotein complex binding; F:peptidyl-prolyl cis-trans isomerase activity; P:protein complex assembly; C:U4/U6 snRNP; F:protein binding; P:nuclear mRNA splicing, via spliceosome; C:U4/U6 x U5 tri-snRNP complex; F:cyclosporin A binding; C:cytoplasm	EC:5.2.1.8
lcst_c1645	la-related protein 1-like	1	P:positive regulation of macroautophagy
lcst_c1647	insulin-degrading enzyme	31	P:proteolysis involved in cellular protein catabolic process; P:determination of adult lifespan; P:protein heterooligomerization; P:bradykinin catabolic process; F:beta-endorphin binding; F:receptor binding; F:zinc ion binding; P:protein homotetramerization; P:insulin receptor signaling pathway; F:insulin binding; C:cytosolic proteasome complex; C:extracellular space; F:ubiquitin binding; F:beta-…	EC:3.4.24.0; EC:3.6.1.3
lcst_c1648	plectin isoform 1b	20	C:insoluble fraction; C:cytosol; F:protein N-terminus binding; F:structural constituent of muscle; C:costamere; F:ankyrin binding; P:hemidesmosome assembly; P:response to nutrient; P:female pregnancy; C:intermediate filament cytoskeleton; C:sarcoplasm; C:focal adhesion; C:hemidesmosome; F:actin binding; P:epithelial cell differentiation; C:perinuclear region of cytoplasm; F:structural constituent…
lcst_c1649	catenin beta-1	156	F:estrogen receptor binding; P:response to cytokine stimulus; F:protein kinase binding; F:protein phosphatase binding; P:regulation of centriole-centriole cohesion; F:RPTP-like protein binding; C:Scrib-APC-beta-catenin complex; P:positive regulation of heparan sulfate proteoglycan biosynthetic process; P:androgen receptor signaling pathway; P:cellular response to indole-3-methanol; P:hair cell di…
lcst_c1650	akirin 2	7	C:transcriptional repressor complex; P:positive regulation of transcription from RNA polymerase II promoter; P:positive regulation of interleukin-6 production; P:positive regulation of cell proliferation; P:negative regulation of transcription, DNA-dependent; P:response to lipopolysaccharide; P:embryo development
lcst_c1651	protein tob1-like	10	P:negative regulation of BMP signaling pathway; P:SMAD protein import into nucleus; P:dorsal/ventral pattern formation; P:negative regulation of osteoblast differentiation; F:SMAD binding; P:canonical Wnt receptor signaling pathway; F:transcription corepressor activity; C:cytoplasm; C:transcription factor complex;
lcst_c1652	nadh dehydrogenase	3	P:positive regulation of cell proliferation; P:anti-apoptosis; C:mitochondrion
lcst_c1654	mitogen-activated protein kinase 6	11	C:cytoplasm; F:MAP kinase activity; P:signal transduction by phosphorylation; P:MAPK cascade; P:cell cycle; P:protein phosphorylation; F:ATP binding; F:protein kinase binding; C:nucleus; P:transmembrane receptor protein serine/threonine kinase signaling pathway; P:serine family amino acid metabolic process	EC:2.7.11.24
lcst_c1655	stromal cell-derived factor 1 precursor	20	P:neuron migration; P:germ cell migration; P:negative regulation of neutrophil chemotaxis; P:immune response; P:cell migration involved in gastrulation; P:posterior lateral line neuromast primordium migration; P:sprouting angiogenesis; P:forebrain development; P:myofibril assembly; C:extracellular region; P:fin regeneration; P:negative regulation of cell proliferation; F:chemokine activity; P:ind…
lcst_c1657	zinc transporter zip13 precursor	7	F:zinc ion transmembrane transporter activity; P:zinc ion transmembrane transport; P:cellular zinc ion homeostasis; P:connective tissue development; C:perinuclear region of cytoplasm; C:membrane; C:Golgi apparatus
lcst_c1658	rrp12-like protein	2	C:nucleus; C:integral to membrane
lcst_c1659	ankyrin repeat and kh domain-containing protein 1	5	P:heart contraction; C:nucleolus; F:RNA binding; C:cytoplasm; F:protein binding
lcst_c1662	heat shock cognate 70	2	F:ATP binding; P:response to stress
lcst_c1663	novel protein	1	F:nucleic acid binding
lcst_c1664	glypican-1 precursor	11	C:membrane raft; F:laminin binding; P:positive regulation of skeletal muscle cell differentiation; P:myelin assembly; P:heparan sulfate proteoglycan catabolic process; C:neuronal cell body; C:proteinaceous extracellular matrix; P:Schwann cell differentiation; P:negative regulation of fibroblast growth factor receptor signaling pathway; F:fibroblast growth factor binding; F:collagen V binding
lcst_c1665	transcription factor ap-2 alpha	63	P:positive regulation of bone mineralization; P:embryonic body morphogenesis; F:RNA polymerase II core promoter sequence-specific DNA binding; P:oculomotor nerve formation; F:protein homodimerization activity; P:iridophore differentiation; P:trigeminal nerve development; P:cellular response to iron ion; P:positive regulation of neuron apoptotic process; P:skin development; F:RNA polymerase II dis…
lcst_c1666	homeobox protein six1	41	F:sequence-specific DNA binding transcription factor activity; P:thyroid gland development; P:negative regulation of neuron apoptotic process; P:regulation of branch elongation involved in ureteric bud branching; P:ureter smooth muscle cell differentiation; P:aorta morphogenesis; P:extraocular skeletal muscle development; P:peripheral nervous system neuron development; P:positive regulation of se…
lcst_c1667	phosphomannomutase 2	6	C:cytoplasm; P:GDP-mannose biosynthetic process; P:mannose biosynthetic process; F:phosphomannomutase activity; C:neuronal cell body; P:fructose metabolic process	EC:5.4.2.8
lcst_c1668	adenylate kinase 2	17	C:cytosol; P:nucleotide phosphorylation; F:adenylate kinase activity; P:ATP metabolic process; P:AMP metabolic process; C:mitochondrial inner membrane; P:liver development; P:brain development; P:dATP metabolic process; C:mitochondrial intermembrane space; F:ATP binding; P:response to thyroid hormone stimulus; P:oxidative phosphorylation; P:leukocyte differentiation; P:nucleobase-containing small…	EC:2.7.4.3
lcst_c1669	tetraspanin-9	2	C:membrane fraction; C:integral to plasma membrane
lcst_c1670	fibrillin-2	10	P:vasculogenesis; F:calcium ion binding; P:positive regulation of osteoblast differentiation; P:sequestering of TGFbeta in extracellular matrix; P:positive regulation of bone mineralization; F:extracellular matrix structural constituent; C:microfibril; P:notochord morphogenesis; P:embryonic limb morphogenesis; P:bone trabecula formation
lcst_c1671	protein lsm14 homolog a	4	P:cytoplasmic mRNA processing body assembly; C:intracellular membrane-bounded organelle; C:cytoplasmic stress granule; C:cytoplasmic mRNA processing body
lcst_c1674	single-stranded dna-binding mitochondrial	9	F:RNA binding; P:DNA replication; C:mitochondrial nucleoid; P:mitochondrion morphogenesis; F:single-stranded DNA binding; P:positive regulation of helicase activity; F:chromatin binding; C:nucleus; C:chromatin
[truncated: 32,520 more rows]
