# Supplementary material for: The transcriptome of metamorphosing flatfish
Source: BMC Genomics. 2016 May 27;17:413. doi: 10.1186/s12864-016-2699-x (PMC4884423; doi:10.1186/s12864-016-2699-x)
Supplement: Additional file 3: — Annotation of the GI-tract transcriptome. Contig ID, transcript name, number of GOs and their description and enzymatic codes are shown for each contig. (XLSX 1784 kb) [file 12864_2016_2699_MOESM3_ESM.xlsx]

## Sheet: Tabela Final Anotacao GUT assem
ContigID	Transcript name	Number of GOs	GOs description	Enzyme Codes
lcgut_c2	rna-binding protein 47-like isoform 2	2	F:nucleic acid binding; F:nucleotide binding	-
lcgut_c3	receptor expression-enhancing protein 5	4	F:receptor activity; F:protein binding; C:integral to membrane; P:signal transduction	-
lcgut_c4	atp-binding cassette sub-family a member 1	40	P:response to low-density lipoprotein particle stimulus; P:protein lipidation; P:peptide secretion; P:positive regulation of cholesterol efflux; F:small GTPase binding; P:reverse cholesterol transport; F:apolipoprotein A-I receptor activity; P:phagocytosis, engulfment; F:phospholipid transporter activity; P:ATP catabolic process; C:phagocytic vesicle; P:intracellular cholesterol transport; P:chol…	EC:3.6.1.3
lcgut_c5	proteasome subunit alpha type-3	19	P:protein polyubiquitination; C:nucleoplasm; F:protein binding; P:regulation of cellular amino acid metabolic process; P:positive regulation of ubiquitin-protein ligase activity involved in mitotic cell cycle; P:regulation of apoptotic process; P:gene expression; P:viral reproduction; P:negative regulation of ubiquitin-protein ligase activity involved in mitotic cell cycle; F:threonine-type endop…	EC:3.4.25.0
lcgut_c6	tescalcin	21	P:negative regulation of catalytic activity; C:lamellipodium; P:protein targeting to plasma membrane; P:protein maturation; P:protein stabilization; F:calcium ion binding; C:cytoplasm; P:positive regulation of sodium:hydrogen antiporter activity; P:negative regulation of cell proliferation; P:cellular sodium ion homeostasis; C:ruffle; P:cellular response to retinoic acid; P:regulation of cell adh…	-
lcgut_c7	s-formylglutathione hydrolase	7	C:cytoplasmic membrane-bounded vesicle; F:methylumbelliferyl-acetate deacetylase activity; F:S-formylglutathione hydrolase activity; C:Golgi apparatus; C:nucleus; F:carboxylesterase activity; P:methane metabolic process	EC:3.1.1.56; EC:3.1.2.12; EC:3.1.1.1
lcgut_c8	serpin peptidase clade a (alpha-1 antitrypsin) member 7	2	P:regulation of metabolic process; F:serine-type endopeptidase inhibitor activity	-
lcgut_c9	eukaryotic translation initiation factor 5a-1	22	C:ribosome; P:negative regulation of apoptotic process; P:mRNA export from nucleus; F:translation elongation factor activity; F:protein N-terminus binding; P:protein export from nucleus; C:endoplasmic reticulum membrane; F:translation initiation factor activity; P:translational frameshifting; F:ribosome binding; C:nuclear pore; C:dendrite; P:positive regulation of cell proliferation; P:peptidyl-l…	-
lcgut_c10	26s proteasome non-atpase regulatory subunit 7-like	17	P:protein polyubiquitination; C:nucleoplasm; P:regulation of cellular amino acid metabolic process; P:positive regulation of ubiquitin-protein ligase activity involved in mitotic cell cycle; P:regulation of apoptotic process; P:gene expression; P:viral reproduction; P:negative regulation of ubiquitin-protein ligase activity involved in mitotic cell cycle; C:cytosol; P:antigen processing and prese…	-
lcgut_c11	unconventional myosin-viib	19	C:cytosol; F:calmodulin binding; C:lysosomal membrane; F:microfilament motor activity; C:photoreceptor outer segment; C:myosin complex; P:eye photoreceptor cell development; C:synapse; F:actin filament binding; P:equilibrioception; F:ATP binding; P:visual perception; C:cell cortex; F:protein dimerization activity; C:photoreceptor inner segment; P:sensory perception of sound; P:actin filament-base…	-
lcgut_c12	scavenger receptor class b member 1 isoform 1	43	P:cholesterol catabolic process; P:positive regulation of cholesterol storage; P:cholesterol import; P:positive regulation of nitric-oxide synthase activity; C:integral to membrane of membrane fraction; P:cholesterol efflux; P:cell adhesion; P:regulation of phosphatidylcholine catabolic process; P:adhesion to symbiont; F:phosphatidylserine binding; P:endothelial cell proliferation; P:low-density …	-
lcgut_c13	v-type proton atpase subunit d	4	F:ATPase activity, coupled to transmembrane movement of substances; C:vacuolar proton-transporting V-type ATPase complex; P:ATP catabolic process; P:proton transport	-
lcgut_c14	alcohol dehydrogenase class-3	19	P:respiratory system process; F:zinc ion binding; P:ethanol oxidation; F:formaldehyde dehydrogenase activity; P:retinoid metabolic process; C:mitochondrion; F:S-(hydroxymethyl)glutathione dehydrogenase activity; P:response to nitrosative stress; P:response to redox state; F:alcohol dehydrogenase (NAD) activity; P:formaldehyde catabolic process; P:positive regulation of blood pressure; F:nucleotid…	EC:1.2.1.46; EC:1.1.1.284; EC:1.1.1.1
lcgut_c15	rrna promoter binding protein	7	F:sequence-specific DNA binding transcription factor activity; F:transcription factor binding; P:rRNA transcription; F:double-stranded DNA binding; P:cell proliferation; C:transcription factor complex;	-
lcgut_c16	chaperonin containing subunit 6a (zeta 1)	5	C:chaperonin-containing T-complex; P:'de novo' posttranslational protein folding; F:ATP binding; F:unfolded protein binding; C:microtubule	-
lcgut_c17	apolipoprotein a-iv partial	0	-
lcgut_c18	t-complex protein 1 subunit eta	8	F:identical protein binding; C:chaperonin-containing T-complex; P:'de novo' posttranslational protein folding; F:ATP binding; F:unfolded protein binding; P:protein refolding; C:mitochondrion; C:microtubule	-
lcgut_c19	3-beta-hydroxysteroid-delta -isomerase	13	F:steroid delta-isomerase activity; F:cholestenol delta-isomerase activity; F:drug transmembrane transporter activity; P:drug transmembrane transport; F:transmembrane signaling receptor activity; P:skeletal system development; C:endoplasmic reticulum membrane; P:cholesterol biosynthetic process; C:integral to plasma membrane; P:C21-steroid hormone metabolic process; P:androgen metabolic process; …	EC:5.3.3.1; EC:5.3.3.5
lcgut_c20	ependymin precursor	3	P:cell-matrix adhesion; F:calcium ion binding; C:extracellular region
lcgut_c21	reticulon 4	4	P:axon guidance; P:peripheral nervous system neuron axonogenesis; C:endoplasmic reticulum; P:sprouting angiogenesis	-
lcgut_c22	solute carrier family 13 member 2	2	C:plasma membrane; P:transmembrane transport	-
lcgut_c23	ceramide synthase 2-like	12	C:nuclear membrane; C:integral to membrane; F:sphingosine N-acyltransferase activity; P:regulation of transcription, DNA-dependent; F:sequence-specific DNA binding; F:sequence-specific DNA binding transcription factor activity; P:ceramide biosynthetic process; C:endoplasmic reticulum membrane; P:glycosphingolipid metabolic process; P:acyl-carrier-protein biosynthetic process; C:transcription fact…	EC:2.3.1.24
lcgut_c24	maltase- intestinal	10	F:carbohydrate binding; C:plasma membrane; P:small molecule metabolic process; P:polysaccharide digestion; F:alpha-glucosidase activity; P:starch catabolic process; C:membrane part; P:sucrose metabolic process; P:galactose metabolic process; C:glucosidase II complex	EC:3.2.1.20
lcgut_c25	zonadhesin- partial	4	F:binding; C:cell part; P:cellular process; C:membrane	-
lcgut_c26	claudin-15	6	C:tight junction; P:tube formation; P:digestive tract morphogenesis; P:tight junction assembly; C:integral to membrane; F:structural molecule activity	-
lcgut_c27	glutamine synthetase	14	F:identical protein binding; F:glutamate-ammonia ligase activity; P:cell proliferation; C:Golgi apparatus; F:glutamate decarboxylase activity; F:ATP binding; P:response to glucose stimulus; C:mitochondrion; P:glutamine biosynthetic process; P:peptidoglycan biosynthetic process; P:alanine metabolic process; P:aspartate metabolic process; P:beta-alanine metabolic process; P:taurine metabolic process	EC:6.3.1.2; EC:4.1.1.15
lcgut_c28	glycogen muscle form	13	P:response to hypoxia; F:glycogen phosphorylase activity; C:sarcoplasmic reticulum; F:drug binding; C:cytosol; P:glycogen catabolic process; C:soluble fraction; P:cellular calcium ion homeostasis; P:glucose metabolic process; F:AMP binding; P:small molecule metabolic process; F:pyridoxal phosphate binding; P:response to cAMP	-
lcgut_c30	ubiquinol-cytochrome c reductase core protein ii	4	C:mitochondrial inner membrane; F:metalloendopeptidase activity; P:proteolysis; F:zinc ion binding	EC:3.4.24.0
lcgut_c31	t-complex protein 1 subunit theta	9	P:protein folding; C:intermediate filament cytoskeleton; C:aggresome; P:behavioral response to nicotine; C:centrosome; F:ATP binding; F:unfolded protein binding; C:cytosol; C:microtubule	-
lcgut_c32	t-complex protein 1 subunit delta	9	P:response to hypoxia; C:nucleolus; C:microtubule; P:chaperone mediated protein folding requiring cofactor; C:chaperonin-containing T-complex; C:centrosome; C:melanosome; F:ATP binding; F:unfolded protein binding	-
lcgut_c35	nucleolar protein 56	8	C:cytoplasm; C:box C/D snoRNP complex; F:snoRNA binding; F:protein binding; P:rRNA processing; P:heart development; P:cell death; C:pre-snoRNP complex	-
lcgut_c36	malate dehydrogenase	2	F:oxidoreductase activity; P:oxidation-reduction process	-
lcgut_c37	eukaryotic translation initiation factor 3 subunit c	4	C:eukaryotic translation initiation factor 3 complex; F:translation initiation factor activity; C:ribosome; P:regulation of translational initiation	-
lcgut_c38	fibrinogen alpha chain	8	P:platelet activation; C:external side of plasma membrane; F:eukaryotic cell surface binding; C:extracellular space; C:platelet alpha granule lumen; F:protein binding; P:platelet degranulation; P:response to calcium ion	-
lcgut_c39	catenin alpha-1	32	C:acrosomal vesicle; P:cellular response to indole-3-methanol; P:ovarian follicle development; F:structural molecule activity; C:lamellipodium; P:establishment or maintenance of cell polarity; P:cell adhesion; P:negative regulation of apoptotic process; C:catenin complex; P:adherens junction organization; F:gamma-catenin binding; F:cadherin binding; C:actin cytoskeleton; P:gap junction assembly; …	-
lcgut_c41	reticulon 1	5	C:integral to endoplasmic reticulum membrane; P:neuron differentiation; F:signal transducer activity; F:protein binding; P:signal transduction	-
lcgut_c42
lcgut_c43	venom dipeptidylpeptidase iv	3	C:membrane; P:proteolysis; F:serine-type endopeptidase activity	EC:3.4.21.0
lcgut_c44	probable phospholipid-transporting atpase id-like	10	C:integral to membrane; F:ATPase activity, coupled to transmembrane movement of ions, phosphorylative mechanism; C:acrosomal vesicle; F:ATP binding; P:phospholipid transport; F:magnesium ion binding; P:Golgi organization; F:phospholipid-translocating ATPase activity; P:cation transport; P:aminophospholipid transport	EC:3.6.3.1
lcgut_c45	proline-rich nuclear receptor coactivator 2	4	P:nuclear-transcribed mRNA catabolic process, nonsense-mediated decay; P:transcription, DNA-dependent; C:cytoplasmic mRNA processing body; C:nucleus	-
lcgut_c46	adenylate kinase	25	P:inosine biosynthetic process; F:cAMP-dependent protein kinase regulator activity; C:neuron projection; P:ATP metabolic process; P:nucleotide phosphorylation; P:ADP biosynthetic process; P:response to activity; P:muscle organ development; P:response to testosterone stimulus; P:cell cycle arrest; P:adenine metabolic process; P:positive regulation of neuron maturation; P:cerebellum development; P:…	EC:2.7.4.3
lcgut_c47	clarin-3	5	F:molecular_function; C:integral to membrane; C:membrane; P:biological_process; C:cellular_component
lcgut_c48	lysyl-trna synthetase	11	C:aminoacyl-tRNA synthetase multienzyme complex; C:microtubule cytoskeleton; C:mitochondrion; F:lysine-tRNA ligase activity; F:metal ion binding; P:diadenosine tetraphosphate biosynthetic process; F:ATP binding; F:amino acid binding; P:lysyl-tRNA aminoacylation; F:tRNA binding; P:lysine biosynthetic process	EC:6.1.1.6
lcgut_c49	trp3_pseam ame: full=trypsinogen-like protein 3 flags: precursor	2	F:serine-type endopeptidase activity; P:metabolic process	EC:3.4.21.0
lcgut_c50	adenylate kinase 3	16	F:adenylate kinase activity; P:UTP metabolic process; P:protein homooligomerization; P:GTP metabolic process; F:identical protein binding; P:dATP metabolic process; C:mitochondrial intermembrane space; F:ATP binding; C:mitochondrial matrix; P:ITP metabolic process; P:AMP phosphorylation; F:GTP binding; P:ADP biosynthetic process; F:nucleoside triphosphate adenylate kinase activity; P:purine nucle…	EC:2.7.4.3; EC:2.7.4.10
lcgut_c51	eukaryotic translation initiation factor 2 subunit 2	10	F:metal ion binding; P:in utero embryonic development; F:protein binding; P:male germ cell proliferation; C:eukaryotic translation initiation factor 2 complex; P:male gonad development; F:translation initiation factor activity; C:cytosol; C:ribosome; P:regulation of translational initiation	-
lcgut_c52	prohibitin 2	10	P:negative regulation of mammary gland epithelial cell proliferation; P:regulation of branching involved in mammary gland duct morphogenesis; C:mitochondrial inner membrane; P:negative regulation of transcription, DNA-dependent; P:mammary gland alveolus development; P:negative regulation of intracellular estrogen receptor signaling pathway; P:mammary gland branching involved in thelarche; F:estro…	-
lcgut_c53	estradiol 17-beta-dehydrogenase 12-b	9	C:endoplasmic reticulum membrane; P:steroid biosynthetic process; F:estradiol 17-beta-dehydrogenase activity; P:cellular biosynthetic process; C:integral to membrane; P:oxidation-reduction process; F:nucleotide binding; P:androgen metabolic process; P:estrogen metabolic process	EC:1.1.1.62
lcgut_c54	xaa-pro dipeptidase	7	P:cellular process; F:metallopeptidase activity; F:dipeptidase activity; P:proteolysis; F:manganese ion binding; P:collagen catabolic process; F:aminopeptidase activity	EC:3.4.13.0; EC:3.4.11.0
lcgut_c55	cholesterol 7-alpha-monooxygenase-like	14	P:cholesterol catabolic process; F:cholesterol 7-alpha-monooxygenase activity; P:oxidation-reduction process; P:xenobiotic metabolic process; F:electron carrier activity; P:cellular response to glucose stimulus; C:microsome; P:cellular response to cholesterol; F:heme binding; P:regulation of bile acid biosynthetic process; P:cholesterol homeostasis; P:cellular lipid metabolic process; C:endoplasm…	EC:1.14.13.17
lcgut_c56	thioredoxin-interacting protein	23	P:response to glucose stimulus; P:negative regulation of transcription from RNA polymerase II promoter; P:negative regulation of catalytic activity; P:regulation of cell proliferation; P:response to hydrogen peroxide; C:mitochondrial intermembrane space; P:response to mechanical stimulus; P:response to calcium ion; P:nucleotide-binding domain, leucine rich repeat containing receptor signaling pat…	-
lcgut_c57	cytochrome family subfamily polypeptide 1	12	P:oxidation-reduction process; F:sterol 14-demethylase activity; C:integral to membrane; P:xenobiotic metabolic process; F:electron carrier activity; P:methylation; C:microsome; F:heme binding; C:endoplasmic reticulum membrane; F:methyltransferase activity; P:cholesterol biosynthetic process; P:electron transport	EC:1.14.13.70; EC:2.1.1.0
lcgut_c58	glucose-6-phosphate 1-dehydrogenase	22	P:glycerol metabolic process; P:negative regulation of protein glutathionylation; C:intracellular membrane-bounded organelle; P:erythrocyte maturation; F:glycerophosphodiester phosphodiesterase activity; F:NADP binding; F:glucose-6-phosphate dehydrogenase activity; P:glucose 6-phosphate metabolic process; F:glucose binding; P:pentose biosynthetic process; C:cytosol; P:ribose phosphate biosyntheti…	EC:3.1.4.46; EC:1.1.1.49
lcgut_c59	collagen alpha-2 chain	9	P:axon guidance; F:SMAD binding; P:eye morphogenesis; P:skeletal system development; C:collagen type V; P:skin development; P:collagen fibril organization; P:cellular response to amino acid stimulus; F:extracellular matrix structural constituent	-
lcgut_c60	1-acyl-sn-glycerol-3-phosphate acyltransferase gamma	6	F:1-acylglycerol-3-phosphate O-acyltransferase activity; C:endoplasmic reticulum; C:plasma membrane; P:phospholipid biosynthetic process; P:acyl-carrier-protein biosynthetic process; P:glycerolipid metabolic process	EC:2.3.1.51
lcgut_c61	pyruvate kinase	14	F:pyruvate kinase activity; C:plasma membrane; P:phosphorylation; F:protein binding; F:potassium ion binding; F:ATP binding; F:magnesium ion binding; P:glycolysis; P:programmed cell death; C:nucleus; C:cytosol; P:gluconeogenesis; P:purine nucleobase metabolic process; P:carbon utilization	EC:2.7.1.40
lcgut_c62	4-aminobutyrate aminotransferase	25	P:response to hypoxia; P:gamma-aminobutyric acid catabolic process; P:negative regulation of blood pressure; C:4-aminobutyrate transaminase complex; P:response to ethanol; P:response to iron ion; F:4-aminobutyrate transaminase activity; P:copulation; P:locomotory behavior; P:behavioral response to cocaine; P:neurotransmitter catabolic process; P:response to nicotine; C:synaptosome; F:(S)-3-amino-…	EC:2.6.1.19; EC:2.6.1.22
lcgut_c63	phosphoacetylglucosamine mutase	20	F:phosphoacetylglucosamine mutase activity; C:cytosol; P:protein N-linked glycosylation via asparagine; P:hemopoiesis; P:glucosamine metabolic process; P:spermatogenesis; P:glucose 1-phosphate metabolic process; P:post-translational protein modification; P:UDP-N-acetylglucosamine biosynthetic process; F:magnesium ion binding; F:phosphoglucomutase activity; P:dolichol-linked oligosaccharide biosyn…	EC:5.4.2.3; EC:5.4.2.2
lcgut_c64	methylmalonate-semialdehyde dehydrogenase	16	P:thymine catabolic process; P:valine catabolic process; F:methylmalonate-semialdehyde dehydrogenase (acylating) activity; F:malonate-semialdehyde dehydrogenase (acetylating) activity; F:thiolester hydrolase activity; P:beta-alanine catabolic process; P:brown fat cell differentiation; C:nucleus; C:mitochondrion; P:oxidation-reduction process; P:inositol metabolic process; P:isoleucine catabolic p…	EC:1.2.1.27; EC:1.2.1.18; EC:3.1.2.0
lcgut_c65	nadh-cytochrome b5 reductase 2	9	F:cytochrome-b5 reductase activity; F:flavin adenine dinucleotide binding; C:mitochondrial inner membrane; C:integral to membrane; C:endoplasmic reticulum; P:sterol biosynthetic process; P:oxidation-reduction process; P:amino sugar metabolic process; P:electron transport	EC:1.6.2.2
lcgut_c66	6- muscle type	24	C:soluble fraction; F:kinase binding; F:metal ion binding; C:6-phosphofructokinase complex; P:glucose homeostasis; F:protein C-terminus binding; F:6-phosphofructokinase activity; F:fructose-6-phosphate binding; F:identical protein binding; P:carbohydrate phosphorylation; F:ATP binding; P:fructose 6-phosphate metabolic process; P:muscle cell homeostasis; P:glycolysis; C:apical plasma membrane; P:p…	EC:2.7.1.11
lcgut_c67	sodium nucleoside cotransporter 1	8	F:nucleoside:sodium symporter activity; C:integral to plasma membrane; P:protein localization at cell surface; F:nucleoside binding; P:purine nucleoside transmembrane transport; P:retina homeostasis; P:sodium ion export; F:purine nucleoside transmembrane transporter activity	-
lcgut_c68	ceruloplasmin	7	C:extracellular space; P:cellular iron ion homeostasis; F:oxidoreductase activity; F:chaperone binding; F:copper ion binding; P:transmembrane transport; P:oxidation-reduction process	-
lcgut_c69	collagen alpha-3 chain	7	P:negative regulation of endopeptidase activity; F:serine-type endopeptidase inhibitor activity; C:sarcolemma; C:extracellular space; C:extracellular matrix; P:cell adhesion; C:collagen
lcgut_c70	transmembrane emp24 domain-containing protein 10 precursor	22	C:transport vesicle membrane; C:trans-Golgi network transport vesicle; P:beta-amyloid formation; P:regulated secretory pathway; P:kidney development; C:microsome; C:gamma-secretase complex; C:melanosome; C:integral to membrane; C:endoplasmic reticulum membrane; P:COPI-coated vesicle budding; P:intracellular protein transport; C:cis-Golgi network; P:Golgi organization; P:protein oligomerization; P…	-
lcgut_c71	cytidylate kinase	8	C:cytoplasm; F:ATP binding; F:phosphotransferase activity, phosphate group as acceptor; F:cytidylate kinase activity; C:nucleus; P:pyrimidine nucleotide biosynthetic process; P:nucleotide phosphorylation; P:pyrimidine nucleobase metabolic process	EC:2.7.4.0; EC:2.7.4.14
lcgut_c72	complement component c3	5	P:negative regulation of endopeptidase activity; C:extracellular space; P:innate immune response; P:complement activation; F:endopeptidase inhibitor activity	-
lcgut_c73	long-chain fatty acid transport protein 4	15	P:transmembrane transport; P:very long-chain fatty acid catabolic process; C:integral to membrane; P:response to nutrient; C:brush border membrane; P:skin development; F:fatty acid transporter activity; P:long-chain fatty acid import; F:nucleotide binding; F:long-chain fatty acid-CoA ligase activity; P:long-chain fatty acid metabolic process; P:medium-chain fatty acid transport; C:microvillus; C:…	EC:6.2.1.3
lcgut_c74	protein ergic-53	21	P:protein exit from endoplasmic reticulum; P:response to chemical stimulus; C:ER to Golgi transport vesicle membrane; P:protein folding; C:Golgi membrane; P:early endosome to Golgi transport; P:positive regulation of organelle organization; C:microsome; C:integral to membrane; C:endoplasmic reticulum membrane; P:Golgi organization; F:metal ion binding; P:blood coagulation; F:identical protein bin…	-
lcgut_c75	very long-chain acyl- synthetase	16	F:pristanate-CoA ligase activity; C:integral to peroxisomal membrane; P:bile acid biosynthetic process; C:integral to endoplasmic reticulum membrane; F:enzyme binding; P:fatty acid alpha-oxidation; F:receptor binding; F:phytanate-CoA ligase activity; C:endoplasmic reticulum lumen; P:fatty acid beta-oxidation; P:long-chain fatty acid import; F:long-chain fatty acid-CoA ligase activity; P:long-chai…	EC:6.2.1.24; EC:6.2.1.3
lcgut_c76	sushi domain-containing protein 2-like	8	F:polysaccharide binding; F:scavenger receptor activity; P:immune response; F:molecular_function; C:integral to membrane; C:membrane; P:biological_process; C:cellular_component
lcgut_c77	endoplasmin precursor	25	P:ER-associated protein catabolic process; P:protein folding; C:sarcoplasmic reticulum; C:endoplasmic reticulum lumen; P:actin rod assembly; C:microsome; C:melanosome; F:virion binding; C:endoplasmic reticulum membrane; F:low-density lipoprotein particle receptor binding; C:cytosol; P:anti-apoptosis; P:otolith tethering; P:response to hypoxia; F:unfolded protein binding; F:protein phosphatase bin…	-
lcgut_c78	oligosaccharyltransferase complex subunit ostc	4	P:protein N-linked glycosylation via asparagine; C:oligosaccharyltransferase complex; C:integral to membrane; F:dolichyl-diphosphooligosaccharide-protein glycotransferase activity	EC:2.4.1.119
lcgut_c79	#NAME?	9	P:retinal metabolic process; F:metal ion binding; F:beta-carotene 15,15'-monooxygenase activity; F:monooxygenase activity; P:retinol metabolic process; P:steroid metabolic process; P:vitamin A biosynthetic process; C:cytosol; P:oxidation-reduction process	EC:1.14.99.36
lcgut_c80	heterogeneous nuclear ribonucleoprotein a b	3	F:nucleic acid binding; C:ribonucleoprotein complex; F:nucleotide binding	-
lcgut_c81	45 kda calcium-binding protein	12	C:Golgi lumen; F:calcium ion binding; C:soluble fraction; C:bleb; P:response to ethanol; P:UV protection; F:identical protein binding; P:cerebellum development; P:zymogen granule exocytosis; C:late endosome; C:plasma membrane; P:fat cell differentiation	-
lcgut_c82	myosin-11 isoform 2	20	P:cardiac muscle fiber development; P:axon guidance; P:regulation of polarized epithelial cell differentiation; C:melanosome; C:myosin filament; C:cytosol; C:myofibril; F:structural constituent of muscle; F:motor activity; P:elastic fiber assembly; F:actin filament binding; C:stress fiber; P:digestive tract morphogenesis; P:smooth muscle contraction; C:smooth muscle contractile fiber; P:skeletal …	-
lcgut_c83	probable bax inhibitor 1	2	C:integral to membrane; P:negative regulation of apoptotic process	-
lcgut_c84	multidrug resistance protein 1	19	P:lactation; C:Golgi membrane; F:protein binding; P:negative regulation of cell death; P:response to vitamin D; C:integral to membrane; P:drug transmembrane transport; C:cell surface; P:response to organic cyclic compound; P:response to hypoxia; P:stem cell proliferation; P:response to cadmium ion; F:ATPase activity, coupled to transmembrane movement of substances; P:ATP catabolic process; C:inte…	-
lcgut_c85	high mobility group protein b1	5	P:forebrain development; C:nucleus; F:DNA binding; P:response to cold; C:plasma membrane	-
lcgut_c86	n -dimethylarginine dimethylaminohydrolase 1	11	F:zinc ion binding; P:arginine catabolic process; C:mitochondrion; P:positive regulation of angiogenesis; P:nitric oxide mediated signal transduction; P:citrulline metabolic process; F:amino acid binding; P:protein nitrosylation; P:positive regulation of nitric oxide biosynthetic process; F:dimethylargininase activity; P:regulation of systemic arterial blood pressure	EC:3.5.3.18
lcgut_c88	solute carrier family 22 member 7-like	1	F:transmembrane transporter activity	-
lcgut_c89	succinyl- ligase	9	F:succinate-CoA ligase (GDP-forming) activity; F:metal ion binding; F:GTP binding; P:small molecule metabolic process; C:mitochondrial matrix; P:succinyl-CoA metabolic process; F:ATP binding; P:tricarboxylic acid cycle; C:succinate-CoA ligase complex	EC:6.2.1.4
lcgut_c90	major vault protein	3	C:nucleus; C:cytoplasm; C:ribonucleoprotein complex	-
lcgut_c91	protein disulfide-isomerase a3 precursor	24	F:protein disulfide oxidoreductase activity; F:cysteine-type endopeptidase activity; F:phospholipase C activity; P:protein folding; F:protein binding; C:phagocytic vesicle; C:endoplasmic reticulum lumen; F:protein disulfide isomerase activity; C:melanosome; F:electron carrier activity; P:antigen processing and presentation of exogenous peptide antigen via MHC class I, TAP-dependent; P:cell redox …	EC:3.4.22.0; EC:5.3.4.1
lcgut_c92	transmembrane emp24 domain-containing protein 9 precursor	10	C:integral to membrane; C:endoplasmic reticulum-Golgi intermediate compartment membrane; F:protein binding; P:Golgi organization; C:trans-Golgi network transport vesicle; P:COPI coating of Golgi vesicle; P:protein exit from endoplasmic reticulum; P:early endosome to Golgi transport; C:endoplasmic reticulum membrane; P:positive regulation of organelle organization	-
lcgut_c93	eh domain-containing protein 1	22	P:positive regulation of cholesterol storage; C:recycling endosome membrane; F:protein binding; P:endocytic recycling; P:low-density lipoprotein particle clearance; F:GTP binding; C:platelet dense tubular network membrane; F:calcium ion binding; P:GTP catabolic process; P:intracellular protein transport; C:endocytic vesicle; P:RNA processing; P:blood coagulation; P:endocytosis; C:perinuclear regi…	-
lcgut_c94	occludin	4	C:integral to membrane; F:structural molecule activity; C:tight junction; F:protein binding	-
lcgut_c95	s-adenosylhomocysteine hydrolase	9	C:cytosol; F:copper ion binding; P:S-adenosylhomocysteine catabolic process; P:S-adenosylmethionine cycle; F:adenosylhomocysteinase activity; F:protein self-association; P:one-carbon metabolic process; C:melanosome; P:methionine metabolic process	EC:3.3.1.1
lcgut_c96	3-hydroxy-3-methylglutaryl-coenzyme a reductase	18	P:coenzyme A metabolic process; P:visual learning; P:positive regulation of skeletal muscle tissue development; C:microsome; P:aging; P:negative regulation of MAP kinase activity; C:integral to membrane; C:endoplasmic reticulum membrane; F:hydroxymethylglutaryl-CoA reductase (NADPH) activity; P:cholesterol biosynthetic process; F:hydroxymethylglutaryl-CoA reductase activity; P:embryo development;…	EC:1.1.1.34; EC:1.1.1.88
lcgut_c97	keratin 18	5	C:microtubule organizing center; P:apoptotic process; P:tumor necrosis factor-mediated signaling pathway; F:protein binding; C:keratin filament	-
lcgut_c98	ornithine decarboxylase	9	P:response to virus; C:cytosol; P:eye photoreceptor cell development; P:kidney development; P:positive regulation of cell proliferation; F:ornithine decarboxylase activity; P:putrescine biosynthetic process from ornithine; P:arginine metabolic process; P:proline metabolic process	EC:4.1.1.17
lcgut_c99	probable phospholipid-transporting atpase id-like	12	C:integral to membrane; P:ATP catabolic process; F:ATPase activity, coupled to transmembrane movement of ions, phosphorylative mechanism; F:ATP binding; P:phospholipid transport; F:protein binding; F:magnesium ion binding; F:phospholipid-translocating ATPase activity; P:ion transmembrane transport; P:cation transport; C:plasma membrane; P:aminophospholipid transport	EC:3.6.3.1
lcgut_c100	myosin light polypeptide 6	1	F:calcium ion binding	-
lcgut_c101	3-hydroxy-3-methylglutaryl-coenzyme a reductase	29	F:protein homodimerization activity; P:myoblast differentiation; P:response to nutrient; P:positive regulation of ERK1 and ERK2 cascade; P:embryo development; F:hydroxymethylglutaryl-CoA reductase (NADPH) activity; P:response to ethanol; F:NADPH binding; C:microsome; P:visual learning; P:coenzyme A metabolic process; P:aging; P:protein tetramerization; P:negative regulation of vasodilation; C:int…	EC:1.1.1.34; EC:1.1.1.88
lcgut_c102	#NAME?	8	P:retinal metabolic process; F:beta-carotene 15,15'-monooxygenase activity; F:monooxygenase activity; P:steroid metabolic process; P:vitamin A biosynthetic process; C:cytosol; P:oxidation-reduction process; P:retinol metabolic process	EC:1.14.99.36
lcgut_c103	xaa-pro aminopeptidase 1	6	F:metalloaminopeptidase activity; F:manganese ion binding; P:proteolysis; C:cytosol; F:protein homodimerization activity; P:bradykinin catabolic process	-
lcgut_c106	villin 1	25	P:positive regulation of actin filament bundle assembly; F:phosphatidylinositol-4,5-bisphosphate binding; P:regulation of cell shape; C:lamellipodium; P:regulation of actin nucleation; P:cellular response to hepatocyte growth factor stimulus; C:actin filament bundle; P:cytoplasmic actin-based contraction involved in cell motility; F:lysophosphatidic acid binding; P:response to bacterium; F:cystei…	-
lcgut_c107	mucin- partial	19	P:response to lipopolysaccharide; C:fibril; P:cellular response to tumor necrosis factor; P:cellular response to glucocorticoid stimulus; P:response to transforming growth factor beta stimulus; C:extracellular space; P:apoptotic process; F:protein dimerization activity; C:cytoplasm; P:response to sulfur dioxide; P:cellular response to retinoic acid; C:mucus layer; P:cellular protein modification …	-
lcgut_c109	transketolase-like protein 2	6	F:metal ion binding; C:cytoplasm; C:nucleus; F:transketolase activity; P:pentose-phosphate shunt; P:carbon utilization	EC:2.2.1.1
lcgut_c110	inter-alpha-trypsin inhibitor heavy chain h2	4	P:hyaluronan metabolic process; C:extracellular region; F:serine-type endopeptidase inhibitor activity; P:negative regulation of endopeptidase activity	-
lcgut_c111	non-specific lipid-transfer protein	16	F:sterol binding; P:negative regulation of cell migration; C:protein complex; P:peroxisome organization; C:peroxisome; C:mitochondrion; C:nucleolus; F:propanoyl-CoA C-acyltransferase activity; C:extracellular space; P:negative regulation of cell proliferation; P:lipid transport; F:receptor binding; F:collagen binding; P:metabolic process; P:signal transduction; C:collagen	EC:2.3.1.176
lcgut_c112	fibronectin 1b	17	F:integrin binding; P:heart morphogenesis; P:positive regulation of peptidase activity; F:peptidase activator activity; C:basement membrane; P:calcium-independent cell-matrix adhesion; P:somite specification; P:cell morphogenesis; P:cell-cell adhesion; C:extracellular space; P:establishment of epithelial cell apical/basal polarity; P:embryonic heart tube development; P:cell-substrate junction ass…	-
lcgut_c113	chymotrypsin-like elastase family member 2a-like	2	P:proteolysis; F:serine-type endopeptidase activity	EC:3.4.21.0
lcgut_c114	protein disulfide-isomerase a6-like	8	P:cell redox homeostasis; C:endoplasmic reticulum-Golgi intermediate compartment; F:electron carrier activity; F:isomerase activity; F:protein disulfide oxidoreductase activity; P:glycerol ether metabolic process; P:oxidation-reduction process; P:electron transport	-
lcgut_c115	arp2 actin-related protein 2 homolog	13	C:Arp2/3 protein complex; P:establishment or maintenance of cell polarity; P:meiotic cell cycle; P:actin cytoskeleton organization; F:ATP binding; C:cell projection; F:actin binding; P:asymmetric cell division; P:spindle localization; P:cellular component movement; P:cytoplasmic transport; P:cytokinesis after meiosis; C:actin cap	-
lcgut_c116	alpha-2-macroglobulin-like protein 1-like	1	P:liver development	-
lcgut_c117	mitochondrial nadh-ubiquinone oxidoreductase 75 kda subunit	17	P:ATP metabolic process; F:2 iron, 2 sulfur cluster binding; F:NADH dehydrogenase (ubiquinone) activity; C:mitochondrial respiratory chain complex I; P:apoptotic process; F:metal ion binding; P:reactive oxygen species metabolic process; F:electron carrier activity; P:regulation of mitochondrial membrane potential; C:mitochondrial intermembrane space; F:4 iron, 4 sulfur cluster binding; P:mitochon…	EC:1.6.5.3
lcgut_c118	tetraspanin-9	4	C:integral to membrane; C:membrane; F:molecular_function; P:biological_process
lcgut_c119	choline ethanolaminephosphotransferase 1	10	C:nuclear membrane; C:integral to membrane; C:Golgi membrane; F:metal ion binding; F:diacylglycerol cholinephosphotransferase activity; P:phosphatidylethanolamine biosynthetic process; P:CDP-choline pathway; F:ethanolaminephosphotransferase activity; C:endoplasmic reticulum membrane; P:glycosphingolipid metabolic process	EC:2.7.8.2; EC:2.7.8.1
lcgut_c120	neural precursor cell developmentally down-regulated 9	5	C:spindle pole; F:protein binding; P:signal transduction; C:cytoplasm; C:nucleus	-
lcgut_c121	eukaryotic translation initiation factor 6	10	F:translation initiation factor activity; C:nucleolus; P:integrin-mediated signaling pathway; C:lamin filament; F:ribosome binding; F:protein binding; P:mature ribosome assembly; F:hydrolase activity; C:ribosome; P:regulation of translational initiation	-
lcgut_c122	dihydropyrimidine dehydrogenase	25	C:cytosol; P:oxidation-reduction process; F:dihydroorotate oxidase activity; C:soluble fraction; P:uracil catabolic process; F:metal ion binding; P:response to nutrient; P:purine nucleobase catabolic process; F:electron carrier activity; F:dihydropyrimidine dehydrogenase (NADP+) activity; P:circadian rhythm; F:4 iron, 4 sulfur cluster binding; P:UMP biosynthetic process; P:response to glucocortic…	EC:1.3.3.1; EC:1.3.1.2
lcgut_c123	alanine-glyoxylate aminotransferase	14	P:pyruvate biosynthetic process; P:glyoxylate metabolic process; C:peroxisome; P:protein targeting to peroxisome; F:alanine-glyoxylate transaminase activity; P:response to chemical stimulus; F:serine-pyruvate transaminase activity; C:mitochondrial matrix; F:pyridoxal phosphate binding; P:alanine metabolic process; P:aspartate metabolic process; P:glycine metabolic process; P:L-serine metabolic pr…	EC:2.6.1.44; EC:2.6.1.51
lcgut_c125	60 kda heat shock mitochondrial	55	P:positive regulation of apoptotic process; C:cell surface; P:positive regulation of interleukin-6 production; F:chaperone binding; C:lipopolysaccharide receptor complex; P:protein refolding; P:positive regulation of interleukin-12 production; P:positive regulation of interferon-gamma production; C:rough endoplasmic reticulum; P:positive regulation of macrophage activation; P:response to hydrogen…	-
lcgut_c126	kh domain rna signal transduction associated 1	16	P:cell cycle arrest; F:RNA binding; F:SH3/SH2 adaptor activity; P:G2/M transition of mitotic cell cycle; F:protein complex binding; P:regulation of RNA export from nucleus; C:Grb2-Sos complex; F:DNA binding; P:cell surface receptor signaling pathway; P:regulation of signal transduction; P:mRNA processing; P:negative regulation of transcription, DNA-dependent; P:cell proliferation; C:cytoplasm; C:…	-
lcgut_c127	zonadhesin precursor	3	F:extracellular matrix binding; P:binding of sperm to zona pellucida; C:plasma membrane	-
lcgut_c128	sterol 26- mitochondrial	6	F:heme binding; F:oxidoreductase activity, acting on paired donors, with incorporation or reduction of molecular oxygen; F:monooxygenase activity; F:electron carrier activity; P:oxidation-reduction process; P:electron transport	-
lcgut_c129
lcgut_c130	eukaryotic peptide chain release factor subunit 1	16	C:cytosol; F:translation release factor activity, codon specific; P:regulation of transcription, DNA-dependent; P:protein methylation; F:ribosome binding; F:sequence-specific DNA binding; P:regulation of translational termination; F:protein binding; F:sequence-specific DNA binding transcription factor activity; P:interspecies interaction between organisms; P:nuclear-transcribed mRNA catabolic pro…	-
lcgut_c131	3-ketoacyl- mitochondrial	13	F:acetyl-CoA C-acyltransferase activity; C:mitochondrial inner membrane; P:acetyl-CoA metabolic process; P:anti-apoptosis; P:fatty acid beta-oxidation; C:mitochondrial matrix; P:isoleucine catabolic process; P:leucine catabolic process; P:valine catabolic process; P:fatty acid biosynthetic process; P:bile acid biosynthetic process; P:benzoate metabolic process; P:acyl-carrier-protein biosynthetic…	EC:2.3.1.16
lcgut_c132	glycine dehydrogenase	14	F:glycine dehydrogenase (decarboxylating) activity; F:pyridoxal phosphate binding; F:glycine binding; F:electron carrier activity; F:enzyme binding; F:lyase activity; C:glycine cleavage complex; C:mitochondrion; F:protein homodimerization activity; P:oxidation-reduction process; P:glycine decarboxylation via glycine cleavage system; P:L-serine metabolic process; P:threonine metabolic process; P:e…	EC:1.4.4.2
lcgut_c133	upf0568 protein c14orf166-like	9	C:microtubule organizing center; C:nucleolus; P:positive regulation of transcription from RNA polymerase II promoter; F:RNA polymerase II core binding; F:identical protein binding; F:DNA binding; C:tRNA-splicing ligase complex; C:perinuclear region of cytoplasm; P:interspecies interaction between organisms	-
lcgut_c134	atp-binding cassette sub-family f member 2	4	P:ATP catabolic process; F:ATP binding; F:heme-transporting ATPase activity; P:heme transport	EC:3.6.3.41
lcgut_c135	3 beta-hydroxysteroid dehydrogenase type 7	11	P:oxidation-reduction process; P:bile acid biosynthetic process; P:regulation of cell growth; F:3-beta-hydroxy-delta5-steroid dehydrogenase activity; C:microsome; F:nucleotide binding; C:endoplasmic reticulum membrane; F:cholest-5-ene-3-beta,7-alpha-diol 3-beta-dehydrogenase activity; P:C21-steroid hormone metabolic process; P:androgen metabolic process; P:estrogen metabolic process	EC:1.1.1.145; EC:1.1.1.181
lcgut_c136	interferon-related developmental regulator 2	4	C:cellular_component; P:muscle cell differentiation; P:adult somatic muscle development; C:nucleus
lcgut_c137	lysophospholipid acyltransferase 5	6	F:1-acylglycerophosphocholine O-acyltransferase activity; C:endoplasmic reticulum membrane; P:phospholipid biosynthetic process; C:integral to membrane; P:acyl-carrier-protein biosynthetic process; P:glycerolipid metabolic process	EC:2.3.1.23
lcgut_c138	beta-2-glycoprotein 1 precursor	8	P:anatomical structure morphogenesis; P:system development; P:regulation of blood coagulation; C:extracellular space; P:localization; F:lipid binding; P:negative regulation of cellular process; P:metabolic process	-
lcgut_c139	annexin a4	7	C:cytoplasm; P:negative regulation of coagulation; C:apical plasma membrane; P:kidney development; P:exocytosis; F:calcium ion binding; F:calcium-dependent phospholipid binding	-
lcgut_c140	transketolase	15	P:regulation of growth; F:thiamine pyrophosphate binding; F:monosaccharide binding; C:peroxisome; C:soluble fraction; F:transketolase activity; P:pentose-phosphate shunt, non-oxidative branch; P:ribose phosphate biosynthetic process; C:microsome; F:magnesium ion binding; P:glyceraldehyde-3-phosphate biosynthetic process; F:protein homodimerization activity; C:endoplasmic reticulum membrane; C:nuc…	EC:2.2.1.1
lcgut_c141	calreticulin precursor	6	P:protein folding; F:carbohydrate binding; F:calcium ion binding; C:sarcoplasmic reticulum lumen; P:protein stabilization; F:unfolded protein binding	-
lcgut_c142	meprin a subunit alpha	4	C:membrane; F:metalloendopeptidase activity; P:proteolysis; F:zinc ion binding	EC:3.4.24.0
lcgut_c143	proteasome assembly chaperone 1	3	P:proteasome assembly; F:protein binding; C:endoplasmic reticulum	-
lcgut_c144	coatomer subunit beta	12	C:COPI vesicle coat; C:cytosol; P:retrograde vesicle-mediated transport, Golgi to ER; C:endoplasmic reticulum-Golgi intermediate compartment; P:intra-Golgi vesicle-mediated transport; F:protein binding; P:COPI coating of Golgi vesicle; P:interspecies interaction between organisms; P:notochord development; P:intracellular protein transport; F:structural molecule activity; C:plasma membrane	-
lcgut_c145	beta 2c	8	C:microtubule; P:protein polymerization; P:GTP catabolic process; P:microtubule-based movement; F:GTPase activity; F:structural molecule activity; C:cytoplasm; F:GTP binding	-
lcgut_c146	peroxisomal -trans-enoyl- isomerase	7	F:fatty-acyl-CoA binding; F:dodecenoyl-CoA delta-isomerase activity; P:fatty acid beta-oxidation; F:receptor binding; C:peroxisomal matrix; C:mitochondrion; P:signal transduction	EC:5.3.3.8
lcgut_c148	ubiquitin-like 3	2	C:intracellular; C:plasma membrane	-
lcgut_c149	cytochrome c-1	8	C:mitochondrial inner membrane; C:cell junction; C:respiratory chain; F:electron carrier activity; F:heme binding; C:integral to membrane; P:electron transport chain; P:electron transport	-
lcgut_c150	chondroitin sulfate n-acetylgalactosaminyltransferase 2	3	C:Golgi cisterna membrane; P:dermatan sulfate proteoglycan biosynthetic process; F:acetylgalactosaminyltransferase activity	-
lcgut_c151	c-binding protein	1	C:membrane	-
lcgut_c152	uncoupling protein 4	4	P:mitochondrial transport; P:response to chemical stimulus; C:integral to membrane; C:mitochondrial membrane	-
lcgut_c153	squalene monooxygenase	17	P:oxidation-reduction process; C:integral to membrane; C:microsome; F:3-hydroxyacyl-CoA dehydrogenase activity; F:flavin adenine dinucleotide binding; F:nucleotide binding; F:squalene monooxygenase activity; C:endoplasmic reticulum membrane; P:cholesterol biosynthetic process; P:isoleucine catabolic process; P:leucine catabolic process; P:lysine catabolic process; P:tryptophan metabolic process; …	EC:1.1.1.35; EC:1.14.99.7
lcgut_c154	liver-expressed antimicrobial peptide 2-like	0	-
lcgut_c155	calcium-binding mitochondrial carrier protein s -1	4	C:mitochondrial inner membrane; P:transmembrane transport; F:calcium ion binding; C:integral to membrane	-
lcgut_c156	isopentenyl-diphosphate delta-isomerase 1	7	F:metal ion binding; P:dimethylallyl diphosphate biosynthetic process; C:peroxisome; F:hydrolase activity; P:cholesterol biosynthetic process; F:isopentenyl-diphosphate delta-isomerase activity; P:terpenoid biosynthetic process	EC:5.3.3.2
lcgut_c157	sodium-coupled monocarboxylate transporter 1	8	C:plasma membrane; F:secondary active monocarboxylate transmembrane transporter activity; P:monocarboxylic acid transport; P:transmembrane transport; C:integral to membrane; F:symporter activity; P:sodium ion transport; P:organic anion transport	-
lcgut_c158	collagen alpha-2 chain	10	P:axon guidance; P:ossification; F:SMAD binding; P:eye morphogenesis; P:skeletal system development; C:collagen type V; P:skin development; P:collagen fibril organization; P:cellular response to amino acid stimulus; F:extracellular matrix structural constituent	-
lcgut_c159	protein transport protein sec61 subunit alpha-like 1	6	P:transmembrane transport; P:protein targeting to ER; C:integral to endoplasmic reticulum membrane; F:P-P-bond-hydrolysis-driven protein transmembrane transporter activity; P:habenula development; C:chloroplast envelope	-
lcgut_c160	ubiquinol-cytochrome c reductase core protein i	12	P:response to stimulus; F:ubiquinol-cytochrome-c reductase activity; F:zinc ion binding; C:mitochondrial respiratory chain; F:metalloendopeptidase activity; P:proteolysis; P:mitochondrial electron transport, ubiquinol to cytochrome c; P:aerobic respiration; P:small molecule metabolic process; P:electron transport; P:proton transport;	EC:1.10.2.2; EC:3.4.24.0
lcgut_c161	beta-ureidopropionase	4	F:beta-ureidopropionase activity; P:pyrimidine nucleobase metabolic process; P:pantothenate biosynthetic process; P:beta-alanine metabolic process	EC:3.5.1.6
lcgut_c162	serine hydroxymethyltransferase 1	14	C:cytosol; P:L-serine catabolic process; P:glycine metabolic process; C:mitochondrion; P:purine nucleobase biosynthetic process; P:folic acid metabolic process; P:methylation; P:tetrahydrofolate interconversion; P:protein tetramerization; F:glycine hydroxymethyltransferase activity; F:protein homodimerization activity; F:pyridoxal phosphate binding; F:methyltransferase activity; C:nucleus	EC:2.1.2.1; EC:2.1.1.0
lcgut_c163	atp-binding cassette sub-family a member 1	48	C:cell surface; C:high-density lipoprotein particle; P:response to high density lipoprotein particle stimulus; P:response to low-density lipoprotein particle stimulus; P:protein lipidation; P:peptide secretion; P:positive regulation of cholesterol efflux; F:small GTPase binding; P:reverse cholesterol transport; F:apolipoprotein A-I receptor activity; F:phospholipid binding; P:phagocytosis, engulf…	-
lcgut_c164	eukaryotic translation initiation factor 3 subunit m	6	C:eukaryotic translation initiation factor 3 complex; F:protein binding; F:hydrolase activity; F:translation initiation factor activity; C:ribosome; P:regulation of translational initiation	-
lcgut_c165	afg3-like protein 1-like	11	P:mitochondrial protein processing; F:nucleoside-triphosphatase activity; C:mitochondrion; P:mitochondrial fusion; F:metal ion binding; F:metalloendopeptidase activity; P:proteolysis; F:ATP binding; P:protein catabolic process; P:cristae formation; C:membrane	EC:3.6.1.15; EC:3.4.24.0
lcgut_c166	laminin subunit gamma-1	15	P:cell migration; P:axon guidance; C:laminin-11 complex; P:extracellular matrix disassembly; P:positive regulation of epithelial cell proliferation; P:hemidesmosome assembly; C:laminin-1 complex; F:glycosphingolipid binding; C:extracellular space; P:endoderm development; P:protein complex assembly; P:substrate adhesion-dependent cell spreading; F:protein binding; C:laminin-10 complex; F:extracell…	-
lcgut_c167	solute carrier family 13 (sodium-dependent dicarboxylate transporter) member 2	3	C:membrane; P:ion transport; F:transporter activity	-
lcgut_c168	cerebellar degeneration-related protein 2	2	C:cytoplasm; F:protein binding	-
lcgut_c170	proteasome activator complex subunit 4-like	15	P:protein polyubiquitination; P:regulation of cellular amino acid metabolic process; P:positive regulation of ubiquitin-protein ligase activity involved in mitotic cell cycle; P:regulation of apoptotic process; P:gene expression; P:viral reproduction; C:cytosol; P:antigen processing and presentation of exogenous peptide antigen via MHC class I, TAP-dependent; P:S phase of mitotic cell cycle; P:M/…	-
lcgut_c171	delta-1-pyrroline-5-carboxylate synthase isoform 1	9	P:oxidation-reduction process; C:mitochondrial inner membrane; F:ATP binding; F:glutamate-5-semialdehyde dehydrogenase activity; P:L-proline biosynthetic process; P:phosphorylation; F:glutamate 5-kinase activity; P:urea cycle intermediate metabolic process; P:glutamate biosynthetic process	EC:1.2.1.41; EC:2.7.2.11
lcgut_c172	low-density lipoprotein receptor-related protein 2	29	P:lipoprotein transport; P:response to chemical stimulus; P:response to X-ray; P:receptor-mediated endocytosis; P:hormone secretion; C:brush border membrane; C:membrane fraction; P:cell proliferation; C:extracellular space; C:lysosome; F:calcium ion binding; P:forebrain development; P:hemoglobin import; P:endosomal transport; C:Golgi apparatus; F:hemoglobin binding; C:coated pit; C:endocytic vesi…	-
lcgut_c173	unconventional myosin-ic	32	C:cell-cell junction; C:nucleoplasm; P:mRNA transport; P:glomerular visceral epithelial cell development; F:protein C-terminus binding; C:stereocilium membrane; P:post-embryonic hemopoiesis; C:filamentous actin; P:actin filament-based movement; F:phosphatidylinositol binding; C:myosin I complex; P:glomerular basement membrane development; C:basal plasma membrane; P:protein transport; C:nucleolus;…	-
lcgut_c174	gelsolin	14	P:vesicle-mediated transport; P:cilium morphogenesis; C:cytosol; C:protein complex; P:positive regulation of megakaryocyte differentiation; C:cytoskeleton; F:metal ion binding; P:positive regulation of apoptotic process; P:actin filament severing; P:negative regulation of cell proliferation; F:actin binding; C:extracellular region; C:lamellipodium; P:actin filament capping	-
lcgut_c176	15 kda selenoprotein precursor	7	P:'de novo' posttranslational protein folding; P:sperm chromatin condensation; C:endoplasmic reticulum lumen; F:thioredoxin peroxidase activity; F:selenium binding; P:peroxidase reaction; P:response to oxidative stress	-
lcgut_c177	14-3-3 protein beta alpha	34	P:axon guidance; P:negative regulation of protein dephosphorylation; P:protein heterooligomerization; P:Ras protein signal transduction; F:transcription corepressor activity; P:nerve growth factor receptor signaling pathway; F:histone deacetylase binding; P:insulin receptor signaling pathway; F:protein C-terminus binding; P:activation of MAPKK activity; F:phosphoserine binding; P:induction of apo…	-
lcgut_c178	collagen type i alpha 1	41	P:negative regulation of cell-substrate adhesion; P:regulation of ossification; P:visual perception; P:response to peptide hormone stimulus; P:axon guidance; P:protein heterotrimerization; P:response to hydrogen peroxide; P:intramembranous ossification; P:cellular response to amino acid stimulus; P:tooth mineralization; F:platelet-derived growth factor binding; P:protein transport; P:collagen fib…	-
lcgut_c179	importin-7	10	F:protein transporter activity; F:small GTPase regulator activity; F:Ran GTPase binding; F:histone binding; C:soluble fraction; P:protein import into nucleus; C:nuclear pore; P:signal transduction; P:interspecies interaction between organisms; C:Golgi apparatus	-
lcgut_c180	cytochrome b5	16	P:L-ascorbic acid metabolic process; F:cytochrome-c oxidase activity; C:soluble fraction; C:integral to membrane; F:electron carrier activity; C:mitochondrial outer membrane; F:enzyme binding; C:microsome; F:heme binding; P:response to cadmium ion; C:endoplasmic reticulum membrane; F:aldo-keto reductase (NADP) activity; P:mitochondrial electron transport, cytochrome c to oxygen; P:proton transpor…	EC:1.9.3.1
lcgut_c181	hydroxysteroid dehydrogenase-like protein 2	6	C:peroxisome; F:oxidoreductase activity; F:sterol binding; C:mitochondrion; F:nucleotide binding; P:oxidation-reduction process	-
lcgut_c182	60s ribosomal protein l8-like protein	5	F:structural constituent of ribosome; C:cytosolic large ribosomal subunit; P:translation; F:rRNA binding; P:ribosome biogenesis	-
lcgut_c183
lcgut_c185	transformer-2 protein homolog beta	7	F:mRNA binding; P:response to reactive oxygen species; P:positive regulation of nuclear mRNA splicing, via spliceosome; P:regulation of alternative nuclear mRNA splicing, via spliceosome; F:protein binding; F:nucleotide binding; C:nucleus	-
lcgut_c186	retinal dehydrogenase 2 isoform 1	46	P:heart morphogenesis; P:lung development; P:positive regulation of gene expression; F:3-chloroallyl aldehyde dehydrogenase activity; P:embryonic digestive tract development; P:retinoic acid receptor signaling pathway; P:embryonic forelimb morphogenesis; P:blood vessel development; P:myelination in peripheral nervous system; P:hindbrain development; P:pituitary gland development; P:neural crest c…	EC:1.2.1.36
lcgut_c187	pancreatic amylase	3	P:carbohydrate metabolic process; F:cation binding; F:catalytic activity	-
lcgut_c188	interferon-related developmental regulator 1	4	P:multicellular organismal development; P:muscle cell differentiation; C:nucleus; P:adult somatic muscle development	-
lcgut_c189	succinate dehydrogenase	9	P:succinate metabolic process; C:mitochondrial respiratory chain complex II; P:tricarboxylic acid cycle; P:nervous system development; P:respiratory electron transport chain; F:protein binding; F:flavin adenine dinucleotide binding; F:succinate dehydrogenase (ubiquinone) activity; P:oxidative phosphorylation	EC:1.3.5.1
lcgut_c190	proteasome ( macropain) 26s non- 13	17	P:protein polyubiquitination; C:nucleoplasm; P:meiosis I; P:regulation of cellular amino acid metabolic process; P:positive regulation of ubiquitin-protein ligase activity involved in mitotic cell cycle; P:regulation of apoptotic process; P:gene expression; P:viral reproduction; P:negative regulation of ubiquitin-protein ligase activity involved in mitotic cell cycle; C:cytosol; P:antigen process…	-
lcgut_c191	h aca ribonucleoprotein complex subunit 2-like protein	5	C:nucleolus; C:Cajal body; F:snoRNA binding; P:rRNA pseudouridine synthesis; C:small nucleolar ribonucleoprotein complex	-
lcgut_c192	udp-xylose and udp-n-acetylglucosamine transporter	6	C:Golgi membrane; F:UDP-xylose transmembrane transporter activity; P:UDP-xylose transport; P:UDP-N-acetylglucosamine transport; C:integral to membrane; F:UDP-N-acetylglucosamine transmembrane transporter activity	-
lcgut_c193	phospholipase membrane-associated	10	F:phospholipase activity; P:retinoid metabolic process; F:carboxylic ester hydrolase activity; P:multicellular organismal process; C:membrane part; P:biological regulation; P:steroid metabolic process; P:small molecule metabolic process; C:plasma membrane; P:phospholipid catabolic process	EC:3.1.1.0
lcgut_c194	hypoxia up-regulated protein 1 precursor	4	P:activation of signaling protein activity involved in unfolded protein response; P:response to hypoxia; F:ATP binding; C:endoplasmic reticulum lumen	-
lcgut_c195	zinc finger protein 161 homolog	5	F:zinc ion binding; F:DNA binding; P:negative regulation of transcription from RNA polymerase II promoter; F:protein binding; C:nucleus	-
lcgut_c196	cytochrome p450 3a	8	C:endoplasmic reticulum membrane; C:microsome; F:electron carrier activity; F:heme binding; F:aromatase activity; P:oxidation-reduction process; P:response to xenobiotic stimulus; P:electron transport	EC:1.14.14.1
lcgut_c197	staphylococcal nuclease domain-containing protein 1	9	P:nucleic acid phosphodiester bond hydrolysis; F:nucleic acid binding; C:mitochondrion; P:regulation of transcription, DNA-dependent; C:RNA-induced silencing complex; P:gene silencing by RNA; C:melanosome; F:nuclease activity; C:nucleus	-
lcgut_c198	rhesus blood group-associated glycoprotein	9	P:ammonium transmembrane transport; P:carbon dioxide transport; P:urea transport; C:plasma membrane; F:ammonia transmembrane transporter activity; C:integral to membrane; P:cellular ion homeostasis; F:ammonium transmembrane transporter activity; F:ankyrin binding	-
lcgut_c199	ras-related protein rab-5c	13	C:early endosome membrane; P:small GTPase mediated signal transduction; C:endocytic vesicle; C:melanosome; P:GTP catabolic process; F:protein binding; F:GTPase activity; P:regulation of endocytosis; C:lipid particle; P:endosome organization; P:protein transport; F:GTP binding; C:plasma membrane	-
lcgut_c200	actin-related protein 2 3 complex subunit 1a	4	C:cytoplasm; C:Arp2/3 protein complex; P:regulation of actin filament polymerization; F:actin binding	-
lcgut_c201	3-hydroxyacyl- dehydrogenase type-2	22	F:testosterone 17-beta-dehydrogenase (NAD+) activity; F:3-hydroxyacyl-CoA dehydrogenase activity; F:acetoacetyl-CoA reductase activity; F:estradiol 17-beta-dehydrogenase activity; C:mitochondrial inner membrane; F:cholate 7-alpha-dehydrogenase activity; F:7-beta-hydroxysteroid dehydrogenase (NADP+) activity; F:3-hydroxy-2-methylbutyryl-CoA dehydrogenase activity; C:endoplasmic reticulum; P:tRNA p…	EC:1.1.1.63; EC:1.1.1.35; EC:1.1.1.36; EC:1.1.1.62; EC:1.1.1.159; EC:1.1.1.201; EC:1.1.1.178; EC:1.1.1.239
lcgut_c202	protein transport protein sec24d	14	C:Golgi membrane; F:zinc ion binding; P:antigen processing and presentation of peptide antigen via MHC class I; C:COPII vesicle coat; C:endoplasmic reticulum membrane; P:intracellular protein transport; C:cytosol; P:extracellular matrix constituent secretion; P:embryonic viscerocranium morphogenesis; P:COPII vesicle coating; P:cartilage morphogenesis; C:perinuclear region of cytoplasm; P:post-tra…	-
lcgut_c203	acetyl- cytosolic	13	C:nucleolus; F:acetyl-CoA C-acetyltransferase activity; C:mitochondrion; P:pyruvate metabolic process; P:isoleucine catabolic process; P:leucine catabolic process; P:lysine catabolic process; P:tryptophan metabolic process; P:valine catabolic process; P:fatty acid biosynthetic process; P:benzoate metabolic process; P:acyl-carrier-protein biosynthetic process; P:cellular ketone body metabolic proc…	EC:2.3.1.9
lcgut_c204	rab5-interacting protein	8	C:mitochondrion; P:regulation of transcription, DNA-dependent; F:sequence-specific DNA binding; F:sequence-specific DNA binding transcription factor activity; P:positive regulation of neuron differentiation; P:retina development in camera-type eye; C:transcription factor complex;	-
lcgut_c205	3-oxo-5-beta-steroid 4-dehydrogenase	14	C:cytosol; P:cholesterol catabolic process; C:lysosome; P:oxidation-reduction process; P:bile acid biosynthetic process; F:delta4-3-oxosteroid 5beta-reductase activity; P:proteolysis; P:digestion; F:aspartic-type endopeptidase activity; F:aldo-keto reductase (NADP) activity; F:3-oxo-5-beta-steroid 4-dehydrogenase activity; P:androgen metabolic process; P:C21-steroid hormone metabolic process; P:e…	EC:1.3.1.3; EC:3.4.23.0; EC:1.3.99.6
lcgut_c206	neutral alpha-glucosidase ab-like	6	F:glucan 1,3-alpha-glucosidase activity; P:carbohydrate metabolic process; C:melanosome; C:endoplasmic reticulum; F:carbohydrate binding; C:Golgi apparatus	EC:3.2.1.84
lcgut_c208	formiminotransferase cyclodeaminase	11	P:histidine catabolic process to glutamate and formate; C:cytosol; F:folic acid binding; P:cytoskeleton organization; P:cellular nitrogen compound metabolic process; P:tetrahydrofolate interconversion; P:histidine catabolic process to glutamate and formamide; F:glutamate formimidoyltransferase activity; C:centriole; F:formimidoyltetrahydrofolate cyclodeaminase activity; C:Golgi apparatus	EC:2.1.2.5; EC:4.3.1.4
lcgut_c209	pre-mrna-processing factor 19	18	P:protein polyubiquitination; P:negative regulation of neuron differentiation; C:nuclear speck; P:lipid biosynthetic process; F:ubiquitin-ubiquitin ligase activity; P:inner cell mass cell proliferation; C:ubiquitin ligase complex; C:catalytic step 2 spliceosome; C:spindle; F:identical protein binding; P:spliceosomal complex assembly; F:DNA binding; C:Prp19 complex; P:positive regulation of neuron…	-
lcgut_c210	aminopeptidase-like 1	5	C:cytoplasm; P:proteolysis; F:manganese ion binding; F:metalloexopeptidase activity; F:aminopeptidase activity	EC:3.4.11.0
lcgut_c211	ctd nuclear envelope phosphatase 1	13	P:protein dephosphorylation; P:nuclear envelope organization; C:nuclear membrane; C:integral to membrane; C:Nem1-Spo7 phosphatase complex; P:positive regulation of triglyceride biosynthetic process; P:protein localization to nucleus; F:protein serine/threonine phosphatase activity; P:nervous system development; P:cell differentiation; F:protein binding; C:perinuclear region of cytoplasm; C:endopl…	-
lcgut_c212	ist1 homolog	3	P:cell cycle; C:cytoplasmic membrane-bounded vesicle; P:cell division	-
lcgut_c213	atp h+ mitochondrial f1 beta polypeptide	23	P:angiogenesis; F:proton-transporting ATPase activity, rotational mechanism; F:hydrogen-exporting ATPase activity, phosphorylative mechanism; P:negative regulation of cell adhesion involved in substrate-bound cell migration; P:ADP biosynthetic process; F:hydrogen ion transporting ATP synthase activity, rotational mechanism; F:lipoprotein particle receptor activity; P:regulation of intracellular p…	EC:3.6.3.6
lcgut_c214	transitional endoplasmic reticulum atpase	28	P:ER-associated protein catabolic process; F:receptor binding; P:regulation of apoptotic process; C:microsome; P:activation of cysteine-type endopeptidase activity involved in apoptotic process; F:polyubiquitin binding; P:double-strand break repair; C:nucleolus; C:cytosol; P:positive regulation of proteasomal ubiquitin-dependent protein catabolic process; F:protein domain specific binding; P:prot…	EC:3.6.1.3
lcgut_c215	eps8-like 3	4	F:molecular_function; P:biological_process; C:cellular_component; C:cytoplasm
lcgut_c216	glutamyl aminopeptidase	14	P:cell migration; P:angiogenesis; F:zinc ion binding; C:external side of plasma membrane; P:cell-cell signaling; P:angiotensin catabolic process in blood; C:brush border; P:glomerulus development; C:cytoplasmic vesicle; P:proteolysis; F:metalloaminopeptidase activity; C:apical plasma membrane; P:cell proliferation; C:integral to plasma membrane	-
lcgut_c217	nucleolin	8	C:eukaryotic translation initiation factor 3 complex; C:nucleolus; P:formation of translation initiation complex; F:DNA binding; F:translation initiation factor activity; F:nucleotide binding; C:ribosome; P:regulation of translational initiation	-
lcgut_c219	cleft lip and palate associated transmembrane protein 1	3	C:integral to plasma membrane; C:external side of plasma membrane; P:regulation of T cell differentiation in thymus	-
lcgut_c221	transmembrane protease serine 2	2	C:plasma membrane; F:peptidase activity	-
lcgut_c222	acyl-coenzyme a very long chain	14	P:negative regulation of fatty acid oxidation; F:flavin adenine dinucleotide binding; P:energy derivation by oxidation of organic compounds; P:temperature homeostasis; P:regulation of cholesterol metabolic process; C:mitochondrial inner membrane; C:mitochondrial nucleoid; P:activation of signaling protein activity involved in unfolded protein response; F:fatty-acyl-CoA binding; P:very long-chain …	-
lcgut_c223	udp glucuronosyltransferase 5 polypeptide g2 precursor	3	F:transferase activity, transferring hexosyl groups; P:oxidation-reduction process; F:oxidoreductase activity, acting on paired donors, with incorporation or reduction of molecular oxygen, 2-oxoglutarate as one donor, and incorporation of one atom each of oxygen into both donors	EC:2.4.1.0; EC:1.14.11.0
lcgut_c224	atp-dependent clp protease proteolytic mitochondrial	6	F:identical protein binding; F:serine-type endopeptidase activity; P:protein homooligomerization; C:mitochondrial matrix; F:ATP binding; P:misfolded or incompletely synthesized protein catabolic process	EC:3.4.21.0
lcgut_c225	glutaminyl-trna synthetase-like	17	C:cytosol; F:glutamine-tRNA ligase activity; F:RNA binding; C:soluble fraction; P:glutamyl-tRNA aminoacylation; F:proline-tRNA ligase activity; P:protein complex assembly; F:ATP binding; F:protein binding; C:mitochondrial matrix; F:glutamate-tRNA ligase activity; P:prolyl-tRNA aminoacylation; P:glutaminyl-tRNA aminoacylation; P:arginine metabolic process; P:proline metabolic process; C:glutamate-…	EC:6.1.1.18; EC:6.1.1.15; EC:6.1.1.17
lcgut_c226	PREDICTED: hypothetical protein LOC100710236 [Oreochromis niloticus]	0	-
lcgut_c227	bridging integrator 2	1	F:protein binding	-
lcgut_c228	rho gdp-dissociation inhibitor 1	8	C:cytoplasm; F:GTPase activator activity; P:Rho protein signal transduction; F:Rho GDP-dissociation inhibitor activity; F:protein binding; C:immunological synapse; P:regulation of catalytic activity; P:regulation of protein localization	-
lcgut_c230	26s proteasome non-atpase regulatory subunit 6	19	P:protein polyubiquitination; C:nucleoplasm; P:regulation of cellular amino acid metabolic process; P:positive regulation of ubiquitin-protein ligase activity involved in mitotic cell cycle; P:regulation of apoptotic process; P:gene expression; P:viral reproduction; P:negative regulation of ubiquitin-protein ligase activity involved in mitotic cell cycle; P:lens fiber cell differentiation; C:cyto…	EC:3.6.1.3
lcgut_c231	costars family protein abracl	3	F:molecular_function; P:biological_process; C:cellular_component
lcgut_c233	membrane-associated progesterone receptor component 1	9	C:nucleolus; F:receptor activity; C:endoplasmic reticulum membrane; C:microsome; C:cell surface; F:heme binding; C:integral to membrane; F:steroid binding; P:signal transduction	-
lcgut_c234	collagen alpha-1 chain	4	C:sarcolemma; C:extracellular matrix; P:cellular response to amino acid stimulus; C:extracellular region	-
lcgut_c235	alpha-enolase	19	P:response to virus; C:soluble fraction; P:negative regulation of cell growth; P:positive regulation of binding; C:phosphopyruvate hydratase complex; P:cellular response to acid; F:magnesium ion binding; C:synaptosome; P:glycolysis; P:gluconeogenesis; F:protein heterodimerization activity; F:protein homodimerization activity; P:negative regulation of transcription, DNA-dependent; C:extrinsic to p…	EC:4.2.1.11
lcgut_c236	novel protein	0	-
lcgut_c238	nucleophosmin	30	P:hemopoiesis; P:regulation of endodeoxyribonuclease activity; F:histone binding; C:spindle pole centrosome; F:protein kinase binding; P:nucleocytoplasmic transport; P:regulation of centriole replication; F:ribosomal small subunit binding; F:ribosomal large subunit binding; P:negative regulation of centrosome duplication; P:cell aging; P:intracellular protein transport; C:nucleolus; P:negative re…	-
lcgut_c240	hyaluronan-binding protein 2	1	F:serine-type peptidase activity	-
lcgut_c241	acyl-coenzyme a c-4 to c-12 straight chain	21	F:flavin adenine dinucleotide binding; P:protein homotetramerization; P:cardiac muscle cell differentiation; P:regulation of gluconeogenesis; C:mitochondrial matrix; P:post-embryonic development; F:isomerase activity; C:mitochondrial membrane; F:identical protein binding; C:axon; P:glycogen biosynthetic process; P:response to starvation; F:acryloyl-CoA reductase activity; P:response to cold; P:me…	-
lcgut_c242	solute carrier family 23 member 1	16	F:dehydroascorbic acid transporter activity; P:lung development; F:sodium-dependent L-ascorbate transmembrane transporter activity; C:intracellular organelle; P:L-ascorbic acid metabolic process; P:transepithelial L-ascorbic acid transport; C:basal plasma membrane; P:dehydroascorbic acid transport; C:brush border; P:brain development; P:response to toxin; F:L-ascorbate:sodium symporter activity; …	-
lcgut_c243	coatomer subunit alpha isoform 2	12	P:pancreatic juice secretion; C:COPI vesicle coat; C:cytosol; P:retrograde vesicle-mediated transport, Golgi to ER; C:extracellular space; P:intra-Golgi vesicle-mediated transport; P:COPI coating of Golgi vesicle; P:notochord development; P:intracellular protein transport; F:structural molecule activity; F:hormone activity; P:signal transduction	-
lcgut_c244	nadph--cytochrome p450 reductase	37	F:flavin adenine dinucleotide binding; P:positive regulation of chondrocyte differentiation; P:negative regulation of lipase activity; P:cellular response to follicle-stimulating hormone stimulus; P:demethylation; P:negative regulation of apoptotic process; P:cellular organofluorine metabolic process; P:positive regulation of monooxygenase activity; C:microsome; P:positive regulation of cholester…	EC:1.6.2.4; EC:1.6.2.2; EC:1.9.99.1
lcgut_c245	annexin a1	11	P:transport; P:negative regulation of catalytic activity; P:negative regulation of coagulation; C:cell part; F:calcium ion binding; P:fin regeneration; P:organ development; F:calcium-dependent phospholipid binding; P:cell differentiation; P:regulation of cellular process; F:phospholipase inhibitor activity	-
lcgut_c246	pancreatic elastase	11	P:Wnt receptor signaling pathway; P:regulation of cell differentiation; P:inflammatory response; P:positive regulation of transcription from RNA polymerase II promoter; P:exocrine pancreas development; P:multicellular organism growth; F:serine-type peptidase activity; P:negative regulation of transcription from RNA polymerase II promoter; P:post-embryonic development; P:regulation of cell prolife…	-
lcgut_c247	adiponectin receptor 2	5	F:receptor activity; C:integral to membrane; F:protein heterodimerization activity; F:identical protein binding; P:signal transduction	-
lcgut_c249	alanine aminotransferase 2-like	7	F:pyridoxal phosphate binding; F:L-alanine:2-oxoglutarate aminotransferase activity; P:biosynthetic process; P:2-oxoglutarate metabolic process; P:L-alanine catabolic process; P:aspartate metabolic process; P:carbon utilization	EC:2.6.1.2
lcgut_c250	g1 to s phase transition 1	10	F:translation release factor activity; P:protein methylation; P:GTP catabolic process; F:GTPase activity; P:nuclear-transcribed mRNA catabolic process, nonsense-mediated decay; F:GTP binding; C:ribosome; ; P:regulation of translational termination; C:translation release factor complex	-
lcgut_c251	cytochrome c oxidase subunit vib isoform 1	6	C:mitochondrial inner membrane; P:ion transmembrane transport; P:proton transport; F:cytochrome-c oxidase activity; P:mitochondrial electron transport, cytochrome c to oxygen; C:respiratory chain complex IV	EC:1.9.3.1
lcgut_c252	p21-activated protein kinase-interacting protein 1-like	5	C:nucleolus; F:kinase activity; C:plasma membrane; P:phosphorylation; P:negative regulation of signal transduction	-
lcgut_c253	membrane-associated guanylate ww and pdz domain-containing protein 1	2	F:kinase activity; P:phosphorylation
lcgut_c254	protein fam46a-like	3	F:molecular_function; P:biological_process; C:cellular_component
lcgut_c255	transgelin	5	P:muscle organ development; P:cell morphogenesis; F:actin binding; C:actin cytoskeleton; P:actin cytoskeleton organization	-
lcgut_c256	ribosome-binding protein 1	5	F:receptor activity; C:integral to endoplasmic reticulum membrane; C:ribosome; P:signal transduction; P:translation	-
lcgut_c257	protein fam46a-like	3	F:molecular_function; P:biological_process; C:cellular_component
lcgut_c258	actin-related protein 2 3 complex subunit 4	10	C:Arp2/3 protein complex; F:protein binding, bridging; F:actin filament binding; P:cellular protein modification process; F:ATP binding; C:cell projection; P:actin nucleation; F:tubulin-tyrosine ligase activity; C:cytoplasm; P:tyrosine metabolic process	EC:6.3.2.25
lcgut_c260	aldose reductase	15	F:alditol:NADP+ 1-oxidoreductase activity; P:oxidation-reduction process; P:positive regulation of JAK-STAT cascade; P:sorbitol biosynthetic process; P:glycoside metabolic process; C:extracellular space; P:stress-activated protein kinase signaling cascade; P:positive regulation of smooth muscle cell proliferation; C:nucleus; P:response to organic substance; P:fructose metabolic process; P:galacto…	EC:1.1.1.21
lcgut_c261	transmembrane 9 superfamily member 2-like	3	C:integral to plasma membrane; C:endosome membrane; P:transport	-
lcgut_c262	adenosylhomocysteinase 3	3	F:adenosylhomocysteinase activity; P:one-carbon metabolic process; P:methionine metabolic process	EC:3.3.1.1
lcgut_c263
lcgut_c265	phosphoethanolamine phosphocholine phosphatase-like	6	P:endochondral ossification; P:bone mineralization involved in bone maturation; P:dephosphorylation; F:phosphatase activity; C:extracellular matrix part; F:pyrophosphatase activity	EC:3.1.3.0
lcgut_c266	arsenite methyltransferase	3	F:arsenite methyltransferase activity; P:methylation; C:mitochondrion	EC:2.1.1.137
lcgut_c267	mki67 fha domain-interacting nucleolar phospho	12	P:rRNA transcription; F:RNA binding; C:nucleolus; C:condensed nuclear chromosome; P:protein complex assembly; F:protein binding; F:nucleotide binding; P:multicellular organismal development; C:nucleoplasm; C:cytoplasm; P:rRNA metabolic process; P:negative regulation of phosphatase activity	-
lcgut_c268	isocitrate dehydrogenase	9	P:glyoxylate cycle; F:NAD binding; P:2-oxoglutarate metabolic process; C:mitochondrial inner membrane; F:isocitrate dehydrogenase (NADP+) activity; F:magnesium ion binding; P:isocitrate metabolic process; P:glutathione metabolic process; P:reductive tricarboxylic acid cycle	EC:1.1.1.42
lcgut_c269	baculoviral iap repeat-containing protein 6	15	C:microtubule organizing center; C:spindle pole; C:midbody; P:spongiotrophoblast layer development; P:regulation of cytokinesis; C:endosome; P:anti-apoptosis; C:membrane fraction; F:ubiquitin-protein ligase activity; P:protein ubiquitination; C:trans-Golgi network; P:labyrinthine layer development; P:positive regulation of cell proliferation; F:cysteine-type endopeptidase inhibitor activity; P:pr…	EC:6.3.2.19
lcgut_c270	phosphoglycerate mutase 2	13	P:response to mercury ion; F:2,3-bisphosphoglycerate-dependent phosphoglycerate mutase activity; C:cytosol; P:striated muscle contraction; C:soluble fraction; P:spermatogenesis; P:glycolysis; P:gluconeogenesis; F:bisphosphoglycerate mutase activity; P:small molecule metabolic process; F:cofactor binding; C:nucleus; F:bisphosphoglycerate 2-phosphatase activity	EC:5.4.2.4; EC:3.1.3.13
lcgut_c271	meprin a subunit alpha	5	P:positive regulation of angiogenesis; F:metalloendopeptidase activity; P:proteolysis; C:membrane; F:zinc ion binding	EC:3.4.24.0
lcgut_c272	cyclin g1	0	-
lcgut_c273	v-type proton atpase subunit e 1	13	P:insulin receptor signaling pathway; P:cell growth; C:integral to membrane; C:proton-transporting V-type ATPase, V0 domain; P:cellular iron ion homeostasis; C:membrane fraction; P:transferrin transport; P:vacuolar acidification; F:proton-transporting ATPase activity, rotational mechanism; P:ATP hydrolysis coupled proton transport; C:endosome membrane; C:vacuole; P:oxidative phosphorylation	-
lcgut_c274
lcgut_c275	c6orf64 homolog	0	-
lcgut_c276	cellular nucleic acid-binding protein	6	F:RNA binding; P:head development; F:single-stranded DNA binding; P:neural crest cell fate specification; F:zinc ion binding; P:cartilage development	-
lcgut_c277	alcohol dehydrogenase class-3	12	C:cytoplasm; P:octanol metabolic process; F:S-(hydroxymethyl)glutathione dehydrogenase activity; P:ethanol oxidation; P:formaldehyde metabolic process; P:response to chemical stimulus; F:alcohol dehydrogenase (NAD) activity; F:formaldehyde dehydrogenase activity; F:zinc ion binding; F:nucleotide binding; P:urea cycle intermediate metabolic process; P:methane metabolic process	EC:1.1.1.284; EC:1.1.1.1; EC:1.2.1.46
lcgut_c278	capping protein (actin filament) muscle z- beta	14	C:cytosol; C:cortical cytoskeleton; C:Z disc; P:lamellipodium assembly; C:intercalated disc; P:regulation of cell morphogenesis; C:WASH complex; F:actin binding; P:cellular component movement; C:F-actin capping protein complex; C:lamellipodium; P:actin filament capping; C:membrane; P:blood coagulation	-
lcgut_c279	papilin-like protein	7	F:sequence-specific DNA binding transcription factor activity; P:rRNA transcription; P:cell proliferation; F:transcription factor binding; F:double-stranded DNA binding; C:transcription factor complex;	-
lcgut_c280	niemann-pick c1-like protein 1	8	F:Rab GTPase binding; C:integral to membrane; F:myosin V binding; P:lipoprotein metabolic process; P:intestinal cholesterol absorption; P:cholesterol biosynthetic process; C:plasma membrane; C:myosin complex	-
lcgut_c281	macrophage mannose receptor 1-like	2	F:carbohydrate binding; P:cell adhesion
lcgut_c282	transmembrane protein 214	1	C:membrane	-
lcgut_c283	stromal cell derived factor 4	12	C:Golgi lumen; F:calcium ion binding; C:soluble fraction; C:bleb; P:response to ethanol; P:UV protection; F:identical protein binding; P:cerebellum development; P:zymogen granule exocytosis; C:late endosome; C:plasma membrane; P:fat cell differentiation	-
lcgut_c284	ammonium transporter rh type c	9	C:integral to plasma membrane; C:basolateral plasma membrane; C:apical plasma membrane; F:ammonia transmembrane transporter activity; P:regulation of pH; P:cellular ion homeostasis; P:transepithelial ammonium transport; F:ammonium transmembrane transporter activity; F:ankyrin binding	-
lcgut_c285	platelet glycoprotein 4	65	P:positive regulation of interleukin-6 production; P:triglyceride metabolic process; P:cellular response to hydroperoxide; P:positive regulation of interleukin-12 production; P:negative regulation of angiogenesis; P:defense response to Gram-positive bacterium; P:fatty acid oxidation; P:plasma membrane long-chain fatty acid transport; P:positive regulation of I-kappaB kinase/NF-kappaB cascade; P:l…	-
lcgut_c286	cystathionine gamma-lyase	24	P:protein-pyridoxal-5-phosphate linkage via peptidyl-N6-pyridoxal phosphate-L-lysine; F:cystathionine beta-lyase activity; P:protein homotetramerization; F:L-cysteine desulfhydrase activity; C:cytoplasm; P:negative regulation of cell proliferation; P:anti-apoptosis; P:hydrogen sulfide biosynthetic process; P:positive regulation of I-kappaB kinase/NF-kappaB cascade; F:L-cystine L-cysteine-lyase (d…	EC:4.4.1.8; EC:4.4.1.1
lcgut_c287	acylamino-acid-releasing enzyme	4	C:cytoplasm; C:nuclear membrane; F:serine-type endopeptidase activity; P:proteolysis	EC:3.4.21.0
lcgut_c288	nucleolar rna helicase 2	6	F:RNA binding; C:nucleolus; F:ATP-dependent helicase activity; P:ATP catabolic process; F:DNA binding; F:ATP binding	-
lcgut_c289
lcgut_c290	methylglutaconyl- mitochondrial-like	14	P:nuclear-transcribed mRNA catabolic process, deadenylation-dependent decay; F:methylglutaconyl-CoA hydratase activity; F:mRNA 3'-UTR binding; C:mitochondrion; F:enoyl-CoA hydratase activity; P:isoleucine catabolic process; P:leucine catabolic process; P:valine catabolic process; P:lysine catabolic process; P:tryptophan metabolic process; P:fatty acid biosynthetic process; P:benzoate metabolic pr…	EC:4.2.1.18; EC:4.2.1.17
lcgut_c291	novel protein non-vertebrate chitin synthase protein	0	-
lcgut_c292	reticulon-4-interacting protein mitochondrial	5	F:oxidoreductase activity; C:mitochondrion; F:nucleotide binding; P:oxidation-reduction process; F:zinc ion binding	-
lcgut_c293	acyl- synthetase family member 2	4	P:lipid metabolic process; F:catalytic activity; C:mitochondrion; F:nucleotide binding	-
lcgut_c297	eukaryotic translation initiation factor 3 subunit l	7	C:eukaryotic translation initiation factor 3 complex; C:fibrillar center; C:nucleoplasm; F:protein binding; F:translation initiation factor activity; C:ribosome; P:regulation of translational initiation	-
lcgut_c298	serine incorporator 1 precursor	9	C:integral to membrane; P:positive regulation of transferase activity; P:L-serine transport; P:sphingolipid metabolic process; P:phosphatidylserine metabolic process; C:endoplasmic reticulum membrane; P:phospholipid biosynthetic process; F:L-serine transmembrane transporter activity; C:plasma membrane	-
lcgut_c299	transmembrane 6 superfamily member 2	1	C:membrane	-
lcgut_c300	bifunctional aminoacyl-trna synthetase	9	F:proline-tRNA ligase activity; P:prolyl-tRNA aminoacylation; F:glutamate-tRNA ligase activity; P:glutamyl-tRNA aminoacylation; F:ATP binding; P:arginine metabolic process; P:proline metabolic process; C:glutamate-tRNA ligase complex; P:chlorophyll metabolic process	EC:6.1.1.15; EC:6.1.1.17
lcgut_c302	dolichyl-diphosphooligosaccharide--protein glycosyltransferase subunit stt3a	5	C:membrane fraction; P:protein N-linked glycosylation via asparagine; C:oligosaccharyltransferase complex; C:integral to membrane; F:dolichyl-diphosphooligosaccharide-protein glycotransferase activity	EC:2.4.1.119
lcgut_c304	at-rich interactive domain-containing protein 3a-like	0	-
lcgut_c305	grpe protein homolog mitochondrial	8	F:adenyl-nucleotide exchange factor activity; P:protein folding; P:protein import into mitochondrial matrix; F:chaperone binding; C:mitochondrial matrix; F:unfolded protein binding; F:protein homodimerization activity; P:regulation of catalytic activity	-
lcgut_c306	coagulin factor ii	23	P:blood coagulation, intrinsic pathway; P:negative regulation of astrocyte differentiation; P:post-translational protein modification; C:soluble fraction; P:positive regulation of reactive oxygen species metabolic process; P:negative regulation of platelet activation; P:negative regulation of proteolysis; C:endoplasmic reticulum lumen; F:growth factor activity; C:extracellular space; P:negative r…	EC:3.4.21.0
lcgut_c308	peroxisomal acyl-coenzyme a oxidase 3	11	F:flavin adenine dinucleotide binding; F:pristanoyl-CoA oxidase activity; F:receptor binding; F:acyl-CoA dehydrogenase activity; C:peroxisomal matrix; P:fatty acid beta-oxidation using acyl-CoA oxidase; F:fatty acid binding; C:mitochondrion; P:acyl-CoA metabolic process; P:signal transduction; P:electron transport	EC:1.3.99.3
lcgut_c311	rest corepressor 1	11	P:regulation of retinoic acid biosynthetic process; P:negative regulation of transcription from RNA polymerase II promoter; F:protein binding; C:transcriptional repressor complex; P:histone H4 deacetylation; F:transcription regulatory region DNA binding; P:blood coagulation; P:positive regulation of megakaryocyte differentiation; P:erythrocyte differentiation; F:RNA polymerase II core promoter pr…	-
lcgut_c312	serine threonine-protein phosphatase pp1-gamma catalytic subunit	24	P:angiogenesis; P:regulation of nucleocytoplasmic transport; C:dendritic spine; C:nuclear speck; P:mitotic prometaphase; F:protein kinase binding; P:mitotic nuclear envelope reassembly; C:membrane fraction; C:condensed chromosome kinetochore; P:cell division; P:glycogen metabolic process; P:triglyceride catabolic process; C:nucleolus; C:cytosol; C:mitochondrial outer membrane; F:metal ion binding…	-
lcgut_c313	cell cycle control protein 50a	1	C:integral to membrane	-
lcgut_c315	transmembrane emp24 domain-containing protein 2 precursor	22	P:positive regulation of gene expression; F:protein binding; C:COPI coated vesicle membrane; P:protein targeting to plasma membrane; P:embryonic placenta development; C:microsome; C:integral to membrane; C:endoplasmic reticulum membrane; P:heart looping; P:Golgi organization; P:maternal placenta development; P:neural tube closure; C:endoplasmic reticulum-Golgi intermediate compartment membrane; P…	-
lcgut_c316	transcobalamin-2 precursor	3	P:cobalamin transport; P:cobalamin metabolic process; F:cobalamin binding	-
lcgut_c317	proteasome subunit alpha type-1	24	P:protein polyubiquitination; C:nucleoplasm; F:protein binding; P:regulation of cellular amino acid metabolic process; P:positive regulation of ubiquitin-protein ligase activity involved in mitotic cell cycle; P:regulation of apoptotic process; P:gene expression; C:polysome; P:viral reproduction; P:negative regulation of ubiquitin-protein ligase activity involved in mitotic cell cycle; F:threonin…	EC:3.4.25.0
lcgut_c318	band -like protein 3 isoform 1	8	C:cytoplasm; C:cell-cell junction; C:cytoskeleton; C:extrinsic to membrane; F:actin binding; C:plasma membrane; P:cortical actin cytoskeleton organization; F:structural molecule activity	-
lcgut_c319	proteasome subunit beta type-5 precursor	6	C:cytoplasm; P:response to oxidative stress; C:proteasome core complex; P:proteasomal ubiquitin-dependent protein catabolic process; C:nucleus; F:threonine-type endopeptidase activity	EC:3.4.25.0
lcgut_c320	upf0480 protein c15orf24 homolog	4	C:ER membrane protein complex; F:carboxypeptidase activity; F:carbohydrate binding; F:purine nucleotide binding	-
lcgut_c321	microfibrillar-associated protein 3-like	2	C:integral to membrane; C:plasma membrane
lcgut_c323	complement component c6 precursor	7	F:protein binding; C:membrane attack complex; P:activation of cysteine-type endopeptidase activity involved in apoptotic process; C:extracellular space; P:induction of apoptosis; P:complement activation; P:defense response	-
lcgut_c324	apoptosis regulator bax	80	P:positive regulation of neuron apoptotic process; P:mitochondrial fusion; P:positive regulation of developmental pigmentation; P:regulation of nitrogen utilization; P:positive regulation of release of sequestered calcium ion into cytosol; P:ovarian follicle development; P:hypothalamus development; P:cellular response to UV; P:B cell homeostatic proliferation; P:branching involved in prostate gla…	-
lcgut_c326	selenocysteine-specific elongation factor	10	F:translation elongation factor activity; C:mitochondrion; P:selenocysteine incorporation; P:GTP catabolic process; F:GTPase activity; F:tRNA binding; F:GTP binding; C:nucleus; C:ribosome; P:regulation of translational elongation	-
lcgut_c327	troponin skeletal muscle	9	P:muscle filament sliding; P:regulation of muscle contraction; F:actin binding; P:response to stress; P:skeletal muscle contraction; F:calcium ion binding; C:troponin complex; F:troponin T binding; C:cytosol	-
lcgut_c329	tyrosine-protein kinase jak1	16	F:CCR5 chemokine receptor binding; C:cytosol; F:growth hormone receptor binding; P:protein autophosphorylation; P:peptidyl-tyrosine phosphorylation; P:intracellular protein kinase cascade; P:response to antibiotic; C:cytoskeleton; P:enzyme linked receptor protein signaling pathway; P:regulation of interferon-gamma-mediated signaling pathway; F:ATP binding; P:regulation of type I interferon-mediat…	EC:2.7.10.2
lcgut_c330	atpase family aaa domain-containing protein 1	13	F:protein binding; P:memory; P:learning; C:postsynaptic membrane; P:negative regulation of synaptic transmission, glutamatergic; C:cell junction; F:ATPase activity; P:ATP catabolic process; C:plasma membrane; F:ATP binding; C:peroxisomal membrane; P:positive regulation of receptor internalization; C:mitochondrion	EC:3.6.1.3
lcgut_c331	myomesin-2	1	F:structural constituent of muscle	-
lcgut_c332	26s protease regulatory subunit 8	29	C:cytoplasmic vesicle; P:negative regulation of transcription, DNA-dependent; F:thyrotropin-releasing hormone receptor binding; P:viral reproduction; P:negative regulation of ubiquitin-protein ligase activity involved in mitotic cell cycle; F:peptidase activity; C:nuclear proteasome complex; P:antigen processing and presentation of exogenous peptide antigen via MHC class I, TAP-dependent; P:M/G1 …	EC:3.6.1.3
lcgut_c333	nadh dehydrogenase	9	F:NADH dehydrogenase (ubiquinone) activity; C:mitochondrial respiratory chain complex I; F:phosphotransferase activity, alcohol group as acceptor; F:ATP binding; P:mitochondrial electron transport, NADH to ubiquinone; P:nucleobase-containing compound metabolic process; P:ubiquinone biosynthetic process; P:sodium ion transport; P:proton transport	EC:1.6.5.3; EC:2.7.1.0
lcgut_c334	filamin-a isoform 2	34	F:protein kinase C binding; F:signal transducer activity; C:trans-Golgi network; P:platelet activation; P:adenylate cyclase-inhibiting dopamine receptor signaling pathway; P:protein localization at cell surface; C:actin cytoskeleton; P:cytoplasmic sequestering of protein; P:protein stabilization; C:extracellular region; C:cytosol; P:negative regulation of sequence-specific DNA binding transcripti…	-
lcgut_c335	atp-binding cassette sub-family d member 3	15	P:fatty acid beta-oxidation; P:peroxisomal long-chain fatty acid import; F:protein self-association; C:mitochondrial inner membrane; C:integral to membrane; C:cytosol; P:peroxisome organization; P:response to drug; F:ATPase activity, coupled to transmembrane movement of substances; P:very long-chain fatty acid catabolic process; P:transmembrane transport; F:protein homodimerization activity; P:AT…	-
lcgut_c338	phosphoserine aminotransferase isoform 1	6	F:pyridoxal phosphate binding; P:L-serine biosynthetic process; F:O-phospho-L-serine:2-oxoglutarate aminotransferase activity; P:glycine metabolic process; P:threonine metabolic process; P:vitamin B6 metabolic process	EC:2.6.1.52
lcgut_c340	PREDICTED: hypothetical protein LOC100707181 [Oreochromis niloticus]	0	-
lcgut_c341	26s proteasome non-atpase regulatory subunit 9	1	C:proteasome complex	-
lcgut_c342	ras gtpase-activating protein-binding protein 2	4	F:nucleic acid binding; C:cytoplasm; P:transport; P:small GTPase mediated signal transduction	-
lcgut_c345	inter-alpha-trypsin inhibitor heavy chain h3	4	P:negative regulation of endopeptidase activity; C:cell part; C:extracellular region; F:endopeptidase inhibitor activity	-
lcgut_c346	transcription elongation factor 1 homolog	6	F:metal ion binding; F:translation elongation factor activity; C:nucleus; P:regulation of transcription, DNA-dependent; C:ribosome; P:regulation of translational elongation	-
lcgut_c347	serine threonine-protein kinase mtor	59	P:epidermal growth factor receptor signaling pathway; C:neuronal cell body; P:regulation of Rac GTPase activity; P:positive regulation of transcription from RNA polymerase III promoter; P:protein catabolic process; C:mTOR-FKBP12-rapamycin complex; P:protein autophosphorylation; C:TORC1 complex; P:positive regulation of peptidyl-tyrosine phosphorylation; P:positive regulation of myotube differenti…	EC:2.7.11.0
lcgut_c348	fumarylacetoacetate hydrolase domain-containing protein 1	7	F:acylpyruvate hydrolase activity; F:metal ion binding; F:acetylpyruvate hydrolase activity; C:mitochondrial inner membrane; F:fumarylpyruvate hydrolase activity; C:cytosol; P:tyrosine metabolic process	EC:3.7.1.5; EC:3.7.1.6
lcgut_c349	dolichyl-diphosphooligosaccharide-protein glycosyltransferase	10	C:oligosaccharyltransferase complex; P:protein N-linked glycosylation via asparagine; C:integral to membrane; P:innate immune response; P:post-translational protein modification; C:microsome; P:response to cytokine stimulus; P:T cell activation; P:SRP-dependent cotranslational protein targeting to membrane; F:dolichyl-diphosphooligosaccharide-protein glycotransferase activity	EC:2.4.1.119
lcgut_c350
lcgut_c351	sodium- and chloride-dependent taurine transporter-like	7	F:taurine:sodium symporter activity; C:integral to plasma membrane; P:neurotransmitter transport; P:sodium ion export; P:taurine transport; F:neurotransmitter:sodium symporter activity; P:organic acid transport	-
lcgut_c353	cub and zona pellucida-like domain-containing protein 1-like	2	F:calcium ion binding; F:carbohydrate binding
lcgut_c354	signal transducer and activator of transcription 6	6	P:regulation of transcription, DNA-dependent; F:calcium ion binding; F:signal transducer activity; P:signal transduction; C:nucleus; F:sequence-specific DNA binding transcription factor activity
lcgut_c355	atp synthase mitochondrial f1 complex assembly factor 2	3	C:nuclear speck; P:proton-transporting ATP synthase complex assembly; C:mitochondrion	-
lcgut_c356	transcription factor btf3 homolog 4	3	F:molecular_function; P:biological_process; C:cellular_component
lcgut_c358	creatine mitochondrial 1b	6	C:mitochondrial inner membrane; F:creatine kinase activity; P:phosphorylation; F:ATP binding; P:arginine metabolic process; P:proline metabolic process	EC:2.7.3.2
lcgut_c359	atp-binding cassette sub-family d member 1	18	F:peroxisomal fatty-acyl-CoA transporter activity; P:peroxisomal long-chain fatty acid import; C:cytosol; P:peroxisomal membrane transport; P:peroxisome organization; F:ATPase activity, coupled to transmembrane movement of substances; P:very long-chain fatty acid catabolic process; P:fatty acid beta-oxidation using acyl-CoA oxidase; P:transmembrane transport; C:perinuclear region of cytoplasm; F:…	EC:3.6.3.47
lcgut_c360	coatomer subunit epsilon	4	P:retrograde vesicle-mediated transport, Golgi to ER; C:COPI vesicle coat; F:structural molecule activity; P:protein transport	-
lcgut_c361	regulator of microtubule dynamics protein 1-like	3	C:mitochondrion; C:microtubule; C:spindle pole	-
lcgut_c362	probable atp-dependent rna helicase ddx5-like	27	P:regulation of alternative nuclear mRNA splicing, via spliceosome; P:negative regulation of transcription from RNA polymerase II promoter; P:positive regulation of DNA damage response, signal transduction by p53 class mediator; P:regulation of osteoblast differentiation; P:regulation of androgen receptor signaling pathway; F:calcium-dependent protein binding; F:pre-mRNA binding; P:positive regul…	-
lcgut_c363	programmed cell death protein 5	4	P:apoptotic process; C:cytoplasm; C:nucleus; F:DNA binding	-
lcgut_c364	nadh dehydrogenase	3	P:transport; C:mitochondrial respiratory chain complex I; P:electron transport chain	-
lcgut_c366	h aca ribonucleoprotein complex subunit 4	13	F:RNA binding; C:Cajal body; P:definitive hemopoiesis; C:nucleolus; P:rRNA processing; F:telomerase activity; C:telomerase holoenzyme complex; F:protein binding; P:telomere maintenance via telomerase; P:pseudouridine synthesis; F:pseudouridine synthase activity; P:cell proliferation; C:cytoplasm	EC:5.4.99.12
lcgut_c368	retinoblastoma-like protein 2	6	P:mitotic cell cycle; C:nucleolus; F:protein binding; C:nucleoplasm; P:regulation of lipid kinase activity; C:cytoplasm	-
lcgut_c369	splicing arginine serine-rich 7	10	F:RNA binding; P:termination of RNA polymerase II transcription; F:zinc ion binding; C:nucleolus; P:negative regulation of nuclear mRNA splicing, via spliceosome; P:mRNA 3'-end processing; F:protein binding; F:nucleotide binding; P:mRNA export from nucleus; C:nucleoplasm	-
lcgut_c371	PREDICTED: hypothetical protein LOC100698890 [Oreochromis niloticus]	0	-
lcgut_c372	dihydrolipoyllysine-residue succinyltransferase component of 2-oxoglutarate dehydrogenase mitochondrial	13	F:heat shock protein binding; P:2-oxoglutarate metabolic process; P:L-lysine catabolic process to acetyl-CoA via saccharopine; C:mitochondrion; F:chaperone binding; P:NADH metabolic process; P:tricarboxylic acid cycle; C:microsome; F:dihydrolipoyllysine-residue succinyltransferase activity; C:oxoglutarate dehydrogenase complex; C:nucleus; C:plasma membrane; P:acyl-carrier-protein biosynthetic pro…	EC:2.3.1.61
lcgut_c373	eukaryotic translation initiation factor 1	5	P:response to stress; P:regulation of translational initiation; P:dosage compensation by inactivation of X chromosome; F:translation initiation factor activity; C:ribosome	-
lcgut_c374	transcription factor gata-6	37	P:positive regulation of apoptotic process; P:cardiac muscle cell differentiation; P:negative regulation of transcription, DNA-dependent; F:RNA polymerase II core promoter sequence-specific DNA binding; P:in utero embryonic development; F:double-stranded DNA binding; P:odontogenesis of dentin-containing tooth; P:positive regulation of BMP signaling pathway; P:positive regulation of cardiac muscle…	-
lcgut_c375	amine oxidase	6	F:primary amine oxidase activity; P:dopamine catabolic process; P:oxidation-reduction process; C:integral to membrane; C:mitochondrial outer membrane; P:neurotransmitter catabolic process	EC:1.4.3.21
lcgut_c376	cysteine dioxygenase type 1	12	F:cysteine dioxygenase activity; C:cytosol; F:ferrous iron binding; P:oxidation-reduction process; P:lactation; P:response to ethanol; P:response to glucagon stimulus; P:L-cysteine catabolic process to taurine; P:response to glucocorticoid stimulus; P:taurine biosynthetic process; P:response to cAMP; P:response to amino acid stimulus	EC:1.13.11.20
lcgut_c377	cadherin-related family member 5	8	F:calcium ion binding; P:homophilic cell adhesion; C:integral to membrane; C:membrane; C:coated pit; P:cell adhesion; C:plasma membrane; P:calcium-dependent cell-cell adhesion
lcgut_c378	s100 calcium binding protein v2-like	2	F:nucleic acid binding; F:calcium ion binding	-
lcgut_c379	pdzk1l protein	1	P:establishment of localization	-
lcgut_c380	atp-binding cassette sub-family e member 1	12	P:response to virus; C:mitochondrion; F:metal ion binding; P:RNA catabolic process; P:ATP catabolic process; F:electron carrier activity; F:4 iron, 4 sulfur cluster binding; F:ATP binding; F:ribonuclease inhibitor activity; F:ATPase activity; P:interspecies interaction between organisms; P:electron transport	EC:3.6.1.3
lcgut_c381	glutathione synthetase	17	C:membrane raft; P:negative regulation of immune system process; P:response to chemical stimulus; P:negative regulation of cytokine production; P:regulation of transcription, DNA-dependent; P:negative regulation of signal transduction; F:glutathione synthase activity; F:magnesium ion binding; F:glutathione binding; F:tubulin binding; F:protein homodimerization activity; P:glutathione biosynthetic…	EC:6.3.2.3
lcgut_c382	transmembrane protein 111-like	4	C:ER membrane protein complex; P:photoreceptor cell maintenance; P:retina development in camera-type eye; C:trans-Golgi network transport vesicle	-
lcgut_c384	neutral and basic amino acid transport protein rbat	3	P:carbohydrate metabolic process; F:catalytic activity; F:cation binding	-
lcgut_c385	t-complex protein 1 subunit beta	9	P:melanosome transport; P:chaperone mediated protein folding independent of cofactor; C:nucleolus; C:microtubule; C:chaperonin-containing T-complex; F:ATP binding; P:Kupffer's vesicle development; F:unfolded protein binding; P:chaperone-mediated protein complex assembly	-
lcgut_c386	sphingolipid delta -desaturase c4-hydroxylase des2	7	F:sphingosine hydroxylase activity; P:fatty acid biosynthetic process; P:sphinganine metabolic process; P:ceramide biosynthetic process; F:sphingolipid delta-4 desaturase activity; C:integral to membrane; P:oxidation-reduction process	-
lcgut_c387	collagen alpha-3 chain	6	P:cellular process; P:response to glucose stimulus; P:system development; C:collagen; C:extracellular space; C:sarcolemma	-
lcgut_c388	-carotene 9 -oxygenase-like	3	P:carotene catabolic process; F:oxidoreductase activity, acting on single donors with incorporation of molecular oxygen, incorporation of two atoms of oxygen; P:oxidation-reduction process	EC:1.13.11.0
lcgut_c389	seryl-trna cytoplasmic	9	F:serine-tRNA ligase activity; P:selenocysteinyl-tRNA(Sec) biosynthetic process; C:mitochondrion; P:seryl-tRNA aminoacylation; F:ATP binding; P:patterning of blood vessels; P:glycine metabolic process; P:L-serine metabolic process; P:threonine metabolic process	EC:6.1.1.11
lcgut_c390	calcium-regulated heat stable protein 1	10	F:mRNA 3'-UTR binding; C:cytosol; C:cytoplasmic exosome (RNase complex); C:soluble fraction; P:regulation of transcription, DNA-dependent; F:DNA binding; F:phosphatase binding; P:regulation of mRNA stability; C:P granule; P:calcium-mediated signaling	-
lcgut_c391	mitochondrial import inner membrane translocase subunit tim13	7	P:chaperone-mediated protein transport; P:cellular protein metabolic process; F:zinc ion binding; C:mitochondrial inner membrane; P:protein import into mitochondrial inner membrane; C:mitochondrial intermembrane space protein transporter complex; P:sensory perception of sound	-
lcgut_c392	zinc transporter zip14-like	0	-
lcgut_c393	guanine nucleotide-binding protein g subunit alpha-like	25	F:G-protein coupled serotonin receptor binding; F:signal transducer activity; F:corticotropin-releasing hormone receptor 1 binding; P:locomotory behavior; P:response to hydrogen peroxide; P:regulation of heart contraction; P:response to organic nitrogen; C:heterotrimeric G-protein complex; C:synaptosome; P:aging; F:GTP binding; P:dopamine receptor signaling pathway; P:forebrain development; P:mus…	-
lcgut_c394	aldehyde dehydrogenase 4 member a1	25	P:oxidation-reduction process; F:electron carrier activity; P:4-hydroxyproline catabolic process; F:1-pyrroline-5-carboxylate dehydrogenase activity; C:mitochondrial matrix; P:proline catabolic process to glutamate; P:proline biosynthetic process; F:aldehyde dehydrogenase (NAD) activity; P:electron transport; P:arginine metabolic process; P:gluconeogenesis; P:glycolysis; P:histidine metabolic pro…	EC:1.5.1.12; EC:1.2.1.3
lcgut_c395	sterol carrier protein 2	35	C:nucleoplasm; P:negative regulation of cell migration; P:synaptonemal complex assembly; F:receptor binding; F:propanoyl-CoA C-acyltransferase activity; P:lipid transport; P:female meiosis; P:fertilization; C:extracellular space; F:sterol binding; P:cell division; P:apoptotic process; F:propionyl-CoA C2-trimethyltridecanoyltransferase activity; C:nucleolus; P:negative regulation of cell prolifera…	EC:2.3.1.176; EC:2.3.1.154
lcgut_c397	sphingosine-1-phosphate lyase 1	26	P:hemopoiesis; P:palate development; C:integral to endoplasmic reticulum membrane; P:kidney development; P:ceramide metabolic process; P:estrogen metabolic process; P:fibroblast migration; P:androgen metabolic process; P:spermatogenesis; P:nitrogen compound metabolic process; P:face morphogenesis; P:post-embryonic development; P:apoptotic process; F:sphinganine-1-phosphate aldolase activity; F:py…	EC:4.1.2.27; EC:4.1.1.0
lcgut_c398	heat shock 70kda protein 9	13	P:protein folding; C:nucleolus; P:hemopoiesis; P:fin regeneration; P:protein export from nucleus; P:protein targeting to mitochondrion; C:mitochondrial nucleoid; C:cell surface; F:enzyme binding; P:anti-apoptosis; F:ATP binding; F:ATPase activity; F:unfolded protein binding	EC:3.6.1.3
lcgut_c399	u1 small nuclear ribonucleoprotein c	8	C:Cajal body; F:U1 snRNA binding; F:zinc ion binding; F:single-stranded RNA binding; P:regulation of alternative nuclear mRNA splicing, via spliceosome; C:U1 snRNP; P:spliceosomal snRNP assembly; F:protein homodimerization activity	-
lcgut_c400	ubiquitin carboxyl-terminal hydrolase 4	11	P:ubiquitin-dependent protein catabolic process; F:ubiquitin thiolesterase activity; F:metal ion binding; P:regulation of protein stability; F:ubiquitin-specific protease activity; P:protein localization at cell surface; P:negative regulation of protein ubiquitination; F:adenosine receptor binding; P:protein deubiquitination; C:cytoplasm; C:nucleus	EC:3.1.2.15
lcgut_c401	nidogen 1	10	P:cell-matrix adhesion; F:laminin-1 binding; P:positive regulation of cell-substrate adhesion; F:collagen binding; F:calcium ion binding; C:basal lamina; C:integral to membrane; P:glomerular basement membrane development; C:cell periphery; C:collagen	-
lcgut_c402	transmembrane protein 147	2	C:integral to membrane; C:endoplasmic reticulum membrane	-
lcgut_c403	55 kda erythrocyte membrane protein	9	C:cortical cytoskeleton; C:stereocilium; C:membrane fraction; F:guanylate kinase activity; P:regulation of neutrophil chemotaxis; F:protein binding; P:signal transduction; C:integral to plasma membrane; P:purine nucleobase metabolic process	EC:2.7.4.8
lcgut_c404	eukaryotic translation initiation factor 3 subunit e	10	F:translation initiation factor activity; F:protein N-terminus binding; P:camera-type eye development; P:pigmentation; C:eukaryotic translation initiation factor 3 complex; C:PML body; P:nuclear-transcribed mRNA catabolic process, nonsense-mediated decay; P:embryonic viscerocranium morphogenesis; C:ribosome; P:regulation of translational initiation	-
lcgut_c405	26s protease regulatory subunit 7	24	P:protein polyubiquitination; C:nucleoplasm; P:regulation of cellular amino acid metabolic process; P:positive regulation of ubiquitin-protein ligase activity involved in mitotic cell cycle; P:regulation of apoptotic process; P:gene expression; P:viral reproduction; P:negative regulation of ubiquitin-protein ligase activity involved in mitotic cell cycle; C:nucleolus; C:cytosol; P:antigen process…	EC:3.6.1.3
lcgut_c406	atpase h+ transporting v1 subunit g isoform 1	9	P:transmembrane transport; C:cytosol; C:lysosomal membrane; F:hydrogen-exporting ATPase activity, phosphorylative mechanism; C:vacuolar proton-transporting V-type ATPase complex; F:ATPase binding; P:proton transport; C:plasma membrane; P:oxidative phosphorylation	EC:3.6.3.6
lcgut_c408	lish domain and heat repeat-containing protein kiaa1468 homolog	3	F:molecular_function; P:biological_process; C:cellular_component
lcgut_c409
lcgut_c410	muc2 protein	7	P:negative regulation of cell migration; P:induction of apoptosis; P:cellular protein metabolic process; P:negative regulation of cell proliferation; F:protein binding; C:proteinaceous extracellular matrix; C:intracellular part	-
lcgut_c411	peptidyl-prolyl cis-trans isomerase fkbp3	6	P:protein folding; F:FK506 binding; P:protein peptidyl-prolyl isomerization; C:membrane; C:nucleus; F:peptidyl-prolyl cis-trans isomerase activity	EC:5.2.1.8
lcgut_c412	acyl- -binding protein	1	F:fatty-acyl-CoA binding	-
lcgut_c413	chymotrypsin-like elastase family member 2a-like	2	F:serine-type endopeptidase activity; P:proteolysis	EC:3.4.21.0
lcgut_c414	reticulon 3	1	C:endoplasmic reticulum	-
lcgut_c415	phosphoethanolamine n-methyltransferase 3	6	P:pollen tube development; P:cellular biosynthetic process; P:methylation; P:unidimensional cell growth; P:ethanolamine-containing compound metabolic process; F:methyltransferase activity	EC:2.1.1.0
lcgut_c416	u4 tri-snrnp-associated protein 1	7	C:Cajal body; P:positive regulation of cytotoxic T cell differentiation; C:nucleolus; P:RNA splicing; C:catalytic step 2 spliceosome; P:mRNA processing; C:Golgi apparatus	-
lcgut_c417	nsfl1 cofactor	3	P:Golgi organization; P:cellular membrane fusion; C:Golgi apparatus	-
lcgut_c418	isoform cra_a	31	C:focal adhesion; P:axon guidance; F:cell adhesion molecule binding; C:cortical cytoskeleton; F:receptor binding; P:regulation of cell shape; C:actin filament; C:ruffle membrane; F:protein kinase binding; P:actin filament bundle assembly; P:cytoskeletal anchoring at plasma membrane; C:microvillus membrane; C:nucleolus; P:membrane to membrane docking; F:protein binding, bridging; C:cytosol; C:cell…	-
lcgut_c419	adp-ribosylation factor 4	7	F:GTP binding; C:Golgi apparatus; C:plasma membrane; F:hydrolase activity; P:vesicle-mediated transport; P:small GTPase mediated signal transduction; P:protein transport	-
lcgut_c420	desmoplakin isoform i	20	P:wound healing; P:peptide cross-linking; P:desmosome organization; F:protein binding, bridging; P:cell-cell adhesion; C:mitochondrion; P:intermediate filament organization; P:keratinocyte differentiation; P:protein localization to adherens junction; P:ventricular compact myocardium morphogenesis; P:adherens junction organization; C:membrane fraction; P:skin development; F:structural constituent …	-
lcgut_c421	crystallin j1a	1	F:structural constituent of eye lens
lcgut_c422	flap endonuclease 1-b	16	P:mitotic cell cycle; F:5'-3' exonuclease activity; P:nucleic acid phosphodiester bond hydrolysis; P:DNA repair; C:mitochondrion; C:nucleolus; F:metal ion binding; P:telomere maintenance; P:DNA replication, removal of RNA primer; F:5'-flap endonuclease activity; F:DNA binding; F:protein binding; F:ribonuclease H activity; C:nucleoplasm; P:DNA catabolic process; P:regulation of RNA metabolic proce…	EC:3.1.26.4
lcgut_c424	protein fam26e	5	F:molecular_function; C:integral to membrane; C:membrane; P:biological_process; C:cellular_component
lcgut_c425	sodium glucose cotransporter 1	9	P:hexose transmembrane transport; C:integral to membrane; P:intestinal D-glucose absorption; C:brush border membrane; P:metanephros development; F:glucose:sodium symporter activity; C:cell-cell junction; P:sodium ion export; C:apical plasma membrane	-
lcgut_c427	phospholipase membrane-associated	4	P:cellular process; F:lipase activity; C:plasma membrane; P:lipid catabolic process	-
lcgut_c429	flavin reductase-like	1	F:nucleotide binding	-
lcgut_c430	type i cytoskeletal 17	13	P:intermediate filament organization; P:keratinization; P:positive regulation of hair follicle development; P:positive regulation of translation; F:MHC class II receptor activity; C:keratin filament; F:MHC class II protein binding; P:positive regulation of cell growth; P:signal transduction; F:structural constituent of cytoskeleton; P:morphogenesis of an epithelium; C:cytoplasm; C:MHC class II pr…	-
lcgut_c431	pyruvate liver and rbc	20	P:positive regulation of cellular metabolic process; F:pyruvate kinase activity; F:protein binding; P:programmed cell death; P:response to organic substance; P:energy reserve metabolic process; P:phosphorylation; P:endocrine pancreas development; C:cytosol; P:glycolysis; F:magnesium ion binding; P:response to stress; C:plasma membrane; C:nucleus; F:ATP binding; F:potassium ion binding; P:cellular…	EC:2.7.1.40
lcgut_c432	protein disulfide-isomerase-like	4	P:cell redox homeostasis; F:oxidoreductase activity; P:metabolic process; C:endoplasmic reticulum	-
lcgut_c433	sorting nexin 12	5	F:phosphatidylinositol binding; C:membrane; P:protein transport; P:cell communication; F:protein binding	-
lcgut_c435	integrin alpha-v precursor	34	C:cell surface; P:negative regulation of entry of bacterium into host cell; F:protein kinase C binding; P:antigen processing and presentation of exogenous peptide antigen via MHC class I, TAP-dependent; P:positive regulation of cell proliferation; P:cell-matrix adhesion; P:axon guidance; P:negative regulation of lipoprotein metabolic process; P:regulation of apoptotic cell clearance; F:receptor a…	-
lcgut_c436	nadh dehydrogenase	8	P:mitochondrial electron transport, NADH to ubiquinone; F:electron carrier activity; F:NADH dehydrogenase (ubiquinone) activity; C:mitochondrial respiratory chain complex I; P:electron transport; P:ubiquinone biosynthetic process; P:sodium ion transport; P:proton transport	EC:1.6.5.3
lcgut_c437	ras gtpase-activating-like protein iqgap2	29	P:cellular response to calcium ion; F:GTPase inhibitor activity; C:cell-cell junction; C:neuron projection; P:positive regulation of Ras GTPase activity; F:protein kinase binding; C:actin cytoskeleton; P:regulation of transcription, DNA-dependent; C:microvillus; C:microtubule; C:cell leading edge; F:actin binding; P:regulation of cytokine production; P:negative regulation of dephosphorylation; C:…	-
lcgut_c438	nicotinamide riboside kinase 2	3	F:kinase activity; P:phosphorylation; P:integrin-mediated signaling pathway	-
lcgut_c439	eukaryotic translation initiation factor 3 subunit i	6	C:cytosol; C:eukaryotic translation initiation factor 3 complex; F:protein binding; F:translation initiation factor activity; C:ribosome; P:regulation of translational initiation	-
lcgut_c441	growth hormone-regulated tbc protein 1	3	F:Rab GTPase activator activity; C:intracellular; P:positive regulation of Rab GTPase activity	-
lcgut_c442	ctd small phosphatase-like protein 2-a-like	2	F:phosphatase activity; P:dephosphorylation
lcgut_c443	novel protein human titin	49	F:protein tyrosine kinase activity; P:regulation of Rho protein signal transduction; F:ankyrin binding; F:protein serine/threonine kinase activity; P:cell morphogenesis; P:in utero embryonic development; P:lipid transport; F:Rho guanyl-nucleotide exchange factor activity; C:striated muscle thin filament; P:skeletal muscle thin filament assembly; P:cardiac muscle tissue morphogenesis; F:Rab GTPase…	EC:2.7.10.0; EC:2.7.11.0
lcgut_c444	fibronectin isoform 3	13	P:platelet activation; C:endoplasmic reticulum-Golgi intermediate compartment; C:platelet alpha granule lumen; P:substrate adhesion-dependent cell spreading; P:somitogenesis; F:extracellular matrix structural constituent; P:leukocyte migration; F:heparin binding; C:fibrinogen complex; P:peptide cross-linking; P:platelet degranulation; F:collagen binding; C:collagen	-
lcgut_c445	myosin id	11	F:calmodulin binding; F:microfilament motor activity; C:myosin complex; F:ATP binding; F:actin-dependent ATPase activity; F:actin binding; F:calcium-dependent protein binding; C:axolemma; P:negative regulation of phosphatase activity; C:smooth endoplasmic reticulum; C:actin filament	-
lcgut_c446	ribosome maturation protein sbds	18	P:hemopoiesis; C:nucleoplasm; P:mitotic spindle stabilization; F:ribosome binding; P:ribosomal large subunit biogenesis; C:cytoplasm; C:nucleolus; P:inner cell mass cell proliferation; F:microtubule binding; P:bone mineralization; P:mature ribosome assembly; P:bone marrow development; P:exocrine pancreas development; P:rRNA processing; P:leukocyte chemotaxis; C:spindle pole; F:rRNA binding; C:tub…	-
lcgut_c447	nadh dehydrogenase	11	F:metal ion binding; P:response to oxidative stress; F:NAD binding; F:quinone binding; F:NADH dehydrogenase (ubiquinone) activity; C:mitochondrial respiratory chain complex I; F:4 iron, 4 sulfur cluster binding; P:mitochondrial electron transport, NADH to ubiquinone; P:ubiquinone biosynthetic process; P:sodium ion transport; P:proton transport	EC:1.6.5.3
lcgut_c448	electron-transfer- alpha polypeptide	7	F:flavin adenine dinucleotide binding; F:oxidoreductase activity; F:electron carrier activity; P:small molecule metabolic process; C:mitochondrial matrix; P:respiratory electron transport chain; P:electron transport	-
lcgut_c449	carnitine o-acetyltransferase-like	0	-
lcgut_c450	transmembrane 9 superfamily member 2-like	3	C:integral to plasma membrane; C:endosome membrane; P:transport	-
lcgut_c451	rrna intron-encoded homing endonuclease	1	F:endonuclease activity
lcgut_c452	mitochondrial isoform 1	7	P:glycine catabolic process; F:aminomethyltransferase activity; P:methylation; F:transaminase activity; C:mitochondrion; P:L-serine metabolic process; P:threonine metabolic process	EC:2.1.2.10; EC:2.6.1.0
lcgut_c454	sorcin	15	P:regulation of action potential; C:Z disc; P:regulation of heart contraction; F:calcium channel regulator activity; F:calcium ion binding; P:muscle organ development; P:regulation of striated muscle contraction; P:heart development; C:vesicle; F:receptor binding; P:intracellular sequestering of iron ion; P:calcium ion transport; P:signal transduction; C:sarcoplasmic reticulum membrane; C:plasma …	-
lcgut_c457	ubiquitin-conjugating enzyme e2 g1	6	F:ubiquitin protein ligase binding; P:protein K63-linked ubiquitination; P:ubiquitin-dependent protein catabolic process; F:ATP binding; P:protein K48-linked ubiquitination; F:ubiquitin-protein ligase activity	EC:6.3.2.19
lcgut_c458	erythrocyte band 7 integral membrane protein	5	P:protein homooligomerization; C:cytoskeleton; C:cytoplasm; C:integral to plasma membrane; C:membrane raft	-
lcgut_c459	probable 4-hydroxy-2-oxoglutarate mitochondrial	9	F:4-hydroxy-2-oxoglutarate aldolase activity; P:pyruvate biosynthetic process; P:glyoxylate catabolic process; P:4-hydroxyproline catabolic process; P:oxalate metabolic process; C:mitochondrion; F:protein homodimerization activity; P:arginine metabolic process; P:proline metabolic process	EC:4.1.3.16
lcgut_c460	aortic smooth muscle	26	P:response to virus; P:skeletal muscle fiber development; C:actomyosin, actin part; P:response to ethanol; P:cardiac muscle contraction; P:cardiac myofibril assembly; P:muscle filament sliding; C:striated muscle thin filament; P:apoptotic process; F:myosin binding; C:cytosol; P:skeletal muscle thin filament assembly; P:cardiac muscle tissue morphogenesis; C:I band; P:glomerular mesangial cell dev…	EC:3.6.1.3
lcgut_c461	poly -binding-splicing factor puf60	11	F:RNA binding; C:nucleolus; P:apoptotic process; P:regulation of transcription, DNA-dependent; P:RNA splicing; F:DNA binding; F:protein binding; F:nucleotide binding; C:cyclin-dependent protein kinase activating kinase holoenzyme complex; C:ribonucleoprotein complex; P:mRNA processing	-
lcgut_c462	c-binding partial	5	C:membrane; C:cytoplasm; C:proteinaceous extracellular matrix; P:biological_process; F:protein binding
lcgut_c463	glycyl-trna synthetase	14	C:cytosol; C:secretory granule; C:soluble fraction; P:cell death; P:glycyl-tRNA aminoacylation; P:diadenosine tetraphosphate biosynthetic process; F:ATP binding; F:protein dimerization activity; C:mitochondrial matrix; F:glycine-tRNA ligase activity; P:glycine metabolic process; P:L-serine metabolic process; P:threonine metabolic process; C:glycine-tRNA ligase complex	EC:6.1.1.14
lcgut_c464	exocyst complex component 3-like protein 2	3	F:molecular_function; P:biological_process; C:cellular_component
lcgut_c466	zgc:162544 protein	3	F:thiosulfate sulfurtransferase activity; P:metabolic process; C:mitochondrion	EC:2.8.1.1
lcgut_c467	novel sal-like protein	0	-
lcgut_c468	zinc finger protein 27-like	0	-
lcgut_c469	apolipoprotein e	10	F:ubiquinone binding; C:integral to membrane; C:mitochondrial respiratory chain complex II; F:lipid binding; P:lipoprotein metabolic process; P:tricarboxylic acid cycle; P:lipid transport; P:mitochondrial electron transport, succinate to ubiquinone; F:heme binding; C:extracellular region	-
lcgut_c470	catalase	37	P:positive regulation of cell division; P:UV protection; P:hydrogen peroxide catabolic process; F:receptor binding; P:positive regulation of phosphatidylinositol 3-kinase cascade; F:calcium channel activity; C:mitochondrial intermembrane space; P:negative regulation of apoptotic process; F:aminoacylase activity; F:NADP binding; F:heme binding; P:cholesterol metabolic process; C:lysosome; C:integr…	EC:3.5.1.14; EC:1.11.1.6
lcgut_c471	protein sel-1 homolog 1	5	C:endoplasmic reticulum membrane; P:Notch signaling pathway; P:response to endoplasmic reticulum stress; F:protein binding; C:integral to membrane	-
lcgut_c473	atp-dependent rna helicase ddx24	5	C:cytoplasm; C:nucleolus; F:ATP-dependent helicase activity; F:nucleic acid binding; F:ATP binding	-
lcgut_c474	nmda receptor-regulated protein 1	12	P:angiogenesis; C:transcription factor complex; F:receptor activity; F:ribosome binding; F:N-acetyltransferase activity; P:cell differentiation; F:protein binding; P:positive regulation of transcription, DNA-dependent; C:cytoplasm; P:N-terminal protein amino acid acetylation; P:signal transduction; P:acyl-carrier-protein biosynthetic process	-
lcgut_c475	selenium binding protein 1	7	C:nucleolus; F:selenium binding; F:protein binding; C:membrane; P:brown fat cell differentiation; C:cytosol; P:protein transport	-
lcgut_c476	fatty acid synthase	28	F:drug binding; F:phosphopantetheine binding; P:fatty acid biosynthetic process; F:enoyl-[acyl-carrier-protein] reductase (NADPH, B-specific) activity; P:oxidation-reduction process; F:zinc ion binding; C:soluble fraction; C:mitochondrion; F:transmembrane signaling receptor activity; P:apoptotic process; P:acetyl-CoA metabolic process; F:[acyl-carrier-protein] S-malonyltransferase activity; F:3-o…	EC:1.3.1.10; EC:2.3.1.39; EC:1.1.1.100; EC:3.1.2.14; EC:4.2.1.61; EC:2.3.1.41; EC:2.3.1.38
lcgut_c477	actin-related protein 3	24	P:positive regulation of dendrite morphogenesis; C:hemidesmosome; C:lamellipodium; C:Golgi membrane; P:establishment or maintenance of cell polarity; C:actin filament; P:cilium morphogenesis; P:response to antibiotic; P:meiotic cell cycle; P:cellular component movement; P:asymmetric cell division; P:regulation of myosin II filament organization; F:actin binding; C:excitatory synapse; C:Arp2/3 pro…	-
lcgut_c478	sorbitol dehydrogenase	14	F:NAD binding; P:oxidation-reduction process; P:sperm motility; F:zinc ion binding; C:mitochondrial membrane; C:soluble fraction; P:fructose biosynthetic process; P:L-xylitol catabolic process; F:L-iditol 2-dehydrogenase activity; C:membrane fraction; C:cilium; C:flagellum; P:sorbitol catabolic process; P:mannose metabolic process	EC:1.1.1.14
lcgut_c481	apoptosis-associated tyrosine kinase	6	P:protein autophosphorylation; F:protein tyrosine kinase activity; F:ATP binding; C:membrane; P:apoptotic process; C:mitochondrion	EC:2.7.10.0
lcgut_c482	peptidyl-prolyl cis-trans isomerase-like 1	5	P:protein folding; P:protein peptidyl-prolyl isomerization; P:nuclear mRNA splicing, via spliceosome; F:peptidyl-prolyl cis-trans isomerase activity; C:catalytic step 2 spliceosome	EC:5.2.1.8
lcgut_c483	transferrin	4	C:extracellular region; P:iron ion transport; F:ferric iron binding; P:cellular iron ion homeostasis	-
lcgut_c484	brefeldin a-inhibited guanine nucleotide-exchange protein 2	33	C:cytoplasmic vesicle; C:symmetric synapse; P:receptor recycling; C:trans-Golgi network; F:myosin binding; P:endomembrane system organization; C:recycling endosome; P:exocytosis; P:regulation of ARF protein signal transduction; F:ARF GTPase activator activity; C:cytosol; C:microsome; P:negative regulation of Rho GTPase activity; P:Golgi to plasma membrane transport; C:Golgi membrane; P:regulation…	-
lcgut_c485	polyadenylate-binding protein 1	15	C:cytosol; C:cytoplasmic stress granule; P:nuclear-transcribed mRNA poly(A) tail shortening; F:translation activator activity; P:mRNA polyadenylation; F:protein C-terminus binding; P:heart development; P:mRNA stabilization; P:negative regulation of nuclear-transcribed mRNA catabolic process, nonsense-mediated decay; F:poly(A) RNA binding; F:nucleotide binding; P:nuclear mRNA splicing, via spliceo…	-
lcgut_c486	major facilitator superfamily domain-containing protein 10	3	P:transmembrane transport; C:integral to membrane; F:transporter activity	-
lcgut_c487	tripartite motif-containing protein 16-like	2	F:zinc ion binding; C:intracellular	-
lcgut_c488	helicase conserved c-terminal domain containing protein	2	F:binding; F:catalytic activity	-
lcgut_c489	gdp-mannose dehydratase	12	P:dorsal motor nucleus of vagus nerve development; P:vagus nerve development; F:NADP+ binding; F:GDP-mannose 4,6-dehydratase activity; P:Notch signaling pathway; P:retina layer formation; F:fucosyltransferase activity; P:'de novo' GDP-L-fucose biosynthetic process; C:cytoplasm; P:fructose metabolic process; P:galactose metabolic process; P:GDP-mannose biosynthetic process	EC:4.2.1.47
lcgut_c490	apical endosomal glyco	1	C:membrane
lcgut_c491	clathrin light chain a	5	C:clathrin coat of trans-Golgi network vesicle; P:vesicle-mediated transport; P:intracellular protein transport; F:structural molecule activity; C:clathrin coat of coated pit	-
lcgut_c492	myomesin 1a	5	F:molecular_function; P:biological_process; C:cellular_component; P:muscle contraction; C:M band
lcgut_c493	serum deprivation-response protein	6	C:cytosol; P:positive regulation of transcription from RNA polymerase II promoter; F:protein binding; F:phosphatidylserine binding; C:Golgi apparatus; C:plasma membrane	-
lcgut_c494	protein phosphatase 2 (formerly 2a) regulatory subunit beta isoform	34	P:positive regulation of cell division; P:nuclear-transcribed mRNA catabolic process, nonsense-mediated decay; P:regulation of DNA replication; C:membrane; F:growth factor activity; P:ceramide metabolic process; C:protein phosphatase type 2A complex; P:protein complex assembly; F:antigen binding; P:regulation of transcription, DNA-dependent; C:microtubule cytoskeleton; P:negative regulation of ty…	-
lcgut_c495	dipeptidyl peptidase 3	8	C:cytoplasm; C:nucleolus; F:dipeptidyl-peptidase activity; C:plasma membrane; F:aminopeptidase activity; P:proteolysis; F:zinc ion binding; F:metallopeptidase activity	EC:3.4.11.0
lcgut_c496	aminopeptidase n	9	C:vesicle lumen; F:peptide binding; C:soluble fraction; F:metal ion binding; P:negative regulation of renal sodium excretion; F:aminopeptidase activity; P:proteolysis; C:vesicle membrane; P:cellular aromatic compound metabolic process	EC:3.4.11.0
lcgut_c497	protein disulfide-isomerase a5-like	9	C:endoplasmic reticulum lumen; F:electron carrier activity; P:cell redox homeostasis; P:glycerol ether metabolic process; P:response to stress; F:protein disulfide isomerase activity; F:protein disulfide oxidoreductase activity; P:oxidation-reduction process; P:electron transport	EC:5.3.4.1
lcgut_c499	peroxiredoxin 5	23	P:hydrogen peroxide catabolic process; P:NADPH oxidation; F:receptor binding; F:peroxiredoxin activity; P:negative regulation of apoptotic process; F:cysteine-type endopeptidase inhibitor activity involved in apoptotic process; F:protein dimerization activity; P:fin regeneration; F:peroxidase activity; P:negative regulation of transcription from RNA polymerase III promoter; P:negative regulation …	EC:1.11.1.15; EC:1.11.1.7
lcgut_c500	eukaryotic translation initiation factor 4b	2	F:RNA binding; P:translation	-
lcgut_c501	eukaryotic initiation factor 4a-i	15	F:protein binding; F:ATP-dependent helicase activity; P:organ regeneration; F:translation initiation factor activity; C:eukaryotic translation initiation factor 4F complex; C:cytosol; P:cytokine-mediated signaling pathway; P:regulation of translational initiation; F:RNA cap binding; P:ATP catabolic process; P:nuclear-transcribed mRNA poly(A) tail shortening; F:ATP binding; F:mRNA binding; P:inter…	-
lcgut_c502	phosphogluconate dehydrogenase	6	F:NADP binding; P:pentose biosynthetic process; F:phosphogluconate dehydrogenase (decarboxylating) activity; C:cytosol; P:pentose-phosphate shunt, oxidative branch; P:D-gluconate metabolic process	EC:1.1.1.44
lcgut_c503	eosinophil peroxidase	7	C:cytoplasm; P:response to oxidative stress; P:response to bacterium; F:heme binding; F:peroxidase activity; P:oxidation-reduction process; P:peroxidase reaction	EC:1.11.1.7
lcgut_c504	nodal modulator 1	6	F:carboxypeptidase activity; C:integral to membrane; P:negative regulation of nodal signaling pathway involved in determination of lateral mesoderm left/right asymmetry; F:protein binding; C:endoplasmic reticulum membrane; F:carbohydrate binding	-
lcgut_c505	plectin isoform 1hij	18	F:protein N-terminus binding; F:structural constituent of muscle; C:costamere; C:midbody; F:ankyrin binding; P:hemidesmosome assembly; P:response to nutrient; P:female pregnancy; C:intermediate filament cytoskeleton; C:sarcoplasm; C:focal adhesion; C:hemidesmosome; F:actin binding; P:epithelial cell differentiation; C:perinuclear region of cytoplasm; F:structural constituent of cytoskeleton; C:ap…	-
lcgut_c506	class member 2	5	F:hydrolase activity, hydrolyzing N-glycosyl compounds; F:carbohydrate binding; P:mannose metabolic process; F:alpha-mannosidase activity; F:zinc ion binding	EC:3.2.2.0; EC:3.2.1.24
lcgut_c507	b-cell cll lymphoma 9	0	-
lcgut_c508	atp-binding cassette sub-family g member 8	15	P:cholesterol efflux; P:response to nutrient; P:ATP catabolic process; F:cholesterol transporter activity; C:ATP-binding cassette (ABC) transporter complex; F:ATP binding; P:phospholipid transport; P:excretion; F:ATPase activity; P:negative regulation of intestinal phytosterol absorption; F:protein heterodimerization activity; P:response to drug; C:apical plasma membrane; P:cholesterol homeostasi…	EC:3.6.1.3
lcgut_c509	sodium- and chloride-dependent taurine transporter-like	7	F:taurine:sodium symporter activity; C:integral to plasma membrane; P:neurotransmitter transport; P:sodium ion export; P:taurine transport; F:neurotransmitter:sodium symporter activity; P:organic acid transport	-
lcgut_c510	arrestin domain-containing protein 1	3	F:molecular_function; P:biological_process; C:cellular_component
lcgut_c511	solute carrier organic anion transporter family member 1c1 isoform 1	4	P:ion transport; C:plasma membrane; C:integral to membrane; F:transporter activity	-
lcgut_c513	---NA---	0	-
lcgut_c514	-carotene 9 -oxygenase-like	0	-
lcgut_c515	eukaryotic translation initiation factor 3 subunit 3	10	C:eukaryotic translation initiation factor 3 complex; F:protein binding; P:regulation of translational initiation; P:vasculature development; P:lateral line development; P:brain development; F:translation initiation factor activity; P:heart development; C:cytosol; C:ribosome	-
lcgut_c516	lactate dehydrogenase-a	8	P:glycolysis; C:cytoplasm; F:L-lactate dehydrogenase activity; P:cellular carbohydrate metabolic process; P:oxidation-reduction process; F:nucleotide binding; P:gluconeogenesis; P:cysteine metabolic process	EC:1.1.1.27
lcgut_c518	peptidyl-prolyl cis-trans isomerase fkbp1b	32	F:FK506 binding; P:lung development; P:response to glucose stimulus; F:receptor binding; P:limb development; P:regulation of ryanodine-sensitive calcium-release channel activity; P:response to hydrogen peroxide; P:'de novo' protein folding; C:calcium channel complex; P:regulation of calcium ion transport via store-operated calcium channel activity; F:ryanodine-sensitive calcium-release channel ac…	EC:5.2.1.8
lcgut_c519	ethanolaminephosphotransferase 1	6	F:metal ion binding; C:integral to membrane; F:ethanolaminephosphotransferase activity; P:phospholipid biosynthetic process; P:glycosphingolipid metabolic process; P:glycerolipid metabolic process	EC:2.7.8.1
lcgut_c520	rrna promoter binding protein	7	F:sequence-specific DNA binding transcription factor activity; F:transcription factor binding; P:rRNA transcription; F:double-stranded DNA binding; P:cell proliferation; C:transcription factor complex;	-
lcgut_c521	probable cardiolipin synthase-like	3	C:membrane; F:phosphotransferase activity, for other substituted phosphate groups; P:phospholipid biosynthetic process	EC:2.7.8.0
lcgut_c522	atp synthase lipid-binding mitochondrial precursor	6	F:hydrogen ion transmembrane transporter activity; C:integral to membrane; P:ATP synthesis coupled proton transport; F:lipid binding; C:proton-transporting ATP synthase complex, coupling factor F(o); P:ATP hydrolysis coupled proton transport	-
lcgut_c523	cathepsin z precursor	7	P:angiogenesis; C:extracellular space; P:epithelial tube branching involved in lung morphogenesis; C:lysosome; P:proteolysis; C:endoplasmic reticulum; F:cysteine-type peptidase activity	-
lcgut_c524	cmp-sialic acid transporter	10	P:carbohydrate transmembrane transport; C:Golgi membrane; P:carbohydrate metabolic process; P:cellular protein modification process; P:ion transmembrane transport; F:sugar:hydrogen symporter activity; P:proton transport; F:CMP-N-acetylneuraminate transmembrane transporter activity; P:CMP-N-acetylneuraminate transport; C:integral to plasma membrane	-
lcgut_c525	biliverdin reductase a	4	F:metal ion binding; F:biliverdin reductase activity; P:oxidation-reduction process; P:chlorophyll metabolic process	EC:1.3.1.24
lcgut_c526	dehydrogenase reductase sdr family member 13 precursor	3	F:oxidoreductase activity; P:oxidation-reduction process; F:nucleotide binding	-
lcgut_c527	14-3-3 protein epsilon	25	P:neuron migration; P:negative regulation of protein dephosphorylation; P:nerve growth factor receptor signaling pathway; F:histone deacetylase binding; F:phosphoserine binding; P:hippocampus development; P:protein targeting; C:melanosome; C:cytosol; P:induction of apoptosis by extracellular signals; F:monooxygenase activity; F:protein domain specific binding; P:cerebral cortex development; F:pro…	-
lcgut_c529	fk506-binding protein 1a	6	C:microsome; P:protein folding; C:sarcoplasmic reticulum membrane; F:FK506 binding; P:protein peptidyl-prolyl isomerization; F:peptidyl-prolyl cis-trans isomerase activity	EC:5.2.1.8
lcgut_c530	mitochondrial 2-oxoglutarate malate carrier protein	4	C:mitochondrial inner membrane; P:mitochondrial transport; C:integral to membrane; F:transporter activity	-
lcgut_c531	ap-1 complex subunit mu-2	15	C:cytosol; P:vesicle targeting; C:lysosomal membrane; F:calcium ion binding; C:integral to membrane; P:post-Golgi vesicle-mediated transport; C:Golgi membrane; P:organ morphogenesis; C:clathrin adaptor complex; P:cellular membrane organization; P:protein targeting; P:regulation of defense response to virus by virus; C:trans-Golgi network; P:viral reproduction; C:clathrin coated vesicle membrane	-
lcgut_c532	importin-5 isoform 1	9	F:protein transporter activity; F:Ran GTPase binding; F:GTPase inhibitor activity; C:nucleolus; C:nuclear pore; P:NLS-bearing substrate import into nucleus; P:interspecies interaction between organisms; P:ribosomal protein import into nucleus; C:mitochondrial outer membrane translocase complex	-
lcgut_c534	myosin if	14	F:calmodulin binding; C:unconventional myosin complex; C:cortical actin cytoskeleton; P:regulation of actin cytoskeleton organization; P:negative regulation of cell adhesion; F:ATP binding; F:motor activity; P:positive regulation of cell migration; F:actin binding; C:filamentous actin; P:metabolic process; P:regulation of innate immune response; P:neutrophil degranulation; P:defense response to G…	-
lcgut_c535	bsg protein	2	P:pyruvate metabolic process; C:membrane	-
lcgut_c536	epoxide hydrolase microsomal	12	C:integral to membrane; P:aromatic compound catabolic process; P:xenobiotic metabolic process; P:liver development; P:response to toxin; P:cellular response to glucocorticoid stimulus; F:enzyme binding; P:response to organic cyclic compound; C:microsome; F:epoxide hydrolase activity; C:endoplasmic reticulum membrane; F:cis-stilbene-oxide hydrolase activity	EC:3.3.2.10; EC:3.3.2.9
lcgut_c537	protein lap2	18	P:establishment or maintenance of epithelial cell apical/basal polarity; P:cell growth; P:cell cycle; C:nuclear membrane; P:integrin-mediated signaling pathway; C:basement membrane; P:protein targeting; F:ErbB-2 class receptor binding; P:cell adhesion; C:hemidesmosome; F:integrin binding; P:intermediate filament cytoskeleton organization; F:structural constituent of cytoskeleton; P:basal protein …	-
lcgut_c538	beta-hexosaminidase subunit beta	22	P:anatomical structure morphogenesis; P:cellular macromolecule metabolic process; F:beta-N-acetylhexosaminidase activity; P:sexual reproduction; F:protein heterodimerization activity; P:localization; P:behavior; F:cation binding; P:cellular developmental process; P:cellular component organization; P:neurological system process; P:multicellular organismal reproductive process; P:small molecule met…	EC:3.2.1.52
lcgut_c539	26s protease regulatory subunit 6b	24	P:protein polyubiquitination; C:nucleoplasm; F:protein binding; P:regulation of cellular amino acid metabolic process; P:positive regulation of ubiquitin-protein ligase activity involved in mitotic cell cycle; P:regulation of apoptotic process; P:gene expression; P:viral reproduction; P:negative regulation of ubiquitin-protein ligase activity involved in mitotic cell cycle; P:blastocyst developme…	EC:3.6.1.3
lcgut_c540	protein kish-a-like	3	C:Golgi membrane; C:integral to membrane; F:hydrolase activity	-
lcgut_c541	ectonucleoside triphosphate diphosphohydrolase 7	2	C:membrane; F:hydrolase activity	-
lcgut_c542	far upstream element-binding protein 3	5	C:cytoplasm; F:RNA binding; P:positive regulation of transcription from RNA polymerase II promoter; F:single-stranded DNA binding; C:nucleus	-
lcgut_c543	tropomyosin alpha-1 chain-like isoform 1	26	P:negative regulation of cell migration; C:ruffle membrane; P:ruffle organization; P:regulation of muscle contraction; P:ventricular cardiac muscle tissue morphogenesis; C:filamentous actin; P:cellular response to reactive oxygen species; P:cardiac muscle contraction; P:muscle filament sliding; F:protein N-terminus binding; P:sarcomere organization; C:cytosol; P:positive regulation of heart rate …	-
lcgut_c544	cytolysin src-1-like	7	P:transmembrane transport; C:extrinsic to membrane; F:channel activity; P:pore complex assembly; P:hemolysis in other organism involved in symbiotic interaction; C:pore complex; P:cation transport	-
lcgut_c545	annexin a2-a	7	F:phospholipase inhibitor activity; F:cytoskeletal protein binding; P:intestinal cholesterol absorption; F:calcium ion binding; P:negative regulation of catalytic activity; C:basement membrane; F:calcium-dependent phospholipid binding	-
lcgut_c546	wash complex subunit 7-like	2	C:WASH complex; P:endosomal transport	-
lcgut_c547	sodium-dependent neutral amino acid transporter b at1	8	C:integral to plasma membrane; P:amino acid transmembrane transport; F:neutral amino acid transmembrane transporter activity; P:neutral amino acid transport; P:neurotransmitter transport; P:response to nutrient; P:sodium ion export; F:neurotransmitter:sodium symporter activity	-
lcgut_c548	glia maturation factor beta	12	F:protein kinase inhibitor activity; F:enzyme activator activity; F:signal transducer activity; C:intracellular; P:negative regulation of protein kinase activity; P:nervous system development; F:actin binding; P:signal transduction; F:growth factor activity; P:positive regulation of catalytic activity; P:cell proliferation; P:growth	-
lcgut_c549	plastin-1	5	C:cytoplasm; F:actin filament binding; F:calcium ion binding; F:structural constituent of cytoskeleton; C:cytoskeleton	-
lcgut_c551	serine threonine-protein kinase mst4-like	10	C:cytosol; P:protein phosphorylation; F:protein serine/threonine kinase activity; C:Golgi membrane; F:identical protein binding; F:ATP binding; P:regulation of apoptotic process; F:magnesium ion binding; P:cellular component disassembly involved in apoptotic process; P:serine family amino acid metabolic process	EC:2.7.11.0
lcgut_c552	udp-glucose ceramide glucosyltransferase-like 1	8	P:'de novo' posttranslational protein folding; P:UDP-glucosylation; F:UDP-glucose:glycoprotein glucosyltransferase activity; P:protein N-linked glycosylation via asparagine; C:endoplasmic reticulum-Golgi intermediate compartment; P:post-translational protein modification; C:endoplasmic reticulum lumen; F:unfolded protein binding	-
lcgut_c553	clathrin heavy chain 1-like	24	P:axon guidance; C:clathrin coat of coated pit; P:negative regulation of epidermal growth factor receptor signaling pathway; F:ankyrin binding; P:transferrin transport; F:structural molecule activity; P:nerve growth factor receptor signaling pathway; F:protein C-terminus binding; P:cellular membrane organization; C:membrane fraction; C:clathrin coat of trans-Golgi network vesicle; C:melanosome; P…	-
lcgut_c554	deleted in malignant brain tumors 1 partial	9	P:response to other organism; C:phagocytic vesicle membrane; P:positive regulation of biological process; F:receptor activity; P:innate immune response; F:protein binding; P:epithelial cell differentiation; C:extracellular region; P:signal transduction	-
lcgut_c555	sphingosine-1-phosphate phosphatase 1	5	C:endoplasmic reticulum membrane; P:sphingolipid biosynthetic process; P:small molecule metabolic process; P:sphingoid metabolic process; F:catalytic activity	-
lcgut_c557	mesencephalic astrocyte-derived neurotrophic factor precursor	9	P:vasoconstriction of artery involved in ischemic response to lowering of systemic arterial blood pressure; C:extracellular space; F:growth factor activity; P:response to unfolded protein; C:endoplasmic reticulum; C:perinuclear region of cytoplasm; P:signal transduction; P:cell proliferation; P:growth	-
lcgut_c558	trafficking protein particle complex subunit 5	4	C:endoplasmic reticulum; C:TRAPP complex; P:vesicle-mediated transport; F:protein binding	-
lcgut_c559	lim domain and actin binding 1	1	F:metal ion binding	-
lcgut_c561	eukaryotic translation initiation factor 4h	9	C:eukaryotic translation initiation factor 4F complex; F:protein binding; P:regulation of translational initiation; F:translation initiation factor activity; C:cytosol; F:nucleotide binding; P:interspecies interaction between organisms; C:perinuclear region of cytoplasm; C:ribosome	-
lcgut_c563	member ras oncogene family	12	C:insoluble fraction; C:soluble fraction; P:GTP catabolic process; P:Rab protein signal transduction; P:ER to Golgi vesicle-mediated transport; C:neuronal cell body; F:GTPase activity; P:intracellular protein transport; C:Golgi apparatus; C:endoplasmic reticulum; F:GTP binding; C:plasma membrane	-
lcgut_c564	s-adenosylmethionine synthase isoform type-1	10	F:ADP binding; F:methionine adenosyltransferase activity; P:S-adenosylmethionine biosynthetic process; P:one-carbon metabolic process; F:ATP binding; F:magnesium ion binding; F:amino acid binding; P:protein homotetramerization; F:protein homodimerization activity; P:methionine metabolic process	EC:2.5.1.6
lcgut_c565	potential trna (adenine-n -)-methyltransferase catalytic subunit trmt61b-like	3	P:tRNA methylation; F:tRNA (adenine-N1-)-methyltransferase activity; C:tRNA (m1A) methyltransferase complex	EC:2.1.1.36
lcgut_c566	arf-gap with sh3 ank repeat and ph domain-containing protein 2-like	8	F:ARF GTPase activator activity; P:regulation of ARF GTPase activity; F:zinc ion binding; C:Golgi cisterna membrane; F:phospholipid binding; F:protein binding; P:positive regulation of catalytic activity; C:plasma membrane	-
lcgut_c567	adipose differentiation-related protein	8	P:two-component signal transduction system (phosphorelay); C:intracellular membrane-bounded organelle; F:metal ion binding; P:signal transduction by phosphorylation; F:two-component sensor activity; C:lipid particle; C:membrane; C:protein histidine kinase complex	-
lcgut_c568	apolipoprotein d	27	P:negative regulation of smooth muscle cell-matrix adhesion; P:angiogenesis; P:negative regulation of cytokine production involved in inflammatory response; F:protein binding; P:tissue regeneration; F:cholesterol binding; P:negative regulation of smooth muscle cell proliferation; C:cytosolic ribosome; P:negative regulation of platelet-derived growth factor receptor signaling pathway; P:lipid tran…	-
lcgut_c570	glutathione s-transferase theta-1	3	F:glutathione transferase activity; P:glutathione metabolic process; P:glutathione conjugation reaction	EC:2.5.1.18
lcgut_c571	tax1 binding protein 1	5	P:negative regulation of biological process; P:apoptotic process; C:intracellular; F:protein binding; P:regulation of cellular process	-
lcgut_c572	low-density lipoprotein receptor-related protein 2	28	P:lipoprotein transport; P:response to chemical stimulus; P:response to X-ray; P:receptor-mediated endocytosis; P:hormone secretion; C:brush border membrane; C:membrane fraction; P:cell proliferation; C:extracellular space; C:lysosome; F:calcium ion binding; P:forebrain development; P:hemoglobin import; P:endosomal transport; C:Golgi apparatus; F:hemoglobin binding; C:coated pit; C:endocytic vesi…	-
lcgut_c574	procollagen c-proteinase enhancer protein	4	F:serine-type endopeptidase activity; F:binding; P:proteolysis; F:metallopeptidase activity	EC:3.4.21.0
lcgut_c575	cytoplasmic dynein 1 heavy chain 1	17	F:microtubule motor activity; C:cytosol; P:transport; P:cell death; C:microtubule; P:G2/M transition of mitotic cell cycle; F:ATPase activity, coupled; P:ATP catabolic process; P:mitotic spindle organization; P:cytoplasmic mRNA processing body assembly; C:centrosome; C:cytoplasmic dynein complex; F:ATP binding; P:microtubule-based movement; F:protein binding; P:stress granule assembly; C:Golgi ap…	-
lcgut_c576	protein osteopotentia homolog	0	-
lcgut_c577	lrr and pyd domains-containing protein 12-like	2	F:zinc ion binding; C:intracellular	-
lcgut_c578	novel protein	0	-
lcgut_c579	14-3-3 protein beta alpha	31	P:axon guidance; P:negative regulation of protein dephosphorylation; P:Ras protein signal transduction; F:transcription corepressor activity; P:nerve growth factor receptor signaling pathway; F:histone deacetylase binding; P:insulin receptor signaling pathway; F:protein C-terminus binding; P:activation of MAPKK activity; F:phosphoserine binding; P:induction of apoptosis by intracellular signals; …	-
lcgut_c581	protein scribble homolog	28	P:neuron migration; P:convergent extension involved in gastrulation; F:protein binding; C:myelin sheath abaxonal region; P:apoptotic process involved in morphogenesis; P:activation of Rac GTPase activity; P:negative regulation of mitotic cell cycle; P:positive chemotaxis; P:secondary neural tube formation; C:presynaptic membrane; C:cell-cell adherens junction; C:Scrib-APC-beta-catenin complex; P:…	-
lcgut_c582	spermatogenesis-associated protein 13	13	C:filopodium; C:ruffle membrane; P:lamellipodium assembly; F:Rac guanyl-nucleotide exchange factor activity; C:nucleolus; F:phospholipid binding; P:filopodium assembly; P:regulation of cell migration; F:protein binding; P:regulation of Rho protein signal transduction; C:lamellipodium; C:cytoplasm; P:regulation of GTPase activity	-
lcgut_c584	gap junction beta-3	8	P:sensory perception of sound; P:placenta development; P:in utero embryonic development; F:protein binding; P:skin development; C:connexon complex; C:integral to membrane; P:cell communication	-
lcgut_c586	protein unc-119 homolog b	6	P:cilium morphogenesis; F:lipid binding; P:nervous system development; P:Kupffer's vesicle development; C:ciliary transition zone; P:lipoprotein transport	-
lcgut_c587	chloride intracellular channel 5	17	C:microtubule organizing center; P:regulation of anion transport; F:voltage-gated chloride channel activity; C:insoluble fraction; C:stereocilium; P:regulation of ion transmembrane transport; P:auditory receptor cell stereocilium organization; C:chloride channel complex; P:female pregnancy; P:neuromuscular process controlling balance; C:cell cortex; P:chloride transport; F:protein binding; C:acti…	-
lcgut_c588	transcription factor btf3	6	P:in utero embryonic development; F:protein binding; C:integral to membrane; C:nucleus; P:transcription from RNA polymerase II promoter; P:regulation of transcription, DNA-dependent	-
lcgut_c591	novel protein	1	C:integral to membrane	-
lcgut_c593	alpha-n-acetylglucosaminidase	9	P:retinal rod cell development; C:lysosome; F:alpha-N-acetylglucosaminidase activity; P:locomotor rhythm; P:middle ear morphogenesis; P:inner ear receptor cell development; P:cerebellar Purkinje cell layer development; P:lysosome organization; P:glycosaminoglycan catabolic process	EC:3.2.1.50
lcgut_c594	proteasome subunit beta type-1-a	5	C:cytoplasm; C:proteasome core complex; C:nucleus; F:threonine-type endopeptidase activity; P:proteolysis involved in cellular protein catabolic process	EC:3.4.25.0
lcgut_c595	low-density lipoprotein receptor-related protein 11	4	F:receptor activity; F:serine-type endopeptidase inhibitor activity; P:negative regulation of endopeptidase activity; P:signal transduction	-
lcgut_c596	#NAME?	8	C:soluble fraction; F:hydrolase activity, hydrolyzing O-glycosyl compounds; P:glycogen biosynthetic process; F:cation binding; F:carbohydrate binding; F:1,4-alpha-glucan branching enzyme activity; P:starch metabolic process; P:sucrose metabolic process	EC:3.2.1.0; EC:2.4.1.18
lcgut_c599	testis-expressed sequence 2	3	C:membrane; F:phospholipid binding; P:biological_process
lcgut_c600	zinc finger protein 106 homolog	7	C:nucleolus; C:membrane fraction; F:opioid peptide activity; F:zinc ion binding; C:cytosol; F:SH3 domain binding; P:insulin receptor signaling pathway	-
lcgut_c601	serine or cysteine peptidase inhibitor clade f member 2	20	F:protein homodimerization activity; P:regulation of blood vessel size by renin-angiotensin; P:positive regulation of ERK1 and ERK2 cascade; F:serine-type endopeptidase inhibitor activity; P:collagen fibril organization; P:regulation of proteolysis; C:fibrinogen complex; P:negative regulation of fibrinolysis; P:negative regulation of plasminogen activation; F:protease binding; P:positive regulati…	-
lcgut_c602	ezrin	23	C:focal adhesion; P:axon guidance; F:cell adhesion molecule binding; C:cortical cytoskeleton; P:regulation of cell shape; C:actin filament; C:ruffle membrane; P:actin filament bundle assembly; C:filopodium; P:cytoskeletal anchoring at plasma membrane; P:cell migration involved in gastrulation; C:microvillus membrane; C:nucleolus; P:membrane to membrane docking; C:cytosol; P:establishment or maint…	-
lcgut_c604	potassium channel subfamily k member 1	11	P:regulation of ion transmembrane transport; C:voltage-gated potassium channel complex; C:brush border membrane; C:endosome; P:potassium ion transmembrane transport; F:inward rectifier potassium channel activity; P:response to nicotine; P:synaptic transmission; F:protein binding; F:outward rectifier potassium channel activity; C:apical plasma membrane	-
lcgut_c605	tetratricopeptide repeat protein 38	3	F:molecular_function; P:biological_process; C:cellular_component
lcgut_c606	engulfment and cell motility protein 3-like	13	C:cytosol; P:cell chemotaxis; C:cytoskeleton; P:apoptotic process; F:phospholipid binding; P:actin cytoskeleton organization; P:phagocytosis, engulfment; P:regulation of defense response to virus by virus; F:receptor tyrosine kinase binding; P:viral reproduction; P:Rac protein signal transduction; C:plasma membrane; F:SH3 domain binding	-
lcgut_c609	superkiller viralicidic activity 2-like 2-like	2	F:helicase activity; F:binding	-
lcgut_c610	sulfotransferase family cytosolic 2b member 1-like	3	P:metabolic process; F:sulfurtransferase activity; F:sulfotransferase activity	EC:2.8.1.0; EC:2.8.2.0
lcgut_c611	cytosolic endo-beta-n-acetylglucosaminidase-like	3	P:metabolic process; F:mannosyl-glycoprotein endo-beta-N-acetylglucosaminidase activity; C:cytosol	EC:3.2.1.96
lcgut_c612	myosin-viia	28	P:phagocytosis; C:photoreceptor outer segment; C:cell periphery; P:sensory perception of sound; P:actin filament-based movement; F:actin-dependent ATPase activity; P:lysosome organization; P:establishment of localization in cell; F:ADP binding; C:lysosomal membrane; C:cytosol; F:microfilament motor activity; P:inner ear morphogenesis; P:cell projection organization; P:eye photoreceptor cell devel…	-
lcgut_c613	striatin-3 isoform 2	16	F:protein phosphatase 2A binding; F:armadillo repeat domain binding; F:calmodulin binding; P:positive regulation of transcription from RNA polymerase II promoter; C:dendrite; P:negative regulation of intracellular estrogen receptor signaling pathway; F:protein complex binding; P:negative regulation of transcription from RNA polymerase II promoter; F:sequence-specific DNA binding transcription fac…	-
lcgut_c614	aldolase fructose-bisphosphate	28	C:microsome; P:fructose metabolic process; P:vacuolar proton-transporting V-type ATPase complex assembly; C:lysosome; P:fructose 1,6-bisphosphate metabolic process; C:cytosol; F:cytoskeletal protein binding; C:centriolar satellite; P:response to peptide hormone stimulus; P:response to zinc ion; F:ATPase binding; P:glycolysis; F:phosphatidylcholine binding; F:identical protein binding; C:rough end…	EC:4.1.2.13
lcgut_c616	serine incorporator 1-like	1	C:plasma membrane	-
lcgut_c617	junction plakoglobin	40	C:fascia adherens; C:hemidesmosome; P:cellular response to indole-3-methanol; F:protein homodimerization activity; P:ectoderm development; P:cell morphogenesis; P:negative regulation of Wnt receptor signaling pathway involved in heart development; F:alpha-catenin binding; P:gastrulation; C:soluble fraction; P:skin development; P:positive regulation of sequence-specific DNA binding transcription f…	-
lcgut_c618	atp-dependent rna helicase dqx1	2	F:hydrolase activity; F:nucleotide binding	-
lcgut_c619	PREDICTED: nocturnin-like [Oreochromis niloticus]	0	-
lcgut_c621	phosphoglucomutase 1	18	P:response to radiation; C:sarcoplasmic reticulum; C:cytosol; P:glycogen catabolic process; F:calcium ion binding; P:galactose catabolic process; P:cellular calcium ion homeostasis; C:actin cytoskeleton; F:magnesium ion binding; P:trehalose biosynthetic process; F:phosphoglucomutase activity; P:glycogen biosynthetic process; P:starch metabolic process; P:sucrose metabolic process; P:gluconeogenes…	EC:5.4.2.2
lcgut_c623	poly -binding-splicing factor puf60	5	F:nucleic acid binding; P:gene expression; P:RNA metabolic process; C:nucleus; F:nucleotide binding	-
lcgut_c624	transmembrane and ubiquitin-like domain-containing protein 2	1	C:integral to membrane	-
lcgut_c625	selenophosphate synthetase 2	4	F:selenide, water dikinase activity; P:selenocysteine biosynthetic process; P:phosphorylation; F:ATP binding	EC:2.7.9.3
lcgut_c626
lcgut_c627	dolichyl-diphosphooligosaccharide--protein glycosyltransferase subunit 1 precursor	5	C:melanosome; C:integral to membrane; F:dolichyl-diphosphooligosaccharide-protein glycotransferase activity; C:oligosaccharyltransferase complex; P:protein N-linked glycosylation via asparagine	EC:2.4.1.119
lcgut_c628	cd63 antigen	2	C:integral to membrane; P:hatching	-
lcgut_c629	u6 snrna-associated sm-like protein lsm6	9	P:RNA splicing; P:exonucleolytic nuclear-transcribed mRNA catabolic process involved in deadenylation-dependent decay; F:RNA binding; C:small nuclear ribonucleoprotein complex; P:mRNA processing; P:rRNA processing; C:cytosol; F:protein heterodimerization activity; P:tRNA processing	-
lcgut_c630	proteasome assembly chaperone 4-like	1	C:proteasome complex	-
lcgut_c631	uncoupling protein 4	4	P:mitochondrial transport; P:response to chemical stimulus; C:integral to membrane; C:mitochondrial membrane	-
lcgut_c632	myoferlin	9	P:plasma membrane repair; C:nuclear membrane; P:blood circulation; F:phospholipid binding; C:cytoplasmic vesicle membrane; C:caveola; P:muscle contraction; P:cellular response to heat; C:integral to membrane	-
lcgut_c635	interleukin-1 receptor-associated kinase 3	21	P:response to other organism; P:embryonic hemopoiesis; P:negative regulation of protein complex disassembly; P:negative regulation of MAP kinase activity; P:negative regulation of signal transduction; C:cytoplasm; F:protein heterodimerization activity; P:negative regulation of NF-kappaB transcription factor activity; P:toll-like receptor signaling pathway; F:protein serine/threonine kinase activi…	EC:2.7.11.0
lcgut_c636	arginyl aminopeptidase (aminopeptidase b)-like 1	5	P:leukotriene biosynthetic process; F:aminopeptidase activity; P:proteolysis; F:zinc ion binding; F:metallopeptidase activity	EC:3.4.11.0
lcgut_c638	nadh dehydrogenase	7	P:mitochondrial electron transport, NADH to ubiquinone; C:mitochondrial intermembrane space; F:NADH dehydrogenase (ubiquinone) activity; C:mitochondrial respiratory chain complex I; P:ubiquinone biosynthetic process; P:sodium ion transport; P:proton transport	EC:1.6.5.3
lcgut_c639	diamine acetyltransferase 1	28	P:neutral amino acid transport; F:secondary active sulfate transmembrane transporter activity; C:cytosol; P:angiogenesis; P:neurotransmitter uptake; C:soluble fraction; C:integral to membrane; F:oxalate transmembrane transporter activity; F:diamine N-acetyltransferase activity; P:sulfate transport; F:neutral amino acid transmembrane transporter activity; P:putrescine catabolic process; F:sodium:a…	EC:2.3.1.57
lcgut_c640	alpha- -mannosyltransferase alg9	18	F:dol-P-Man:Man(6)GlcNAc(2)-PP-Dol alpha-1,2-mannosyltransferase activity; P:GPI anchor biosynthetic process; P:protein N-linked glycosylation via asparagine; C:integral to membrane; C:intrinsic to endoplasmic reticulum membrane; P:phenylalanyl-tRNA aminoacylation; P:tRNA processing; P:post-translational protein modification; F:ATP binding; F:phenylalanine-tRNA ligase activity; F:magnesium ion bi…	EC:6.1.1.20
lcgut_c641	proteasome activator complex subunit 1	4	F:endopeptidase activator activity; P:positive regulation of endopeptidase activity; C:proteasome activator complex; P:antigen processing and presentation of exogenous antigen	-
lcgut_c642	cyclic amp-responsive element-binding protein 3-like protein 3	5	F:DNA binding; C:membrane part; F:protein binding; P:transcription, DNA-dependent; C:endoplasmic reticulum	-
lcgut_c646	ras-related protein rab-7a	20	P:phagosome maturation; C:alveolar lamellar body; C:phagocytic vesicle; P:bone resorption; C:melanosome; F:GTP binding; C:lysosome; P:GTP catabolic process; C:Golgi apparatus; P:intracellular protein transport; C:late endosome; P:small GTPase mediated signal transduction; P:endocytosis; P:endosome to lysosome transport; F:Rac GTPase binding; P:early endosome to late endosome transport; F:GDP bind…	-
lcgut_c647	desmin	9	C:insoluble fraction; C:Z disc; P:sarcomere organization; C:neuromuscular junction; P:heart contraction; C:sarcolemma; F:structural molecule activity; C:fascia adherens; C:intermediate filament	-
lcgut_c648	ring finger protein 31	12	C:cytosol; C:internal side of plasma membrane; C:LUBAC complex; F:metal ion binding; F:ubiquitin binding; P:positive regulation of I-kappaB kinase/NF-kappaB cascade; F:ubiquitin-protein ligase activity; P:CD40 signaling pathway; C:CD40 receptor complex; P:protein linear polyubiquitination; P:positive regulation of NF-kappaB transcription factor activity; P:T cell receptor signaling pathway	EC:6.3.2.19
lcgut_c649	adp-ribosylation factor gtpase-activating protein 1-like isoform 1	9	P:vesicle-mediated transport; F:ARF GTPase activator activity; P:regulation of ARF GTPase activity; F:zinc ion binding; C:Golgi membrane; C:synapse; F:protein binding; P:positive regulation of GTPase activity; P:protein transport	-
lcgut_c650	diamine acetyltransferase 2-like	2	F:N-acetyltransferase activity; P:acyl-carrier-protein biosynthetic process	-
lcgut_c651	dna-3-methyladenine glycosylase	7	P:base-excision repair; F:DNA-7-methyladenine glycosylase activity; F:DNA binding; F:DNA-3-methyladenine glycosylase activity; F:DNA-7-methylguanine glycosylase activity; C:nucleus; F:DNA-3-methylguanine glycosylase activity	EC:3.2.2.20
lcgut_c652	long-chain-fatty-acid-- ligase acsbg2-like	6	C:microsome; F:long-chain fatty acid-CoA ligase activity; F:ATP binding; P:fatty acid metabolic process; F:acyl-CoA hydrolase activity; C:mitochondrion	EC:6.2.1.3; EC:3.1.2.20
lcgut_c654	eukaryotic translation initiation factor 5a-2	20	P:polyamine homeostasis; P:mRNA transport; F:protein binding; C:ribosome; F:translation elongation factor activity; P:spermatogenesis; P:protein transport; C:endoplasmic reticulum membrane; P:apoptotic process; F:translation initiation factor activity; P:translational frameshifting; F:ribosome binding; C:cytosol; C:nuclear pore; P:positive regulation of cell proliferation; P:peptidyl-lysine modif…	-
lcgut_c657	ectonucleotide pyrophosphatase phosphodiesterase family member 1	31	C:cell surface; F:scavenger receptor activity; F:nucleoside-triphosphate diphosphatase activity; F:protein homodimerization activity; F:3'-phosphoadenosine 5'-phosphosulfate binding; P:negative regulation of glycogen biosynthetic process; P:inorganic diphosphate transport; P:immune response; F:metal ion binding; C:extracellular space; F:polysaccharide binding; P:riboflavin metabolic process; C:me…	EC:3.6.1.19; EC:3.6.1.9
lcgut_c658	lower subunit	5	P:cellular iron ion homeostasis; F:oxidoreductase activity; F:ferric iron binding; P:iron ion transport; P:oxidation-reduction process	-
lcgut_c659	atp synthase subunit mitochondrial	5	F:hydrogen ion transporting ATP synthase activity, rotational mechanism; C:mitochondrial proton-transporting ATP synthase complex, catalytic core F(1); P:ATP synthesis coupled proton transport; F:proton-transporting ATPase activity, rotational mechanism; P:oxidative phosphorylation	-
lcgut_c660	sphingomyelin synthase-related protein 1	2	C:integral to membrane; P:sphingomyelin biosynthetic process	-
lcgut_c661	cytochrome p450	7	C:endoplasmic reticulum membrane; C:microsome; F:electron carrier activity; F:heme binding; F:aromatase activity; P:oxidation-reduction process; P:electron transport	EC:1.14.14.1
lcgut_c662	#NAME?	10	P:L-methionine salvage from methylthioadenosine; C:cytosol; F:acireductone dioxygenase [iron(II)-requiring] activity; P:oxidation-reduction process; C:nucleolus; F:metal ion binding; F:protein binding; P:polyamine metabolic process; C:Golgi apparatus; C:plasma membrane	EC:1.13.11.54
lcgut_c663	e3 ubiquitin isg15 ligase trim25	1	C:intracellular	-
lcgut_c664	map kinase-interacting serine threonine-protein kinase 2 isoform 2	13	P:protein phosphorylation; P:intracellular protein kinase cascade; F:protein serine/threonine kinase activity; P:regulation of translation; P:apoptotic process; F:metal ion binding; P:hemopoiesis; F:ATP binding; P:cell surface receptor signaling pathway; C:PML body; P:cellular response to arsenic-containing substance; C:cytoplasm; P:serine family amino acid metabolic process	EC:2.7.11.0
lcgut_c665	coatomer subunit beta	6	C:COPI vesicle coat; P:intra-Golgi vesicle-mediated transport; C:actin cytoskeleton; P:notochord development; P:intracellular protein transport; F:structural molecule activity	-
lcgut_c666	7-dehydrocholesterol reductase	13	P:lung development; P:oxidation-reduction process; C:nuclear outer membrane; F:7-dehydrocholesterol reductase activity; C:integral to membrane; P:regulation of cholesterol biosynthetic process; P:multicellular organism growth; C:microsome; P:cell differentiation; P:post-embryonic development; P:regulation of cell proliferation; P:blood vessel development; C:endoplasmic reticulum membrane	EC:1.3.1.21
lcgut_c667	upf0369 protein c6orf57 homolog	2	C:extracellular region; C:mitochondrion	-
lcgut_c668	heavy polypeptide non-muscle	48	P:platelet formation; F:protein homodimerization activity; P:uropod organization; P:meiotic spindle organization; C:actomyosin contractile ring; F:microfilament motor activity; P:actin filament-based movement; P:in utero embryonic development; C:immunological synapse; P:establishment of meiotic spindle localization; P:actin cytoskeleton reorganization; P:cell-cell adhesion; C:neuromuscular juncti…	EC:3.6.3.9
lcgut_c669	ubiquitin carboxyl-terminal hydrolase 32	7	P:protein deubiquitination; C:Golgi apparatus; P:ubiquitin-dependent protein catabolic process; F:calcium ion binding; F:ubiquitin thiolesterase activity; C:membrane; F:cysteine-type peptidase activity	EC:3.1.2.15
lcgut_c670	sphingomyelin phosphodiesterase 2-like	0	-
lcgut_c671	c1orf74 homolog	1	C:mitochondrial nucleoid	-
lcgut_c672	cofilin-2	4	C:cytoskeleton; C:cytoplasm; F:actin binding; C:nuclear matrix	-
lcgut_c673	eukaryotic translation initiation factor 3 subunit b	7	C:eukaryotic translation initiation factor 3 complex; P:regulation of translational initiation; F:protein complex scaffold; F:translation initiation factor activity; C:cytosol; F:nucleotide binding; C:ribosome	-
lcgut_c674	prominin- splice variant	2	C:cell projection; C:membrane part	-
lcgut_c676	polypyrimidine tract-binding protein 2	6	F:mRNA binding; C:spliceosomal complex; P:mRNA splice site selection; P:negative regulation of RNA splicing; F:protein binding; F:nucleotide binding	-
lcgut_c677	lamin a c	21	C:nucleoplasm; F:structural molecule activity; F:protein binding; P:regulation of apoptotic process; P:cellular component disassembly involved in apoptotic process; P:ventricular cardiac muscle cell development; C:insoluble fraction; P:regulation of cell migration; P:spermatogenesis; P:muscle organ development; P:positive regulation of cell aging; P:nuclear envelope organization; P:heart contract…	-
lcgut_c678	adp-dependent glucokinase-like	2	F:phosphotransferase activity, alcohol group as acceptor; P:carbohydrate metabolic process	EC:2.7.1.0
lcgut_c680	phytanoyl- dioxygenase domain-containing protein 1	3	F:metal ion binding; P:oxidation-reduction process; F:oxidoreductase activity, acting on single donors with incorporation of molecular oxygen, incorporation of two atoms of oxygen	EC:1.13.11.0
lcgut_c681	b( +)-type amino acid transporter 1-like	5	F:protein heterodimerization activity; C:integral to membrane; C:protein complex; F:amino acid transmembrane transporter activity; P:amino acid transmembrane transport	-
lcgut_c682	nadp-dependent aldehyde dehydrogenase	2	F:oxidoreductase activity, acting on the aldehyde or oxo group of donors, NAD or NADP as acceptor; P:oxidation-reduction process	EC:1.2.1.0
lcgut_c683	n-alpha-acetyltransferase auxiliary subunit-like	12	P:angiogenesis; C:transcription factor complex; F:receptor activity; F:ribosome binding; F:N-acetyltransferase activity; P:cell differentiation; F:protein binding; P:positive regulation of transcription, DNA-dependent; C:cytoplasm; P:N-terminal protein amino acid acetylation; P:signal transduction; P:acyl-carrier-protein biosynthetic process	-
lcgut_c684	methylmalonate-semialdehyde dehydrogenase	17	F:fatty-acyl-CoA binding; P:brown fat cell differentiation; P:oxidation-reduction process; F:thiolester hydrolase activity; C:nucleolus; F:methylmalonate-semialdehyde dehydrogenase (acylating) activity; P:beta-alanine catabolic process; P:thymine catabolic process; F:malonate-semialdehyde dehydrogenase (acetylating) activity; P:valine catabolic process; C:mitochondrial matrix; P:inositol metaboli…	EC:3.1.2.0; EC:1.2.1.27; EC:1.2.1.18
lcgut_c685	mitochondrial ribosomal protein s18a	4	C:mitochondrial small ribosomal subunit; F:structural constituent of ribosome; P:translation; P:ribosome biogenesis	-
lcgut_c686	scinderin like a	17	F:phosphatidylinositol-4,5-bisphosphate binding; P:actin nucleation; P:positive regulation of secretion; F:phosphatidylserine binding; P:calcium ion-dependent exocytosis; F:calcium ion binding; P:actin filament severing; P:negative regulation of cell proliferation; P:brain development; P:eye development; P:positive regulation of apoptotic process; C:protein complex; P:positive regulation of megak…	-
lcgut_c687	ubiquitin-associated domain-containing protein 2-like	5	F:molecular_function; P:biological_process; C:cellular_component; C:integral to membrane; C:membrane
lcgut_c688	phosphatase and tensin-like protein	91	P:positive regulation of excitatory postsynaptic membrane potential; P:epidermal growth factor receptor signaling pathway; F:PDZ domain binding; F:lipid binding; P:response to ATP; P:response to organic cyclic compound; C:myelin sheath adaxonal region; F:protein kinase binding; P:negative regulation of myelination; P:response to zinc ion; P:canonical Wnt receptor signaling pathway; P:central nerv…	EC:3.1.3.64; EC:3.1.3.67; EC:3.1.3.48
lcgut_c689	sodium- and chloride-dependent betaine transporter	8	P:transmembrane transport; P:response to stimulus; C:integral to membrane; F:solute:sodium symporter activity; P:neurotransmitter secretion; C:plasma membrane; P:amino acid transport; P:cation transport	-
lcgut_c690	dol-p-man:man c -pp-dol alpha- -mannosyltransferase	5	C:endoplasmic reticulum membrane; F:dol-P-Man:Man(5)GlcNAc(2)-PP-Dol alpha-1,3-mannosyltransferase activity; F:glucosyltransferase activity; C:integral to membrane; P:protein N-linked glycosylation	-
lcgut_c691	inositol hexakisphosphate kinase 2	13	P:positive regulation of smoothened signaling pathway; P:type I interferon-mediated signaling pathway; P:signal transduction downstream of smoothened; P:negative regulation of cell growth; F:inositol hexakisphosphate 1-kinase activity; P:positive regulation of apoptotic process; C:intermediate filament cytoskeleton; F:inositol-1,4,5-trisphosphate 3-kinase activity; F:ATP binding; F:inositol hexak…	EC:2.7.1.127; EC:2.7.4.21
lcgut_c693	cln3 protein	41	C:neuron projection; P:negative regulation of catalytic activity; C:trans-Golgi network; C:cytoplasmic vesicle part; P:protein folding; C:autophagic vacuole; C:Golgi membrane; P:regulation of action potential; C:integral to endoplasmic reticulum membrane; P:vacuolar transport; P:receptor-mediated endocytosis; F:calcium-dependent protein binding; C:lysosomal membrane; P:negative regulation of macr…	-
lcgut_c694	glucosamine-6-phosphate isomerase 1	9	C:cytoplasm; P:acrosome reaction; F:glucosamine-6-phosphate deaminase activity; P:fructose 6-phosphate metabolic process; P:fructose biosynthetic process; P:N-acetylglucosamine metabolic process; F:hydrolase activity; P:glucosamine catabolic process; P:generation of precursor metabolites and energy	EC:3.5.99.6
lcgut_c695	arsenite methyltransferase	4	F:S-adenosylmethionine-dependent methyltransferase activity; P:cellular metabolic process; P:response to chemical stimulus; C:mitochondrion	-
lcgut_c696	aldose reductase	7	P:oxidation-reduction process; F:alditol:NADP+ 1-oxidoreductase activity; P:fructose metabolic process; P:galactose metabolic process; P:mannose metabolic process; P:pyruvate metabolic process; P:glycerolipid metabolic process	EC:1.1.1.21
lcgut_c698	phosphoglucomutase 2	14	F:phosphopentomutase activity; F:metal ion binding; P:glycogen catabolic process; P:glycogen biosynthetic process; F:phosphoglucomutase activity; C:cytosol; P:pentose-phosphate shunt; P:purine nucleobase metabolic process; P:starch metabolic process; P:sucrose metabolic process; P:galactose metabolic process; P:gluconeogenesis; P:glycolysis; P:streptomycin biosynthetic process	EC:5.4.2.7; EC:5.4.2.2
lcgut_c699	oxysterol-binding protein 1	4	P:lipid transport; C:cytoplasm; F:phospholipid binding; F:oxysterol binding	-
lcgut_c700	natural resistance-associated macrophage protein	7	P:response to copper ion; P:hemoglobin biosynthetic process; F:iron ion transmembrane transporter activity; P:embryonic hemopoiesis; P:iron ion transmembrane transport; P:response to iron ion; C:membrane	-
lcgut_c701	sec14 domain and spectrin repeat-containing protein 1	14	F:phosphatidylinositol-5-phosphate binding; P:blood vessel morphogenesis; F:1-phosphatidylinositol binding; F:phosphatidylinositol-4-phosphate binding; F:phosphatidylinositol-3-phosphate binding; F:phosphatidylinositol-4,5-bisphosphate binding; C:calcium channel complex; F:protein binding; F:phosphatidylserine binding; F:phosphatidylcholine binding; F:phosphatidic acid binding; F:phosphatidylinos…	-
lcgut_c702	proteasome activator complex subunit 2	1	C:proteasome complex	-
lcgut_c703	adenosine kinase	13	P:adenosine metabolic process; F:phosphotransferase activity, alcohol group as acceptor; P:phosphorylation; P:positive regulation of T cell proliferation; P:purine nucleobase metabolic process; C:cytosol; F:metal ion binding; F:adenosine kinase activity; P:dATP biosynthetic process; P:purine ribonucleoside salvage; P:AMP salvage; C:nucleus; F:ATP binding	EC:2.7.1.0; EC:2.7.1.20
lcgut_c704	transforming growth beta- 68kda	14	P:angiogenesis; P:chondrocyte differentiation; C:basement membrane; C:extracellular space; F:extracellular matrix binding; P:negative regulation of cell adhesion; P:response to chemical stimulus; P:visual perception; P:muscle fiber development; F:integrin binding; P:cell proliferation; P:extracellular matrix organization; P:signal transduction; C:integrin complex	-
lcgut_c705	upf0762 protein c6orf58 homolog	3	C:extracellular space; P:digestive system development; P:liver development	-
lcgut_c706	small acidic protein	3	F:molecular_function; P:biological_process; C:cellular_component
lcgut_c707	leucine-rich ppr motif-containing mitochondrial precursor	16	F:microtubule binding; F:RNA binding; P:mitochondrion transport along microtubule; C:nuclear outer membrane; C:microtubule; C:condensed nuclear chromosome; P:regulation of transcription, DNA-dependent; F:actin filament binding; C:mitochondrial nucleoid; C:perinuclear region of cytoplasm; F:single-stranded DNA binding; F:beta-tubulin binding; C:nucleoplasm; C:nuclear inner membrane; P:mRNA transpo…	-
lcgut_c711	solute carrier family 27 (fatty acid transporter) member 6	5	P:very long-chain fatty acid metabolic process; F:long-chain fatty acid-CoA ligase activity; C:plasma membrane; P:transmembrane transport; P:long-chain fatty acid transport	EC:6.2.1.3
lcgut_c712	protein fam193a	1	C:cell part	-
lcgut_c713	natural resistance-associated macrophage protein	3	P:transport; C:membrane; F:transporter activity	-
lcgut_c716	glycerol-3-phosphate transporter	6	P:glycerol-3-phosphate transport; P:glycerol-3-phosphate metabolic process; F:glycerol-3-phosphate transmembrane transporter activity; P:glycerophosphate shuttle; P:transmembrane transport; C:integral to membrane	-
lcgut_c718	bone morphogenetic protein receptor type-1a-like	49	P:positive regulation of bone mineralization; F:transforming growth factor beta-activated receptor activity; P:endocardial cushion formation; P:negative regulation of neurogenesis; P:ectoderm development; F:protein homodimerization activity; P:positive regulation of mesenchymal cell proliferation; P:regulation of transcription from RNA polymerase II promoter; P:in utero embryonic development; C:c…	-
lcgut_c719	dimethylglycine mitochondrial	14	F:aminomethyltransferase activity; P:oxidation-reduction process; F:folic acid binding; P:betaine catabolic process; F:electron carrier activity; P:methylation; P:glycine catabolic process; P:choline metabolic process; F:flavin adenine dinucleotide binding; F:dimethylglycine dehydrogenase activity; C:mitochondrial matrix; P:L-serine metabolic process; P:threonine metabolic process; P:electron tra…	EC:2.1.2.10; EC:1.5.99.2
lcgut_c720	endophilin-b1 isoform 1	19	P:filopodium assembly; C:Golgi membrane; P:positive regulation of protein insertion into mitochondrial membrane involved in apoptotic signaling pathway; C:microsome; C:cytosol; P:anti-apoptosis; C:mitochondrial outer membrane; C:protein complex; P:induction of apoptosis; F:lysophosphatidic acid acyltransferase activity; F:fatty acid binding; P:phosphatidic acid biosynthetic process; F:protein hom…	-
lcgut_c724	trafficking protein particle complex subunit 11	3	P:retina development in camera-type eye; C:Golgi apparatus; P:vesicle-mediated transport	-
lcgut_c725	homocysteine-responsive endoplasmic reticulum-resident ubiquitin-like domain member 2 protein	3	C:integral to membrane; P:response to unfolded protein; P:spermatogenesis	-
lcgut_c726	nadh dehydrogenase iron-sulfur protein mitochondrial precursor	10	F:quinone binding; F:NADH dehydrogenase (ubiquinone) activity; C:mitochondrial respiratory chain complex I; F:metal ion binding; F:4 iron, 4 sulfur cluster binding; P:mitochondrial respiratory chain complex I assembly; P:mitochondrial electron transport, NADH to ubiquinone; P:ubiquinone biosynthetic process; P:sodium ion transport; P:proton transport	EC:1.6.5.3
lcgut_c727	glycerol-3-phosphate dehydrogenase	13	C:cytosol; F:NAD binding; F:glycerol-3-phosphate dehydrogenase activity; C:glycerol-3-phosphate dehydrogenase complex; C:soluble fraction; C:mitochondrion; F:glycerol-3-phosphate dehydrogenase [NAD+] activity; P:NADH oxidation; P:glycerolipid metabolic process; P:glycerol-3-phosphate catabolic process; P:gluconeogenesis; F:protein homodimerization activity; P:electron transport	EC:1.1.5.3; EC:1.1.1.8
lcgut_c729	pab-dependent poly -specific ribonuclease subunit 2-like	5	C:cytoplasm; F:exonuclease activity; P:cellular macromolecule catabolic process; C:intracellular organelle; P:primary metabolic process	-
lcgut_c730	cug triplet rna binding protein 2	7	C:cytoplasm; C:soluble fraction; P:mRNA splice site selection; F:RNA binding; C:nucleus; P:regulation of heart contraction; F:nucleotide binding	-
lcgut_c731	deoxyribonuclease i	6	P:nucleic acid phosphodiester bond hydrolysis; P:DNA catabolic process; F:protein binding; C:nuclear envelope; F:deoxyribonuclease I activity; C:extracellular region	EC:3.1.21.1
lcgut_c732	ancient ubiquitous protein 1	5	C:nucleolus; C:endoplasmic reticulum membrane; F:transferase activity, transferring acyl groups; C:integral to membrane; P:metabolic process	-
lcgut_c733	ras homolog enriched in brain	14	P:insulin receptor signaling pathway; F:protein kinase binding; F:GTP binding; P:GTP catabolic process; F:sphingomyelin phosphodiesterase activity; C:cytosol; P:cell cycle arrest; C:spliceosomal complex; F:metal ion binding; P:small GTPase mediated signal transduction; P:positive regulation of TOR signaling cascade; F:GTPase activity; C:plasma membrane; P:glycosphingolipid metabolic process	EC:3.1.4.12
lcgut_c734	methylosome subunit picln	4	P:axon extension involved in development; C:cytosol; P:chloride transport; P:cell volume homeostasis	-
lcgut_c735	mam domain containing glycosylphosphatidylinositol anchor 1	2	C:anchored to plasma membrane; P:nervous system development	-
lcgut_c736	pre-mrna-processing factor 39	3	C:nucleolus; P:RNA splicing; P:mRNA processing	-
lcgut_c737	u1 small nuclear ribonucleoprotein 70 kda	8	P:regulation of RNA splicing; F:RNA binding; C:spliceosomal complex; C:nuclear speck; F:protein binding; F:nucleotide binding; P:nuclear mRNA splicing, via spliceosome; P:hemopoietic stem cell differentiation	-
lcgut_c738	sra stem-loop-interacting rna-binding mitochondrial precursor	4	P:transcription, DNA-dependent; F:nucleic acid binding; C:mitochondrion; F:nucleotide binding	-
lcgut_c739	la-related protein 1b-like	0	-
lcgut_c740	myosin xix	1	C:cytoplasm	-
lcgut_c741	40s ribosomal protein s27	14	F:cysteine-type endopeptidase activator activity involved in apoptotic process; C:ribosome; P:activation of cysteine-type endopeptidase activity involved in apoptotic process; P:DNA damage response, signal transduction by p53 class mediator resulting in induction of apoptosis; P:positive regulation of anti-apoptosis; F:metal ion binding; F:structural constituent of ribosome; F:translation activat…	-
lcgut_c742	calcium-transporting atpase type 2c member 1-like	20	F:signal transducer activity; F:manganese ion binding; P:calcium-dependent cell-cell adhesion; C:trans-Golgi network; P:epidermis development; C:Golgi membrane; P:cellular manganese ion homeostasis; F:manganese-transporting ATPase activity; P:Golgi calcium ion homeostasis; F:calcium ion binding; C:integral to membrane; P:ATP biosynthetic process; P:positive regulation of I-kappaB kinase/NF-kappaB…	EC:3.6.3.35; EC:3.6.3.8
lcgut_c743	activated cdc42 kinase 1	25	F:WW domain binding; F:GTPase inhibitor activity; F:epidermal growth factor receptor binding; P:cell surface receptor signaling pathway; C:Grb2-EGFR complex; C:cytoplasmic vesicle membrane; F:non-membrane spanning protein tyrosine kinase activity; C:growth cone; F:protein serine/threonine/tyrosine kinase activity; C:coated pit; F:metal ion binding; C:dendrite; P:small GTPase mediated signal trans…	EC:2.7.10.2; EC:2.7.112.1; EC:2.7.11.0
lcgut_c744	trypsin-1 precursor	5	F:metal ion binding; C:extracellular space; P:digestion; P:proteolysis; F:serine-type endopeptidase activity	EC:3.4.21.0
lcgut_c747	prostaglandin e synthase 3	9	C:cytoplasm; C:telomerase holoenzyme complex; P:prostaglandin biosynthetic process; F:prostaglandin-E synthase activity; F:telomerase activity; P:chaperone cofactor-dependent protein refolding; F:unfolded protein binding; P:leukotriene metabolic process; P:RNA-dependent DNA replication	EC:5.3.99.3
lcgut_c748	ap-3 complex subunit delta-1	14	C:membrane coat; C:trans-Golgi network; F:protein transporter activity; P:regulation of sequestering of zinc ion; C:Golgi apparatus; P:intracellular protein transport; P:vesicle-mediated transport; P:antigen processing and presentation, exogenous lipid antigen via MHC class Ib; P:zinc ion transport; P:positive regulation of NK T cell differentiation; C:terminal button; P:protein localization to o…	-
lcgut_c749	all-trans-retinol -reductase-like	3	F:all-trans-retinol 13,14-reductase activity; C:membrane; P:oxidation-reduction process	EC:1.3.99.23
lcgut_c750	serine peptidase kunitz type 1	1	C:membrane fraction	-
lcgut_c751	serine threonine-protein phosphatase 6 regulatory subunit 3 isoform 6	4	C:cytoplasm; P:regulation of phosphoprotein phosphatase activity; F:protein phosphatase binding; C:nucleus	-
lcgut_c753	probable signal peptidase complex subunit 2	6	C:microsome; F:peptidase activity; P:signal peptide processing; C:integral to membrane; P:proteolysis; C:signal peptidase complex	-
lcgut_c754	isoleucyl-trna cytoplasmic	12	C:cytosol; F:isoleucine-tRNA ligase activity; F:aminoacyl-tRNA editing activity; C:soluble fraction; P:isoleucyl-tRNA aminoacylation; C:nucleolus; P:regulation of translational fidelity; F:ATP binding; F:protein binding; P:isoleucine biosynthetic process; P:leucine biosynthetic process; P:valine biosynthetic process	EC:6.1.1.5
lcgut_c755	adp-ribosylation factor 1	19	F:receptor signaling protein activity; C:Golgi membrane; F:protein binding; P:viral reproduction; F:GTP binding; P:protein transport; P:cellular copper ion homeostasis; P:GTP catabolic process; C:cytosol; P:regulation of defense response to virus by virus; P:small GTPase mediated signal transduction; P:semicircular canal development; P:post-Golgi vesicle-mediated transport; P:retrograde vesicle-m…	-
lcgut_c757	enteropeptidase precursor	6	C:integral to membrane; C:brush border; F:scavenger receptor activity; P:proteolysis; F:serine-type endopeptidase activity; P:signal transduction	EC:3.4.21.0
lcgut_c758	dual specificity protein phosphatase cdc14a	13	F:protein tyrosine phosphatase activity; C:nucleolus; F:protein tyrosine/serine/threonine phosphatase activity; P:cell proliferation; F:protein binding; C:condensed chromosome; P:cell cycle; C:spindle; C:centrosome; P:peptidyl-tyrosine dephosphorylation; C:microtubule basal body; P:cell division; P:tyrosine metabolic process	EC:3.1.3.48
lcgut_c759	trna-dihydrouridine synthase	4	F:oxidoreductase activity; F:RNA binding; P:metabolic process; C:mitochondrion	-
lcgut_c760	probable phospholipid-transporting atpase id	11	C:integral to membrane; P:ATP catabolic process; F:ATPase activity, coupled to transmembrane movement of ions, phosphorylative mechanism; F:ATP binding; P:phospholipid transport; F:magnesium ion binding; F:phospholipid-translocating ATPase activity; P:ion transmembrane transport; P:cation transport; C:plasma membrane; P:aminophospholipid transport	EC:3.6.3.1
lcgut_c761	sodium-coupled neutral amino acid transporter 9	3	C:integral to membrane; P:amino acid transport; P:sodium ion transport	-
lcgut_c764	growth factor receptor-bound protein 7	8	C:focal adhesion; F:protein kinase binding; F:phosphatidylinositol binding; C:cytosol; P:transmembrane receptor protein tyrosine kinase signaling pathway; F:identical protein binding; P:negative regulation of cellular process; P:positive regulation of cell migration	-
lcgut_c765	neurobeachin-like protein 2	2	C:endoplasmic reticulum; P:platelet formation	-
lcgut_c766	nuclear receptor subfamily 1 group d member 1	13	P:negative regulation of transcription from RNA polymerase II promoter; F:zinc ion binding; F:steroid hormone receptor activity; P:negative regulation of toll-like receptor 4 signaling pathway; P:positive regulation of cholesterol homeostasis; F:transcription regulatory region DNA binding; P:steroid hormone mediated signaling pathway; F:sequence-specific DNA binding; C:nuclear chromatin; P:cellul…	-
lcgut_c767	asparaginyl-trna cytoplasmic-like	7	F:nucleic acid binding; F:asparagine-tRNA ligase activity; F:ATP binding; P:asparaginyl-tRNA aminoacylation; C:mitochondrion; P:alanine metabolic process; P:aspartate metabolic process	EC:6.1.1.22
lcgut_c768	retinol-binding protein 2-like protein	9	F:retinol binding; F:retinal binding; C:Golgi apparatus; C:cell junction; P:negative regulation of phosphatase activity; C:plasma membrane; P:transport; C:synapse; F:transporter activity	-
lcgut_c769	developmentally regulated gtp binding protein 1	22	P:transcription, DNA-dependent; C:recycling endosome membrane; C:polysome; F:Rab GTPase binding; F:gamma-tubulin binding; F:cadherin binding; C:cell-cell adherens junction; P:peripheral nervous system myelin maintenance; C:intermediate filament cytoskeleton; C:microtubule; F:microtubule binding; P:cellular response to hypoxia; C:centrosome; P:response to metal ion; P:mast cell activation; P:DNA d…	-
lcgut_c770	gtp-binding nuclear protein	0	-
lcgut_c772	vacuolar protein sorting-associated protein 13c	1	P:protein localization
lcgut_c773	protein ergic-53	15	F:calcium ion binding; C:integral to membrane; C:Golgi membrane; F:mannose binding; F:identical protein binding; C:endoplasmic reticulum-Golgi intermediate compartment membrane; P:response to chemical stimulus; C:microsome; P:Golgi organization; P:ER to Golgi vesicle-mediated transport; P:protein exit from endoplasmic reticulum; P:early endosome to Golgi transport; C:endoplasmic reticulum membran…	-
lcgut_c774	---NA---	0	-
lcgut_c775	clathrin heavy chain 1	19	C:T-tubule; F:peptide binding; F:heat shock protein binding; C:clathrin coat of coated pit; C:mitochondrion; C:clathrin coat of trans-Golgi network vesicle; P:receptor internalization; P:spindle assembly involved in mitosis; F:ankyrin binding; F:protein C-terminus binding; C:membrane fraction; C:melanosome; P:transferrin transport; P:Golgi organization; C:spindle; P:intracellular protein transpor…	-
lcgut_c776	neural precursor cell developmentally down-regulated 4-like	18	P:protein phosphorylation; P:response to metal ion; P:cellular sodium ion homeostasis; F:protein serine/threonine kinase activity; P:positive regulation of endocytosis; P:negative regulation of sodium ion transport; F:sodium channel inhibitor activity; F:ubiquitin-protein ligase activity; F:ATP binding; P:excretion; P:protein ubiquitination involved in ubiquitin-dependent protein catabolic proces…	EC:2.7.11.0; EC:6.3.2.19
lcgut_c777	unnamed protein product [Tetraodon nigroviridis]	0	-
lcgut_c778	protein fam126b-like	1	C:intracellular	-
lcgut_c779	gamma-glutamyl carboxylase	9	P:embryo development; C:endoplasmic reticulum membrane; C:microsome; P:response to vitamin K; F:vitamin binding; P:peptidyl-glutamic acid carboxylation; F:peptide binding; C:integral to membrane; F:gamma-glutamyl carboxylase activity	-
lcgut_c780	oxysterol-binding protein 1	4	P:lipid transport; C:Golgi membrane; F:phospholipid binding; F:oxysterol binding	-
lcgut_c781	inactive serine threonine-protein kinase vrk3-like	0	-
lcgut_c783	apobec1 complementation factor isoform 1	15	P:mRNA modification; F:mRNA binding; F:single-stranded RNA binding; P:cytidine to uridine editing; P:protein stabilization; F:double-stranded RNA binding; C:nuclear heterochromatin; F:protein binding; F:nucleotide binding; F:cytosine deaminase activity; P:mRNA processing; C:nucleoplasm; C:apolipoprotein B mRNA editing enzyme complex; C:endoplasmic reticulum; P:pyrimidine nucleobase metabolic proc…	EC:3.5.4.1
lcgut_c784	dipeptidyl peptidase 4-like	19	F:dipeptidyl-peptidase activity; P:response to hypoxia; P:T cell costimulation; C:invadopodium membrane; C:intercellular canaliculus; P:endothelial cell migration; P:negative regulation of extracellular matrix disassembly; C:endocytic vesicle; C:cell surface; P:proteolysis; F:receptor binding; F:protease binding; P:regulation of cell-cell adhesion mediated by integrin; C:apical plasma membrane; F…	EC:3.4.21.0
lcgut_c786	thioredoxin-dependent peroxide mitochondrial precursor	5	P:oxidation-reduction process; F:peroxiredoxin activity; F:peroxidase activity; P:peroxidase reaction; P:response to oxidative stress	EC:1.11.1.15; EC:1.11.1.7
lcgut_c787	nuclear transcription factor y subunit gamma	11	P:regulation of transcription from RNA polymerase II promoter; P:protein folding; F:sequence-specific DNA binding; C:CCAAT-binding factor complex; F:protein binding; F:sequence-specific DNA binding transcription factor activity; P:retina development in camera-type eye; F:transcription coactivator activity; P:positive regulation of transcription, DNA-dependent; ;	-
lcgut_c788	suppressor of tumorigenicity 14 protein homolog	7	C:basolateral plasma membrane; C:integral to plasma membrane; C:extracellular space; P:epidermis development; C:extrinsic to plasma membrane; F:serine-type peptidase activity; P:proteolysis	-
lcgut_c789	exosome component 3	16	C:nuclear exosome (RNase complex); C:cytosol; C:cytoplasmic exosome (RNase complex); F:RNA binding; C:nucleolus; P:rRNA processing; P:brain development; P:isotype switching; F:protein binding; P:CUT catabolic process; C:transcriptionally active chromatin; P:DNA deamination; F:3'-5'-exoribonuclease activity; P:exonucleolytic nuclear-transcribed mRNA catabolic process involved in deadenylation-depe…	-
lcgut_c790	splicing factor arginine serine-rich 11	9	F:RNA binding; P:termination of RNA polymerase II transcription; C:nucleolus; P:mRNA 3'-end processing; F:protein binding; F:nucleotide binding; P:nuclear mRNA splicing, via spliceosome; P:mRNA export from nucleus; C:nucleoplasm	-
lcgut_c792	apobec1 complementation factor	14	P:mRNA modification; F:mRNA binding; F:single-stranded RNA binding; P:cytidine to uridine editing; P:protein stabilization; F:double-stranded RNA binding; C:nuclear heterochromatin; F:protein binding; F:nucleotide binding; F:cytosine deaminase activity; C:nucleoplasm; C:cytoplasm; C:apolipoprotein B mRNA editing enzyme complex; P:pyrimidine nucleobase metabolic process	EC:3.5.4.1
lcgut_c793	inter-alpha-trypsin inhibitor heavy chain h3-like	2	F:endopeptidase inhibitor activity; P:negative regulation of endopeptidase activity	-
lcgut_c795	low affinity cationic amino acid transporter 2-like	5	P:inflammatory response; C:integral to membrane; P:amino acid transmembrane transport; F:arginine transmembrane transporter activity; P:arginine transport	-
lcgut_c796	trypsin-1 precursor	5	F:metal ion binding; C:extracellular space; P:digestion; P:proteolysis; F:serine-type endopeptidase activity	EC:3.4.21.0
lcgut_c797	nucleolar gtp-binding protein 1	17	P:negative regulation of DNA replication; P:negative regulation of cell migration; F:protein binding; C:nuclear membrane; P:protein stabilization; F:GTP binding; P:GTP catabolic process; C:Golgi apparatus; P:regulation of cyclin-dependent protein kinase activity; C:nucleolus; P:negative regulation of cell proliferation; P:negative regulation of cell-cell adhesion; P:negative regulation of protein…	-
lcgut_c798
lcgut_c799	chitinase 1	17	F:cation binding; F:lysozyme activity; P:response to acid; P:chitin catabolic process; P:positive regulation of chemokine secretion; P:response to fungus; F:kinase binding; P:production of molecular mediator involved in inflammatory response; P:apoptotic process; C:extracellular space; F:chitin binding; P:immune response; P:digestion; F:chitinase activity; C:cytoplasm; P:cell wall chitin metaboli…	EC:3.2.1.17; EC:3.2.1.14
lcgut_c800	cold shock domain-containing protein e1	5	F:RNA binding; C:mitochondrial inner membrane; P:regulation of transcription, DNA-dependent; P:male gonad development; F:DNA binding	-
lcgut_c801	solute carrier family 26 member 6	13	F:secondary active sulfate transmembrane transporter activity; P:bicarbonate transport; C:integral to membrane; F:oxalate transmembrane transporter activity; P:sulfate transport; P:chloride transport; P:sodium ion export; P:regulation of membrane potential; P:oxalate transport; C:cytoplasm; F:anion:anion antiporter activity; F:sodium:bicarbonate symporter activity; C:plasma membrane	-
lcgut_c802	far upstream element-binding protein 3	5	C:cytoplasm; F:RNA binding; P:positive regulation of transcription from RNA polymerase II promoter; F:single-stranded DNA binding; C:nucleus	-
lcgut_c803	g-rich sequence factor 1	3	P:mRNA polyadenylation; F:mRNA binding; C:mitochondrion	-
lcgut_c804	histone deacetylase 1	53	F:sequence-specific DNA binding transcription factor activity; F:activating transcription factor binding; P:hippocampus development; P:negative regulation of neuron apoptotic process; P:positive regulation of receptor biosynthetic process; P:positive regulation of cell proliferation; P:histone H4 deacetylation; P:histone H3 deacetylation; P:odontogenesis of dentin-containing tooth; C:cytosol; C:N…	EC:3.5.1.98
lcgut_c805	eukaryotic translation initiation factor 4b	9	F:translation initiation factor activity; C:eukaryotic translation initiation factor 4F complex; C:cytosol; P:insulin receptor signaling pathway; P:nuclear-transcribed mRNA poly(A) tail shortening; F:protein binding; F:nucleotide binding; P:regulation of translational initiation; C:ribosome	-
lcgut_c806	utp--glucose-1-phosphate uridylyltransferase	17	F:UTP:glucose-1-phosphate uridylyltransferase activity; F:pyrimidine ribonucleotide binding; C:cytosol; C:soluble fraction; P:xenobiotic metabolic process; F:metal ion binding; P:glucose 1-phosphate metabolic process; F:glucose binding; P:UDP-glucose metabolic process; F:protein binding; P:phosphorylation; P:glucose metabolic process; P:UDP-glucuronate biosynthetic process; P:glycogen biosyntheti…	EC:2.7.7.9
lcgut_c807	---NA---	0	-
lcgut_c810	elongation factor tu gtp binding domain containing 2	12	F:translation elongation factor activity; C:Cajal body; C:nucleolus; C:nuclear speck; P:GTP catabolic process; F:protein binding; P:nuclear mRNA splicing, via spliceosome; F:GTPase activity; C:catalytic step 2 spliceosome; F:GTP binding; C:ribosome; P:regulation of translational elongation	-
lcgut_c811	alpha-n-acetylgalactosaminidase	12	F:cation binding; F:alpha-N-acetylgalactosaminidase activity; F:alpha-galactosidase activity; P:carbohydrate catabolic process; P:glycosylceramide catabolic process; C:lysosome; P:oligosaccharide metabolic process; F:protein homodimerization activity; P:glycoside catabolic process; P:globoside metabolic process; P:galactose metabolic process; P:glycerolipid metabolic process	EC:3.2.1.49; EC:3.2.1.22
lcgut_c812	novel protein	6	C:cytoplasm; C:nucleolus; C:nuclear membrane; C:cornified envelope; C:desmosome; P:keratinization	-
lcgut_c813	heat shock 70 kda protein 14	6	P:'de novo' cotranslational protein folding; C:ribosome; F:protein binding; P:response to stress; F:ATP binding; C:cytosol	-
lcgut_c814	poly	16	P:protein poly-ADP-ribosylation; F:NAD binding; F:protein N-terminus binding; F:zinc ion binding; P:cellular response to insulin stimulus; C:nucleolus; P:regulation of transcription, DNA-dependent; P:base-excision repair; P:telomere maintenance; C:transcription factor complex; F:identical protein binding; F:DNA binding; P:regulation of growth rate; F:transcription factor binding; C:nuclear envelo…	EC:2.4.2.30
lcgut_c815	transposable element tc3 transposase	6	F:transposase activity; P:DNA integration; P:transposition, DNA-mediated; F:DNA binding; F:nucleic acid binding; F:zinc ion binding
lcgut_c817	serine arginine repetitive matrix protein 1	5	F:DNA binding; F:RNA binding; C:nuclear matrix; P:nuclear mRNA splicing, via spliceosome; C:catalytic step 2 spliceosome	-
lcgut_c819	angiopoietin-related protein 5-like	3	F:receptor binding; C:extracellular space; P:signal transduction
lcgut_c820	dna damage-inducible transcript 4 protein	3	P:negative regulation of signal transduction; C:cytoplasm; P:cellular metabolic process	-
lcgut_c821	adp-ribosylation factor gtpase activating protein 3	10	P:vesicle-mediated transport; C:cytosol; F:protein transporter activity; F:ARF GTPase activator activity; P:protein secretion; P:regulation of ARF GTPase activity; F:zinc ion binding; C:Golgi membrane; P:positive regulation of GTPase activity; P:intracellular protein transport	-
lcgut_c822	---NA---	0	-
lcgut_c823	methylmalonate-semialdehyde dehydrogenase	16	P:thymine catabolic process; P:valine catabolic process; F:methylmalonate-semialdehyde dehydrogenase (acylating) activity; F:malonate-semialdehyde dehydrogenase (acetylating) activity; F:thiolester hydrolase activity; P:beta-alanine catabolic process; P:brown fat cell differentiation; C:nucleus; C:mitochondrion; P:oxidation-reduction process; P:inositol metabolic process; P:isoleucine catabolic p…	EC:1.2.1.27; EC:1.2.1.18; EC:3.1.2.0
lcgut_c824	glyoxalase domain-containing protein 4	1	C:mitochondrion	-
lcgut_c825	mitochondria-eating protein	7	P:mitochondrial protein catabolic process; P:mitochondrion degradation by induced vacuole formation; C:mitochondrial outer membrane; P:multicellular organismal process; P:developmental process; C:axoneme part; P:response to DNA damage stimulus	-
lcgut_c826	complement component c3	5	P:negative regulation of endopeptidase activity; C:extracellular space; P:innate immune response; P:complement activation; F:endopeptidase inhibitor activity	-
lcgut_c828	protein fam20a	1	C:extracellular region	-
lcgut_c830	adenylate kinase isoenzyme 6-like	30	F:p53 binding; P:positive regulation of cell growth; C:Cajal body; F:activating transcription factor binding; P:negative regulation of apoptotic process; C:PCAF complex; P:DNA-dependent transcription, initiation; P:phosphorylation; F:transcription regulatory region DNA binding; P:negative regulation of proteasomal ubiquitin-dependent protein catabolic process; F:transcription coactivator activity…	EC:2.7.1.71; EC:2.7.4.3
lcgut_c831	zinc transporter zip4-like	0	-
lcgut_c832
lcgut_c833	class i helical cytokine receptor member 12	0	-
lcgut_c834	serine threonine-protein phosphatase 6 regulatory ankyrin repeat subunit c-like	3	F:molecular_function; P:biological_process; C:cellular_component
lcgut_c835	ring finger protein 14	12	P:regulation of androgen receptor signaling pathway; F:androgen receptor binding; P:regulation of transcription from RNA polymerase II promoter; F:zinc ion binding; P:protein ubiquitination; P:response to estradiol stimulus; F:transcription coactivator activity; P:positive regulation of transcription, DNA-dependent; C:cytoplasm; F:small conjugating protein ligase activity; C:transcription factor …	-
lcgut_c837	legumain	10	P:response to acid; C:lysosomal lumen; P:innate immune response; P:vitamin D metabolic process; P:proteolysis; F:cysteine-type endopeptidase activity; C:late endosome; P:negative regulation of neuron apoptotic process; P:negative regulation of multicellular organism growth; C:apical part of cell	EC:3.4.22.0
lcgut_c839	beta-klotho	7	F:hydrolase activity, hydrolyzing O-glycosyl compounds; P:carbohydrate metabolic process; F:cation binding; P:fibroblast growth factor receptor signaling pathway; C:plasma membrane; F:fibroblast growth factor binding; P:insulin receptor signaling pathway	EC:3.2.1.0
lcgut_c840	eukaryotic initiation factor 4a-ii	12	F:translation initiation factor activity; C:eukaryotic translation initiation factor 4F complex; C:cytosol; P:nuclear-transcribed mRNA poly(A) tail shortening; F:ATP-dependent helicase activity; P:ATP catabolic process; P:cytokine-mediated signaling pathway; F:ATP binding; F:protein binding; P:regulation of translational initiation; P:interspecies interaction between organisms; C:ribosome	-
lcgut_c841	e3 ubiquitin-protein ligase rnf123	4	C:cytoplasm; P:protein ubiquitination; F:zinc ion binding; F:ligase activity	-
lcgut_c844	pyruvate carboxylase	17	P:oxaloacetate metabolic process; F:pyruvate carboxylase activity; C:soluble fraction; C:mitochondrial inner membrane; P:pyruvate metabolic process; F:metal ion binding; F:biotin binding; F:ATP binding; P:gluconeogenesis; F:biotin carboxylase activity; C:mitochondrial matrix; P:response to cadmium ion; P:tricarboxylic acid cycle; P:alanine metabolic process; P:aspartate metabolic process; P:fatty…	EC:6.4.1.1; EC:6.3.4.14
lcgut_c845	disintegrin and metalloproteinase domain-containing protein 9 precursor	28	F:integrin binding; P:response to manganese ion; P:monocyte activation; F:laminin binding; P:response to hydrogen peroxide; P:cell-matrix adhesion; P:activation of MAPKK activity; P:positive regulation of macrophage fusion; P:transforming growth factor beta receptor signaling pathway; P:response to calcium ion; C:basolateral plasma membrane; C:extracellular space; P:neuroprotection; C:cell surfac…	EC:3.4.24.0
lcgut_c847	t-complex protein 1 subunit theta	10	P:'de novo' posttranslational protein folding; C:intermediate filament cytoskeleton; C:aggresome; P:behavioral response to nicotine; C:centrosome; F:ATP binding; F:unfolded protein binding; F:ATPase activity, coupled; C:cytosol; C:microtubule	-
lcgut_c848	solute carrier family 25 (mitochondrial carrier: glutamate) member 22	8	C:nucleolus; P:amino acid transmembrane transport; C:mitochondrial inner membrane; P:L-amino acid transport; C:integral to membrane; F:symporter activity; F:L-glutamate transmembrane transporter activity; P:L-glutamate transport	-
lcgut_c850	transmembrane emp24 domain-containing protein 7 precursor	7	C:endoplasmic reticulum membrane; C:endoplasmic reticulum-Golgi intermediate compartment membrane; C:COPII vesicle coat; C:integral to membrane; C:COPI vesicle coat; P:regulation of cytokine production; P:protein transport	-
lcgut_c852	apoptosis-inducing factor mitochondrial	16	P:neuron apoptotic process; C:cytosol; P:oxidation-reduction process; P:apoptotic DNA fragmentation; C:soluble fraction; P:cell redox homeostasis; F:oxidoreductase activity; C:mitochondrial intermembrane space; C:microsome; P:activation of cysteine-type endopeptidase activity involved in apoptotic process; F:flavin adenine dinucleotide binding; P:mitochondrial respiratory chain complex I assembly…	-
lcgut_c854	gamma-glutamyl hydrolase-like	10	C:extracellular space; P:glutamine metabolic process; P:response to drug; F:gamma-glutamyl-peptidase activity; C:lysosome; P:response to zinc ion; P:folic acid-containing compound metabolic process; P:response to ethanol; C:cytosol; P:response to insulin stimulus	EC:3.4.19.9
lcgut_c855	zinc finger protein 774	5	F:nucleic acid binding; F:zinc ion binding; C:intracellular; F:metal ion binding; P:regulation of transcription, DNA-dependent
lcgut_c856	light chain 12	1	F:calcium ion binding	-
lcgut_c857	cytoplasmic dynein 1 heavy chain 1	18	P:camera-type eye photoreceptor cell differentiation; P:transport; F:protein binding; P:mitotic spindle organization; C:Golgi apparatus; C:cytosol; P:stress granule assembly; C:microtubule; F:microtubule motor activity; C:centrosome; P:cell death; F:ATPase activity, coupled; C:cytoplasmic dynein complex; P:ATP catabolic process; P:microtubule-based movement; F:ATP binding; P:G2/M transition of mi…	-
lcgut_c858	xanthine dehydrogenase oxidase	30	F:flavin adenine dinucleotide binding; P:lactation; F:molybdopterin cofactor binding; P:negative regulation of vasculogenesis; P:negative regulation of vascular endothelial growth factor signaling pathway; P:positive regulation of p38MAPK cascade; P:bone resorption; P:negative regulation of gene expression; F:xanthine dehydrogenase activity; P:activation of cysteine-type endopeptidase activity in…	EC:1.17.1.4; EC:1.1.1.158; EC:1.17.3.2
lcgut_c859	dynactin subunit 2-like isoform 3	22	P:P granule organization; F:protein binding; C:membrane; C:growth cone; C:vesicle; P:mitotic spindle organization; P:establishment of nucleus localization; P:cell proliferation; P:photoreceptor cell maintenance; C:microtubule; C:kinetochore; C:dynein complex; P:mitosis; P:establishment or maintenance of apical/basal cell polarity; C:centrosome; F:motor activity; P:auditory receptor cell developme…	-
lcgut_c860	adp-dependent glucokinase-like	2	F:phosphotransferase activity, alcohol group as acceptor; P:carbohydrate metabolic process	EC:2.7.1.0
lcgut_c861	osteoblast specific factor	3	P:muscle attachment; C:extracellular matrix; P:cellular process	-
lcgut_c862	proteasome subunit alpha type-4	5	C:cytoplasm; C:proteasome core complex, alpha-subunit complex; P:ubiquitin-dependent protein catabolic process; C:nucleus; F:threonine-type endopeptidase activity	EC:3.4.25.0
lcgut_c863	e3 ubiquitin-protein ligase rnf128 precursor	6	P:negative regulation of cytokine biosynthetic process; C:late endosome; F:ubiquitin-protein ligase activity; P:protein ubiquitination; C:endoplasmic reticulum; C:Golgi apparatus	EC:6.3.2.19
lcgut_c866	pyroglutamyl-peptidase 1	3	C:cytosol; P:proteolysis; F:cysteine-type peptidase activity	-
lcgut_c867	apolipoprotein b-100-like	42	P:positive regulation of cholesterol storage; P:lipoprotein transport; P:response to virus; P:response to lipopolysaccharide; P:regulation of cholesterol biosynthetic process; C:vesicle membrane; P:response to selenium ion; P:lipoprotein catabolic process; P:low-density lipoprotein particle remodeling; P:artery morphogenesis; C:intracellular organelle lumen; P:positive regulation of macrophage de…	-
lcgut_c868	neurogenic locus notch homolog protein 2-like	13	P:cartilage development involved in endochondral bone morphogenesis; P:Notch signaling pathway; P:tissue regeneration; P:blood vessel development; P:face morphogenesis; C:cell part; F:calcium ion binding; C:integral to membrane; P:lymphangiogenesis; P:peripheral nervous system neuron axonogenesis; P:liver development; P:rhombomere boundary formation; P:regulation of developmental process	-
lcgut_c869	catenin alpha-1 isoform 2	31	C:acrosomal vesicle; P:protein heterooligomerization; P:cellular response to indole-3-methanol; P:ovarian follicle development; F:structural molecule activity; C:lamellipodium; P:establishment or maintenance of cell polarity; P:cell adhesion; P:negative regulation of apoptotic process; C:catenin complex; P:adherens junction organization; F:gamma-catenin binding; F:cadherin binding; C:actin cytosk…	-
lcgut_c871	dnaj homolog subfamily c member 10	17	F:protein disulfide oxidoreductase activity; P:ER-associated protein catabolic process; F:chaperone binding; P:protein folding; C:microsome; F:electron carrier activity; F:heat shock protein binding; P:cell redox homeostasis; F:ATPase activator activity; F:ATPase binding; P:response to endoplasmic reticulum stress; F:unfolded protein binding; P:glycerol ether metabolic process; P:positive regulat…	-
lcgut_c872	5-oxoprolinase	4	F:5-oxoprolinase (ATP-hydrolyzing) activity; P:glutathione metabolic process; F:nucleotide binding; P:nitrogen compound metabolic process	EC:3.5.2.9
lcgut_c873	probable pancreatic secretory proteinase inhibitor	1	F:peptidase inhibitor activity	-
lcgut_c874	phospholipase group xiib	4	C:extracellular region; F:calcium ion binding; F:phospholipase A2 activity; P:phospholipid catabolic process	EC:3.1.1.4
lcgut_c876	sodium-dependent phosphate transport protein 2b-like	15	P:sodium ion transport; P:sodium-dependent phosphate transport; P:response to fructose stimulus; C:integral to membrane; F:phosphate ion binding; C:brush border membrane; P:phosphate ion transmembrane transport; P:aging; F:sodium-dependent phosphate transmembrane transporter activity; F:sodium:phosphate symporter activity; P:response to estradiol stimulus; C:apical plasma membrane; P:in utero emb…	-
lcgut_c877	gigaxonin	4	P:cytoskeleton organization; C:cytoskeleton; P:cell death; C:cytoplasm	-
lcgut_c878	stromal cell-derived factor 2-like 1	1	C:membrane	-
lcgut_c880	dolichyl-phosphate beta-glucosyltransferase isoform 1	8	F:oligosaccharyl transferase activity; P:protein N-linked glycosylation via asparagine; C:integral to membrane; P:post-translational protein modification; F:dolichyl-phosphate beta-glucosyltransferase activity; P:determination of left/right symmetry; P:dolichol-linked oligosaccharide biosynthetic process; C:oligosaccharyltransferase complex	EC:2.4.1.117
lcgut_c881	ras-related c3 botulinum toxin substrate 1 (rho small gtp binding protein rac1)	58	C:extrinsic to plasma membrane; F:GTP binding; P:inflammatory response; P:viral reproduction; P:regulation of cell migration; P:positive regulation of actin filament polymerization; P:neuromuscular process controlling balance; P:dendrite morphogenesis; P:negative regulation of receptor-mediated endocytosis; P:cell-matrix adhesion; C:growth cone; P:axon guidance; P:engulfment of apoptotic cell; P:…	-
lcgut_c882	anamorsin	5	C:cytoplasm; P:methylation; C:nucleus; F:methyltransferase activity; P:apoptotic process	EC:2.1.1.0
lcgut_c883	ste20-like serine threonine-protein kinase	8	C:cytoplasm; C:plasma membrane; P:protein autophosphorylation; F:ATP binding; P:apoptotic process; F:protein serine/threonine kinase activity; F:protein homodimerization activity; P:serine family amino acid metabolic process	EC:2.7.11.0
lcgut_c884	nucleosome assembly protein 1-like 1	10	F:histone binding; P:positive regulation of transcription from RNA polymerase II promoter; P:primitive hemopoiesis; P:protein homooligomerization; P:spermatogenesis; P:cell differentiation; P:nucleosome assembly; C:cytoplasm; F:cyclin binding; C:nucleus	-
lcgut_c885	fk506 binding protein 5	8	C:cytoplasm; C:nucleolus; P:protein folding; F:FK506 binding; F:heat shock protein binding; P:protein peptidyl-prolyl isomerization; C:membrane; F:peptidyl-prolyl cis-trans isomerase activity	EC:5.2.1.8
lcgut_c886	plasminogen	20	P:proteolysis involved in cellular protein catabolic process; P:negative regulation of angiogenesis; P:mononuclear cell migration; P:extracellular matrix disassembly; F:serine-type endopeptidase activity; P:tissue regeneration; C:microsome; C:extracellular space; P:myoblast differentiation; P:labyrinthine layer blood vessel development; P:negative regulation of fibrinolysis; F:protein domain spec…	EC:3.4.21.0
lcgut_c887	complement c1q-like protein 4 precursor	3	F:molecular_function; P:biological_process; C:cellular_component
lcgut_c888	u5 small nuclear ribonucleoprotein 200 kda helicase	9	F:nucleic acid binding; C:nucleolus; F:ATP-dependent helicase activity; F:ATP binding; F:protein binding; P:cis assembly of pre-catalytic spliceosome; C:U5 snRNP; C:catalytic step 2 spliceosome; C:nucleoplasm	-
lcgut_c889	neutral and basic amino acid transport protein rbat	7	P:transmembrane transport; F:binding; P:primary metabolic process; C:mitochondrial inner membrane; F:amino acid transmembrane transporter activity; C:plasma membrane; P:amino acid transport	-
lcgut_c891	camp-dependent protein kinase catalytic subunit beta	6	P:protein phosphorylation; F:ATP binding; F:magnesium ion binding; F:cAMP-dependent protein kinase activity; C:cAMP-dependent protein kinase complex; P:serine family amino acid metabolic process	EC:2.7.11.11
lcgut_c892	gram domain-containing protein 3-like	0	-
lcgut_c893	bai1-associated protein 2-like 2	6	F:lipid binding; F:protein binding; C:vesicle membrane; C:cytoplasmic part; P:cellular process; P:cellular component organization	-
lcgut_c894	eukaryotic translation initiation factor 4 2	12	F:translation initiation factor activity; C:eukaryotic translation initiation factor 4F complex; P:cell cycle arrest; C:cytosol; P:mesoderm development; P:RNA metabolic process; P:cell death; P:cytokine-mediated signaling pathway; F:DNA binding; F:protein binding; P:regulation of translational initiation; C:ribosome	-
lcgut_c895	insulin induced gene 1	14	P:palate development; F:protein binding; P:ER-nuclear sterol response pathway; P:cell proliferation; C:integral to membrane; C:endoplasmic reticulum membrane; P:cranial suture morphogenesis; P:inner ear morphogenesis; P:cholesterol biosynthetic process; P:middle ear morphogenesis; P:negative regulation of steroid biosynthetic process; P:triglyceride metabolic process; P:negative regulation of fat…	-
lcgut_c896	small nuclear ribonucleoprotein f	10	C:cytosol; F:RNA binding; P:termination of RNA polymerase II transcription; C:U7 snRNP; P:spliceosomal snRNP assembly; P:histone mRNA metabolic process; P:ncRNA metabolic process; C:catalytic step 2 spliceosome; C:nucleoplasm; C:U12-type spliceosomal complex	-
lcgut_c897	klotho beta	7	F:hydrolase activity, hydrolyzing O-glycosyl compounds; P:carbohydrate metabolic process; P:positive regulation of MAPKKK cascade by fibroblast growth factor receptor signaling pathway; F:cation binding; P:positive regulation of cell proliferation; C:integral to membrane; F:fibroblast growth factor binding	EC:3.2.1.0
lcgut_c898	keratinocyte-associated protein 2	2	C:integral to membrane; C:oligosaccharyltransferase complex	-
lcgut_c899	novel protein	1	C:integral to membrane
lcgut_c901	cytochrome p450 1a	7	C:endoplasmic reticulum membrane; C:microsome; F:electron carrier activity; F:heme binding; F:aromatase activity; P:oxidation-reduction process; P:electron transport	EC:1.14.14.1
lcgut_c902	spermine synthase	8	P:spermine biosynthetic process; F:spermidine synthase activity; F:spermine synthase activity; C:cytosol; P:methionine metabolic process; P:arginine metabolic process; P:proline metabolic process; P:beta-alanine metabolic process	EC:2.5.1.16; EC:2.5.1.22
lcgut_c903	eukaryotic translation initiation factor 4e-binding protein 3	7	C:eukaryotic translation initiation factor 4F complex; P:negative regulation of translational initiation; F:translation initiation factor activity; F:eukaryotic initiation factor 4E binding; F:translation repressor activity; C:ribosome;	-
lcgut_c904	procollagen galactosyltransferase 1	4	P:lipopolysaccharide biosynthetic process; C:endoplasmic reticulum lumen; F:procollagen galactosyltransferase activity; P:lysine catabolic process	EC:2.4.1.50
lcgut_c905	annexin a11	3	P:negative regulation of coagulation; F:calcium-dependent phospholipid binding; F:calcium ion binding	-
lcgut_c906	PREDICTED: hypothetical protein LOC100691901 [Oreochromis niloticus]	0	-
lcgut_c907	interferon-induced very large gtpase 1-like	3	F:GTP binding; F:GTPase activity; P:GTP catabolic process
lcgut_c908	laminin subunit alpha-4	10	C:laminin-1 complex; P:regulation of cell migration; P:regulation of embryonic development; F:extracellular matrix structural constituent; P:regulation of cell adhesion; P:muscle attachment; F:receptor binding; P:notochord development; P:blood vessel morphogenesis; P:signal transduction	-
lcgut_c909	protein nlrc3-like	1	F:zinc ion binding
lcgut_c911	zinc finger protein 827	3	F:zinc ion binding; F:nucleic acid binding; C:intracellular	-
lcgut_c912	nadh dehydrogenase	9	P:response to oxidative stress; F:electron carrier activity; F:NADH dehydrogenase (ubiquinone) activity; C:mitochondrial respiratory chain complex I; P:electron transport; P:mitochondrial electron transport, NADH to ubiquinone; P:ubiquinone biosynthetic process; P:sodium ion transport; P:proton transport	EC:1.6.5.3
lcgut_c914	eukaryotic translation initiation factor 4e	8	F:RNA 7-methylguanosine cap binding; C:mRNA cap binding complex; F:protein binding; F:translation initiation factor activity; C:nucleus; C:RNA polymerase complex; C:ribosome; P:regulation of translational initiation	-
lcgut_c916	upf0510 protein inm02-like	1	C:ER membrane protein complex	-
lcgut_c917	dehydrogenase reductase sdr family member 1	5	C:mitochondrial inner membrane; C:endoplasmic reticulum; F:oxidoreductase activity; P:oxidation-reduction process; F:nucleotide binding	-
lcgut_c918	protein flightless-1 homolog	8	P:sarcomere organization; C:nucleolus; P:regulation of transcription, DNA-dependent; P:actin filament severing; C:centrosome; F:actin binding; P:multicellular organismal development; P:muscle contraction	-
lcgut_c919	transcription elongation factor b polypeptide 1	13	C:cytosol; F:translation elongation factor activity; P:ubiquitin-dependent protein catabolic process; P:positive regulation of viral transcription; F:protein complex binding; F:ubiquitin-protein ligase activity; P:protein ubiquitination; P:positive regulation of transcription elongation from RNA polymerase II promoter; P:interspecies interaction between organisms; C:nucleoplasm; C:VCB complex; C:…	EC:6.3.2.19
lcgut_c920	ceramide synthase 5	12	C:integral to membrane; F:sphingosine N-acyltransferase activity; P:regulation of transcription, DNA-dependent; F:sequence-specific DNA binding; C:microsome; F:sequence-specific DNA binding transcription factor activity; P:ceramide biosynthetic process; C:endoplasmic reticulum; P:glycosphingolipid metabolic process; P:acyl-carrier-protein biosynthetic process; C:transcription factor complex;	EC:2.3.1.24
lcgut_c921	methionine aminopeptidase 2 isoform 2	9	C:cytoplasm; F:metal ion binding; P:N-terminal protein amino acid modification; F:metalloexopeptidase activity; P:Wnt receptor signaling pathway; P:protein processing; F:aminopeptidase activity; P:peptidyl-methionine modification; P:proteolysis	EC:3.4.11.0
lcgut_c922	atp citrate lyase	25	F:cofactor binding; P:positive regulation of cellular metabolic process; P:citrate metabolic process; P:coenzyme A metabolic process; F:protein binding; F:ATP citrate synthase activity; P:energy reserve metabolic process; P:cellular carbohydrate metabolic process; C:nucleolus; C:cytosol; P:fatty acid biosynthetic process; P:triglyceride biosynthetic process; F:metal ion binding; P:long-chain fatt…	EC:2.3.3.8; EC:6.2.1.5
lcgut_c924	mgc130863 protein	6	P:fatty acid biosynthetic process; F:iron ion binding; P:cholesterol metabolic process; C:integral to membrane; F:steroid hydroxylase activity; P:oxidation-reduction process	-
lcgut_c925	cytochrome p450 2j6-like	5	F:heme binding; F:oxidoreductase activity, acting on paired donors, with incorporation or reduction of molecular oxygen, reduced flavin or flavoprotein as one donor, and incorporation of one atom of oxygen; F:electron carrier activity; P:oxidation-reduction process; P:electron transport	EC:1.14.14.0
lcgut_c926	phospholipase membrane-associated	6	F:lipase activity; P:retinoid metabolic process; C:plasma membrane; P:small molecule metabolic process; P:steroid metabolic process; P:lipid catabolic process	-
lcgut_c927	thimet oligopeptidase	6	C:soluble fraction; F:metalloendopeptidase activity; F:peptide binding; P:peptide metabolic process; P:intracellular protein kinase cascade; P:proteolysis	EC:3.4.24.0
lcgut_c928	ileal sodium bile acid cotransporter	9	P:bile acid and bile salt transport; C:proteasome complex; P:organic anion transport; F:bile acid:sodium symporter activity; P:bile acid metabolic process; P:sodium ion export; C:apical plasma membrane; C:nucleus; C:integral to plasma membrane	-
lcgut_c929	heavy polypeptide non-muscle	50	P:platelet formation; F:protein homodimerization activity; P:uropod organization; P:meiotic spindle organization; C:actomyosin contractile ring; F:microfilament motor activity; P:actin filament-based movement; P:in utero embryonic development; P:axon guidance; C:immunological synapse; P:establishment of meiotic spindle localization; P:actin cytoskeleton reorganization; P:cell-cell adhesion; C:neu…	EC:3.6.3.9
lcgut_c930	acyl- synthetase short-chain family member mitochondrial	6	F:ATP binding; F:acetate-CoA ligase activity; C:mitochondrion; P:gluconeogenesis; P:glycolysis; P:reductive tricarboxylic acid cycle	EC:6.2.1.1
lcgut_c931	wd repeat-containing protein 61	12	C:Cdc73/Paf1 complex; P:negative regulation of myeloid cell differentiation; F:protein binding; P:positive regulation of histone H3-K79 methylation; P:Wnt receptor signaling pathway; P:positive regulation of transcription elongation from RNA polymerase II promoter; C:Ski complex; C:nucleolus; P:positive regulation of histone H3-K4 methylation; P:positive regulation of transcription from RNA polym…	-
lcgut_c933	rrna promoter binding protein	7	F:sequence-specific DNA binding transcription factor activity; F:transcription factor binding; P:rRNA transcription; F:double-stranded DNA binding; P:cell proliferation; C:transcription factor complex;	-
lcgut_c935	protein jtb-like	11	P:cell cycle cytokinesis; C:mitochondrion; C:midbody; C:centrosome; P:mitosis; P:regulation of cell proliferation; F:protein kinase binding; C:spindle; P:positive regulation of protein kinase activity; P:negative regulation of apoptotic process; C:membrane	-
lcgut_c936	v-type proton atpase subunit brain isoform	21	F:proton-transporting ATPase activity, rotational mechanism; P:transferrin transport; P:insulin receptor signaling pathway; P:cellular iron ion homeostasis; C:proton-transporting V-type ATPase, V1 domain; F:hydrogen ion transporting ATP synthase activity, rotational mechanism; P:ATP hydrolysis coupled proton transport; C:microvillus; C:melanosome; C:integral to membrane; C:vacuolar proton-transpo…	-
lcgut_c937	antigen p97 (melanoma associated) identified by monoclonal antibodies and	4	C:integral to plasma membrane; F:iron ion binding; F:protein binding; P:transport	-
lcgut_c940	cathepsin c	5	C:lysosome; F:cysteine-type peptidase activity; P:immune response; P:proteolysis; F:protein binding	-
lcgut_c941	prosaposin	19	P:platelet activation; F:protein binding; P:lipid transport; P:activation of cysteine-type endopeptidase activity involved in apoptotic process; C:extracellular space; F:enzyme activator activity; C:integral to membrane; C:lysosomal membrane; C:Golgi apparatus; F:lipid transporter activity; P:glycosphingolipid metabolic process; P:positive regulation of apoptotic process; P:regulation of signal t…	-
lcgut_c942	wd repeat-containing protein 36	5	C:cytoplasm; C:nucleolus; C:small-subunit processome; P:rRNA processing; F:catalytic activity	-
lcgut_c943	cadherin-1 precursor	51	C:cell surface; P:cell-cell adhesion involved in mesendodermal cell migration; P:ectoderm development; P:positive regulation of cellular metabolic process; P:lens fiber cell differentiation; P:positive regulation of cell proliferation; P:neural tube formation; P:cellular response to amino acid stimulus; P:synapse assembly; C:desmosome; P:trophectodermal cell differentiation; P:neuron projection d…	-
lcgut_c944	large neutral amino acids transporter small subunit 4	5	C:integral to membrane; F:L-amino acid transmembrane transporter activity; C:plasma membrane; P:amino acid transmembrane transport; P:L-amino acid transport	-
lcgut_c945	myosin light chain 1	2	C:myosin complex; F:calcium ion binding	-
lcgut_c946	coronin 7	6	C:Golgi apparatus; C:integral to membrane of membrane fraction; F:actin filament binding; C:integral to membrane; C:actin cytoskeleton; P:actin cytoskeleton organization	-
lcgut_c947	novel protein containing an acyl- thioester hydrolase bile acid- amino acid n-acetyltransferase domain	3	P:acyl-CoA metabolic process; F:palmitoyl-CoA hydrolase activity; P:lipid metabolic process	EC:3.1.2.2
lcgut_c948	glycerophosphocholine phosphodiesterase gpcpd1	10	C:cytoplasm; F:glycerophosphocholine phosphodiesterase activity; P:glycerol metabolic process; P:intracellular signal transduction; F:phospholipase C activity; F:glycerophosphodiester phosphodiesterase activity; F:starch binding; P:phospholipid catabolic process; P:glycerolipid metabolic process;	EC:3.1.4.2; EC:3.1.4.46
lcgut_c949	enteropeptidase	1	F:peptidase activity	-
lcgut_c951	calnexin precursor	19	C:dendrite cytoplasm; C:ribosome; C:axon; F:calcium ion binding; P:protein folding; C:integral to membrane; F:ionotropic glutamate receptor binding; C:dendritic spine; P:clathrin-mediated endocytosis; C:melanosome; F:apolipoprotein binding; C:rough endoplasmic reticulum; P:aging; C:neuronal cell body; F:unfolded protein binding; P:synaptic vesicle endocytosis; C:endoplasmic reticulum membrane; F:…	-
lcgut_c952	h aca ribonucleoprotein complex subunit 3	4	C:nucleolus; F:nucleic acid binding; P:rRNA processing; C:ribonucleoprotein complex	-
lcgut_c953	repressor of rna polymerase iii transcription maf1 homolog	6	P:negative regulation of transcription from RNA polymerase III promoter; F:RNA polymerase III type 3 promoter DNA binding; F:RNA polymerase III type 2 promoter DNA binding; F:RNA polymerase III type 1 promoter DNA binding; C:cytoplasm; C:nucleus	-
lcgut_c955	dipeptidase 1	22	P:cellular response to calcium ion; P:negative regulation of cell migration; F:protein binding; P:cellular response to nitric oxide; F:zinc ion binding; P:antibiotic metabolic process; F:dipeptidyl-peptidase activity; P:negative regulation of apoptotic process; F:cysteine-type endopeptidase inhibitor activity involved in apoptotic process; C:extracellular space; C:microvillus membrane; C:anchored…	-
lcgut_c956	gtp-binding nuclear protein	0	-
lcgut_c957	signal peptidase complex subunit 1	5	C:integral to endoplasmic reticulum membrane; F:peptidase activity; P:signal peptide processing; F:ribosome binding; C:signal peptidase complex	-
lcgut_c958	forkhead box protein k2	13	P:tissue development; F:double-stranded DNA binding; P:regulation of transcription from RNA polymerase II promoter; C:nucleolus; C:transcription factor complex; F:DNA binding, bending; F:RNA polymerase II distal enhancer sequence-specific DNA binding transcription factor activity; F:sequence-specific DNA binding; F:magnesium ion binding; F:transcription factor binding; P:pattern specification pro…	-
lcgut_c959	magnesium transporter nipa2	5	C:early endosome; C:integral to membrane; F:protein binding; C:plasma membrane; P:magnesium ion transport	-
lcgut_c963	titin	46	F:protein tyrosine kinase activity; P:regulation of Rho protein signal transduction; F:protein serine/threonine kinase activity; P:cell morphogenesis; P:lipid transport; F:Rho guanyl-nucleotide exchange factor activity; C:striated muscle thin filament; P:skeletal muscle thin filament assembly; P:cardiac muscle tissue morphogenesis; F:Rab GTPase activator activity; C:cytosol; P:cardiac muscle fibe…	EC:2.7.10.0; EC:2.7.11.0
lcgut_c964	lectin precursor	2	F:carbohydrate binding; C:extracellular region
lcgut_c966	---NA---	0	-
lcgut_c967	protein unc-45 homolog a	9	P:angiogenesis; P:cell differentiation; P:blood circulation; P:muscle organ development; F:Hsp90 protein binding; C:nucleus; P:chaperone-mediated protein folding; C:perinuclear region of cytoplasm; P:cartilage development	-
lcgut_c968	basement membrane-specific heparan sulfate proteoglycan core protein	13	P:embryonic skeletal system morphogenesis; P:angiogenesis; P:chondrocyte differentiation; P:brain development; F:identical protein binding; F:extracellular matrix binding; C:basal lamina; P:skeletal muscle tissue development; P:endochondral ossification; P:cardiac muscle tissue development; P:protein localization; P:extracellular matrix organization; P:cartilage development involved in endochondr…	-
lcgut_c969	low-density lipoprotein receptor-related protein 2-like	1	F:calcium ion binding
lcgut_c971	cathepsin b precursor	29	F:cysteine-type endopeptidase activity; P:response to amine stimulus; P:response to glucose stimulus; P:regulation of apoptotic process; P:negative regulation of cell death; P:response to ethanol; P:response to mechanical stimulus; C:extracellular space; C:melanosome; P:fin regeneration; P:response to peptide hormone stimulus; C:sarcolemma; P:response to organic cyclic compound; P:skeletal muscle…	EC:3.4.22.0
lcgut_c972	pzp protein	4	F:peptidase inhibitor activity; P:negative regulation of peptidase activity; P:regulation of endopeptidase activity; C:extracellular region	-
lcgut_c974	ubiquinol-cytochrome c reductase complex chaperone cbp3 homolog	2	C:cytoplasmic membrane-bounded vesicle; C:mitochondrion	-
lcgut_c975	translocon-associated protein subunit beta precursor	4	C:integral to membrane; C:endoplasmic reticulum membrane; F:receptor activity; P:signal transduction	-
lcgut_c976	nardilysin precursor	11	P:cell migration; C:cytosol; F:zinc ion binding; P:neuromuscular junction development; C:mitochondrion; P:positive regulation of membrane protein ectodomain proteolysis; C:cell surface; F:metalloendopeptidase activity; P:regulation of endopeptidase activity; F:epidermal growth factor binding; P:cell proliferation	EC:3.4.24.0
lcgut_c978	translocation protein sec63 homolog	8	F:receptor activity; P:protein folding; F:heat shock protein binding; F:unfolded protein binding; C:endoplasmic reticulum; C:membrane part; P:protein targeting to membrane; P:signal transduction	-
lcgut_c979	secreted phosphoprotein 24	2	P:bone remodeling; C:extracellular region
lcgut_c980	protein-l-isoaspartate(d-aspartate) o-methyltransferase-like	6	P:S-adenosylmethionine metabolic process; F:protein-L-isoaspartate (D-aspartate) O-methyltransferase activity; P:S-adenosylhomocysteine metabolic process; C:endoplasmic reticulum; P:protein repair; P:protein methylation	EC:2.1.1.77
lcgut_c981	tyrosine-protein kinase yes	15	C:microtubule organizing center; C:cytosol; P:protein autophosphorylation; P:regulation of protein kinase activity; F:ion channel binding; P:glucose transport; F:enzyme binding; C:membrane fraction; F:ATP binding; F:non-membrane spanning protein tyrosine kinase activity; C:Golgi apparatus; C:plasma membrane; P:convergent extension involved in gastrulation; F:epidermal growth factor receptor bindi…	EC:2.7.10.2
lcgut_c982	talin 1	25	C:focal adhesion; P:axon guidance; C:cell-cell junction; P:platelet activation; C:ruffle membrane; P:cell adhesion; P:cell-cell junction assembly; C:intracellular membrane-bounded organelle; C:actin cytoskeleton; P:cellular component movement; P:cytoskeletal anchoring at plasma membrane; P:muscle contraction; C:extracellular region; C:cytosol; F:LIM domain binding; F:actin binding; P:cell-substra…	-
lcgut_c985	annexin a11	18	F:phosphatidylethanolamine binding; P:negative regulation of coagulation; P:cytokinesis, completion of separation; P:cell cycle; C:azurophil granule; F:calcium ion binding; P:phagocytosis; C:midbody; F:calcium-dependent phospholipid binding; C:melanosome; C:specific granule; F:S100 protein binding; F:calcium-dependent protein binding; C:spindle; C:phagocytic vesicle; C:nuclear envelope; C:nucleop…	-
lcgut_c986	atp-binding cassette sub-family d member 3	15	P:fatty acid beta-oxidation; P:peroxisomal long-chain fatty acid import; F:protein self-association; C:mitochondrial inner membrane; C:integral to membrane; C:cytosol; P:peroxisome organization; P:response to drug; F:ATPase activity, coupled to transmembrane movement of substances; P:very long-chain fatty acid catabolic process; P:transmembrane transport; F:protein homodimerization activity; P:AT…	-
lcgut_c987	protein creg2-like	5	C:endoplasmic reticulum; F:oxidoreductase activity; C:Golgi apparatus; P:oxidation-reduction process; F:FMN binding	-
lcgut_c988	gtp-binding nuclear protein	0	-
lcgut_c989	fatty acid synthase	29	F:drug binding; F:phosphopantetheine binding; P:fatty acid biosynthetic process; F:enoyl-[acyl-carrier-protein] reductase (NADPH, B-specific) activity; P:oxidation-reduction process; F:zinc ion binding; C:soluble fraction; C:mitochondrion; F:transmembrane signaling receptor activity; P:apoptotic process; P:acetyl-CoA metabolic process; F:[acyl-carrier-protein] S-malonyltransferase activity; F:3-o…	EC:1.3.1.10; EC:2.3.1.39; EC:1.1.1.100; EC:3.1.2.14; EC:4.2.1.61; EC:2.3.1.41; EC:2.3.1.38
lcgut_c991	rrna promoter binding protein	7	F:sequence-specific DNA binding transcription factor activity; F:transcription factor binding; P:rRNA transcription; F:double-stranded DNA binding; P:cell proliferation; C:transcription factor complex;	-
lcgut_c994	carnitine o-palmitoyltransferase liver isoform	5	C:mitochondrial inner membrane; F:carnitine O-palmitoyltransferase activity; P:fatty acid metabolic process; P:acyl-carrier-protein biosynthetic process; P:glycerolipid metabolic process	EC:2.3.1.21
lcgut_c995	myosin viia	17	C:cytosol; F:calmodulin binding; C:lysosomal membrane; F:microfilament motor activity; C:photoreceptor outer segment; P:eye photoreceptor cell development; C:synapse; F:actin filament binding; P:equilibrioception; P:visual perception; F:protein dimerization activity; C:photoreceptor inner segment; F:nucleotide binding; P:sensory perception of sound; P:actin filament-based movement; P:lysosome org…	-
lcgut_c999	pyruvate dehydrogenase beta	10	F:pyruvate dehydrogenase (acetyl-transferring) activity; P:tricarboxylic acid cycle; C:pyruvate dehydrogenase complex; P:glycolysis; C:mitochondrial matrix; P:regulation of acetyl-CoA biosynthetic process from pyruvate; P:gluconeogenesis; P:isoleucine biosynthetic process; P:leucine biosynthetic process; P:valine biosynthetic process	EC:1.2.4.1
lcgut_c1000	lipase maturation factor 1	10	P:positive regulation of lipoprotein lipase activity; P:protein secretion; P:protein glycosylation in Golgi; P:regulation of cholesterol metabolic process; P:protein maturation; P:chylomicron remnant clearance; F:protein binding; P:ER to Golgi vesicle-mediated transport; P:regulation of triglyceride metabolic process; C:endoplasmic reticulum membrane	-
lcgut_c1001	baculoviral iap repeat-containing protein 6	21	C:microtubule organizing center; P:protein phosphorylation; C:spindle pole; P:spongiotrophoblast layer development; C:midbody; P:regulation of cytokinesis; P:negative regulation of endopeptidase activity; C:endosome; P:anti-apoptosis; C:membrane fraction; F:ubiquitin-protein ligase activity; P:protein ubiquitination; F:protein binding; P:mitosis; C:trans-Golgi network; P:labyrinthine layer develo…	EC:6.3.2.19
lcgut_c1003	gdp-l-fucose synthase	10	P:GDP-mannose metabolic process; F:GDP-L-fucose synthase activity; P:'de novo' GDP-L-fucose biosynthetic process; P:cytolysis; F:isomerase activity; F:coenzyme binding; P:oxidation-reduction process; F:nucleotide binding; P:fructose metabolic process; P:mannose metabolic process	EC:1.1.1.271
lcgut_c1006	acyl- desaturase	7	C:endoplasmic reticulum membrane; P:fatty acid biosynthetic process; F:stearoyl-CoA 9-desaturase activity; F:iron ion binding; P:response to stress; C:integral to membrane; P:oxidation-reduction process	EC:1.14.19.1
lcgut_c1007	plectin isoform 1hij	6	C:cytoskeleton; C:cell-substrate junction; C:basal plasma membrane; F:cytoskeletal protein binding; C:contractile fiber; F:structural molecule activity	-
lcgut_c1008	ectonucleotide pyrophosphatase phosphodiesterase family member 7-like	9	P:sphingomyelin metabolic process; P:glycosphingolipid metabolic process; P:negative regulation of DNA replication; F:sphingomyelin phosphodiesterase activity; P:negative regulation of cell proliferation; C:microvillus; P:small molecule metabolic process; C:Golgi apparatus; C:plasma membrane	EC:3.1.4.12
lcgut_c1009	high mobility group protein b2	36	P:positive regulation of endothelial cell proliferation; F:histone binding; P:positive regulation of nuclease activity; F:RAGE receptor binding; F:damaged DNA binding; P:positive chemotaxis; P:spermatid nucleus differentiation; P:male gonad development; C:extracellular space; P:DNA topological change; P:response to steroid hormone stimulus; F:single-stranded DNA binding; P:negative regulation of …	-
lcgut_c1010	collagen alpha-5 chain	9	P:neuromuscular junction development; C:basal lamina; P:cell adhesion; P:axon target recognition; C:neuromuscular junction; F:extracellular matrix structural constituent; P:retinal ganglion cell axon guidance; P:extracellular matrix organization; C:collagen type IV	-
lcgut_c1012	proliferation-associated protein 2g4	3	P:cellular process; P:metabolic process; F:hydrolase activity	-
lcgut_c1013	nucleoporin nup188 homolog	9	C:nuclear pore; P:carbohydrate metabolic process; P:regulation of glucose transport; P:viral reproduction; P:cytokine-mediated signaling pathway; P:small molecule metabolic process; P:transmembrane transport; P:mRNA transport; P:protein transport	-
lcgut_c1015	collagen alpha-1 chain	21	P:axon guidance; P:fibril organization; P:wound healing, spreading of epidermal cells; C:basement membrane; P:eye morphogenesis; F:proteoglycan binding; P:heart morphogenesis; F:platelet-derived growth factor binding; C:collagen type V; P:skin development; P:cell adhesion; P:regulation of cellular component organization; P:collagen fibril organization; F:integrin binding; P:collagen biosynthetic …	-
lcgut_c1016	dynactin subunit 5	4	P:metabolic process; C:dynactin complex; C:centrosome; F:transferase activity	-
lcgut_c1017	ubiquitin conjugation factor e4 b-like	14	P:response to UV; P:response to endoplasmic reticulum stress; P:protein folding; P:protein polyubiquitination; P:apoptotic process; P:ventricular trabecula myocardium morphogenesis; P:neuron projection development; F:enzyme binding; P:protein ubiquitination involved in ubiquitin-dependent protein catabolic process; C:ubiquitin ligase complex; F:ubiquitin-ubiquitin ligase activity; F:unfolded prot…	-
lcgut_c1018	26s proteasome non-atpase regulatory subunit 11	16	P:protein polyubiquitination; C:nucleoplasm; P:regulation of cellular amino acid metabolic process; P:positive regulation of ubiquitin-protein ligase activity involved in mitotic cell cycle; P:regulation of apoptotic process; P:gene expression; P:viral reproduction; P:negative regulation of ubiquitin-protein ligase activity involved in mitotic cell cycle; C:cytosol; P:antigen processing and prese…	-
lcgut_c1019	pyruvate carboxylase	17	P:oxaloacetate metabolic process; F:pyruvate carboxylase activity; C:soluble fraction; C:mitochondrial inner membrane; P:pyruvate metabolic process; F:metal ion binding; F:biotin binding; F:ATP binding; P:gluconeogenesis; F:biotin carboxylase activity; C:mitochondrial matrix; P:response to cadmium ion; P:tricarboxylic acid cycle; P:alanine metabolic process; P:aspartate metabolic process; P:fatty…	EC:6.4.1.1; EC:6.3.4.14
lcgut_c1020	pre-mrna-processing-splicing factor 8	6	C:U5 snRNP; F:RNA binding; F:protein binding; C:nuclear speck; P:nuclear mRNA splicing, via spliceosome; C:catalytic step 2 spliceosome	-
lcgut_c1021	actin-related protein 3b	20	P:positive regulation of dendrite morphogenesis; C:hemidesmosome; C:lamellipodium; C:Golgi membrane; P:establishment or maintenance of cell polarity; C:actin filament; P:cilium morphogenesis; P:meiotic cell cycle; P:asymmetric cell division; P:regulation of myosin II filament organization; F:actin binding; C:excitatory synapse; P:positive regulation of neuron differentiation; P:cytokinesis after …	-
lcgut_c1023	kelch-like protein 20	15	P:proteasomal ubiquitin-dependent protein catabolic process; C:nucleolus; C:Cul3-RING ubiquitin ligase complex; F:interferon-gamma binding; P:cytoskeleton organization; C:cell surface; F:ubiquitin-protein ligase activity; P:protein ubiquitination; C:PML body; F:actin binding; C:actin cytoskeleton; C:perinuclear region of cytoplasm; P:response to interferon-alpha; P:negative regulation of apoptoti…	EC:6.3.2.19
lcgut_c1024	calpain-9 isoform 2	5	P:digestion; C:intracellular; P:proteolysis; F:calcium-dependent cysteine-type endopeptidase activity; F:calcium ion binding	-
lcgut_c1025	coiled-coil domain-containing protein 28a-like	2	F:receptor activity; P:signal transduction	-
lcgut_c1026	ankyrin repeat domain-containing protein 13a	3	F:molecular_function; P:biological_process; C:cellular_component
lcgut_c1030	nadh dehydrogenase 1 alpha subcomplex subunit 4	6	F:NADH dehydrogenase (ubiquinone) activity; C:mitochondrial respiratory chain complex I; P:mitochondrial electron transport, NADH to ubiquinone; P:ubiquinone biosynthetic process; P:sodium ion transport; P:proton transport	EC:1.6.5.3
lcgut_c1032	unconventional myosin-ixb	14	C:filamentous actin; F:ADP binding; F:Rho GTPase activator activity; F:microfilament motor activity; F:actin binding; P:ARF protein signal transduction; C:perinuclear region of cytoplasm; F:ATPase activity; F:protein homodimerization activity; P:ATP catabolic process; F:calmodulin binding; P:positive regulation of Rho GTPase activity; F:ATP binding; C:cell cortex	EC:3.6.1.3
lcgut_c1033	rpe-retinal g protein-coupled receptor-like	5	F:G-protein coupled receptor activity; P:phototransduction; P:G-protein coupled receptor signaling pathway; P:visual perception; C:integral to membrane	-
lcgut_c1034	probable ribosome biogenesis protein rlp24	3	C:nucleolus; F:hydrolase activity; P:ribosome biogenesis	-
lcgut_c1035	all-trans-retinol -reductase-like	4	C:endoplasmic reticulum membrane; F:all-trans-retinol 13,14-reductase activity; P:retinol metabolic process; P:oxidation-reduction process	EC:1.3.99.23
lcgut_c1036	glycoprotein-n-acetylgalactosamine 3-beta-galactosyltransferase 1	10	P:angiogenesis; F:glycoprotein-N-acetylgalactosamine 3-beta-galactosyltransferase activity; C:integral to membrane; C:Golgi membrane; F:metal ion binding; P:post-translational protein modification; P:cell differentiation; P:O-glycan processing, core 1; P:kidney development; C:viral nucleocapsid	EC:2.4.1.122
lcgut_c1038	nicotinate phosphoribosyltransferase	10	F:nicotinate phosphoribosyltransferase activity; P:nicotinate nucleotide salvage; P:response to oxidative stress; C:Golgi apparatus; P:nicotinamide metabolic process; F:nicotinate-nucleotide diphosphorylase (carboxylating) activity; P:water-soluble vitamin metabolic process; C:nucleus; C:cytosol; P:NAD biosynthetic process	EC:2.4.2.11; EC:2.4.2.19
lcgut_c1039	carboxyl-terminal pdz ligand of neuronal nitric oxide synthase protein	0	-
lcgut_c1040	golgi phosphoprotein 3	12	C:cytosol; P:regulation of mitochondrion organization; C:Golgi cisterna membrane; C:nuclear membrane; F:lipid binding; C:endosome; C:mitochondrial intermembrane space; P:positive regulation of TOR signaling cascade; F:protein binding; C:trans-Golgi network; P:cell proliferation; C:plasma membrane	-
lcgut_c1041	protein	7	F:sequence-specific DNA binding transcription factor activity; P:rRNA transcription; P:cell proliferation; F:transcription factor binding; F:double-stranded DNA binding; C:transcription factor complex;	-
lcgut_c1042	ubiquinol-cytochrome c reductase core protein ii	4	C:mitochondrial inner membrane; F:metalloendopeptidase activity; P:proteolysis; F:zinc ion binding	EC:3.4.24.0
lcgut_c1043	procollagen c-endopeptidase enhancer 2	5	P:positive regulation of peptidase activity; C:collagen; F:collagen binding; F:heparin binding; F:peptidase activator activity	-
lcgut_c1045	heme-binding protein 2	0	-
lcgut_c1046	chymotrypsinogen 2	4	C:extracellular space; P:digestion; P:proteolysis; F:serine-type endopeptidase activity	EC:3.4.21.0
lcgut_c1048
lcgut_c1049	phosphatidylinositide phosphatase sac1-like	6	C:integral to endoplasmic reticulum membrane; F:phosphatidylinositol-3-phosphatase activity; F:phosphatidylinositol-4-phosphate phosphatase activity; C:Golgi apparatus; P:phosphatidylinositol dephosphorylation; F:phosphatidylinositol bisphosphate phosphatase activity	EC:3.1.3.64
lcgut_c1050	keratin 18	2	C:intermediate filament; F:structural molecule activity	-
lcgut_c1051	vitronectin	21	F:integrin binding; F:extracellular matrix binding; P:positive regulation of protein binding; P:positive regulation of wound healing; P:cell adhesion mediated by integrin; P:negative regulation of endopeptidase activity; P:extracellular matrix organization; F:polysaccharide binding; P:immune response; P:smooth muscle cell-matrix adhesion; P:negative regulation of blood coagulation; C:extracellula…	-
lcgut_c1052	betaine--homocysteine s-methyltransferase 1	10	C:cytoplasm; F:homocysteine S-methyltransferase activity; P:methionine biosynthetic process; F:betaine-homocysteine S-methyltransferase activity; P:methylation; F:zinc ion binding; P:betaine catabolic process; P:glycine metabolic process; P:L-serine metabolic process; P:threonine metabolic process	EC:2.1.1.10; EC:2.1.1.5
lcgut_c1053	zinc transporter zip8 precursor	3	C:plasma membrane; P:zinc ion transmembrane transport; C:organelle membrane	-
lcgut_c1054	trimethyllysine mitochondrial-like	9	P:oxidation-reduction process; F:trimethyllysine dioxygenase activity; P:carnitine biosynthetic process; F:oxidoreductase activity, acting on single donors with incorporation of molecular oxygen, incorporation of two atoms of oxygen; F:L-ascorbic acid binding; C:mitochondrial matrix; P:negative regulation of oxidoreductase activity; F:iron ion binding; P:lysine catabolic process	EC:1.14.11.8; EC:1.13.11.0
lcgut_c1055	heat shock 70 kda protein 4-like	6	C:nucleolus; P:protein import into mitochondrial outer membrane; F:nucleotide binding; P:chaperone-mediated protein complex assembly; C:cytoplasm; P:response to stress	-
lcgut_c1056	myosin viia	32	C:photoreceptor outer segment; P:sensory perception of sound; P:actin filament-based movement; P:pigment granule transport; F:actin-dependent ATPase activity; P:lysosome organization; C:melanosome; F:ADP binding; P:phagolysosome assembly; C:lysosomal membrane; P:detection of mechanical stimulus involved in sensory perception; P:intracellular protein transport; C:cytosol; F:microfilament motor act…	-
lcgut_c1057	dna-directed rna polymerase ii subunit rpb2	19	F:DNA-directed RNA polymerase activity; P:protein phosphorylation; P:transcription-coupled nucleotide-excision repair; F:protein kinase activity; P:transcription initiation from RNA polymerase II promoter; C:nucleolus; P:positive regulation of viral transcription; F:metal ion binding; C:DNA-directed RNA polymerase II, core complex; F:DNA binding; P:7-methylguanosine mRNA capping; P:transcription …	EC:2.7.7.6
lcgut_c1058	antizyme inhibitor 1	6	P:polyamine biosynthetic process; F:enzyme inhibitor activity; C:cytosol; P:negative regulation of catalytic activity; F:catalytic activity; P:regulation of cellular amino acid metabolic process	-
lcgut_c1060	trypsin-1 precursor	5	F:metal ion binding; C:extracellular space; P:digestion; P:proteolysis; F:serine-type endopeptidase activity	EC:3.4.21.0
lcgut_c1062	phosphoglycerate mutase 1	10	P:respiratory burst; C:cytosol; P:regulation of pentose-phosphate shunt; F:phosphoglycerate mutase activity; F:protein kinase binding; P:gluconeogenesis; P:regulation of glycolysis; F:bisphosphoglycerate mutase activity; C:nucleus; F:bisphosphoglycerate 2-phosphatase activity	EC:5.4.2.1; EC:5.4.2.4; EC:3.1.3.13
lcgut_c1063	udp-glucose:glycoprotein glucosyltransferase 1-like	8	P:'de novo' posttranslational protein folding; P:UDP-glucosylation; F:UDP-glucose:glycoprotein glucosyltransferase activity; P:protein N-linked glycosylation via asparagine; C:endoplasmic reticulum-Golgi intermediate compartment; P:post-translational protein modification; C:endoplasmic reticulum lumen; F:unfolded protein binding	-
lcgut_c1064	microsomal triglyceride transfer protein large subunit	10	P:lipid metabolic process; P:lipoprotein metabolic process; C:cell projection membrane; C:endoplasmic reticulum lumen; P:digestion; F:protein binding; F:lipid transporter activity; P:medium-chain fatty acid transport; P:small molecule metabolic process; P:long-chain fatty acid transport	-
lcgut_c1065	autophagy-related protein 16-1 isoform 2	1	C:autophagic vacuole	-
lcgut_c1066	sec1 family domain-containing protein 2	1	P:vesicle docking involved in exocytosis	-
lcgut_c1067	centrosomal protein of 290 kda	20	P:otic vesicle formation; P:gastrulation; C:TCTN-B9D complex; P:pronephros development; P:camera-type eye development; P:protein transport; C:cytosol; C:cell surface; P:eye photoreceptor cell development; C:centrosome; C:photoreceptor connecting cilium; P:cerebellum development; P:cilium assembly; C:gamma-tubulin complex; P:positive regulation of transcription, DNA-dependent; C:microtubule basal …	-
lcgut_c1068	upf0668 protein c10orf76 homolog	1	C:integral to membrane	-
lcgut_c1069	transmembrane protein 161a	6	P:positive regulation of DNA repair; C:integral to membrane; P:cellular response to oxidative stress; P:cellular response to UV; P:response to retinoic acid; P:negative regulation of apoptotic process	-
lcgut_c1070	---NA---	0	-
lcgut_c1071	patatin-like phospholipase domain-containing protein 2-like	4	C:cytosol; F:triglyceride lipase activity; P:positive regulation of triglyceride catabolic process; P:negative regulation of sequestering of triglyceride	EC:3.1.1.3
lcgut_c1072	dual specificity mitogen-activated protein kinase kinase 2	49	P:activation of MAPK activity involved in innate immune response; F:protein tyrosine kinase activity; C:focal adhesion; F:protein serine/threonine kinase activity; F:protein complex scaffold; P:toll-like receptor 3 signaling pathway; P:regulation of Golgi inheritance; P:axon guidance; P:toll-like receptor 4 signaling pathway; C:soluble fraction; P:Toll signaling pathway; C:endoplasmic reticulum; …	EC:2.7.10.0; EC:2.7.11.0
lcgut_c1073	cleft lip and palate associated transmembrane protein 1	3	C:integral to plasma membrane; C:external side of plasma membrane; P:regulation of T cell differentiation in thymus	-
lcgut_c1074	pten induced kinase 1	9	P:neuron apoptotic process; C:cytosol; P:protein phosphorylation; P:semicircular canal development; F:protein serine/threonine kinase activity; C:mitochondrion; F:ATP binding; P:dopaminergic neuron differentiation; P:serine family amino acid metabolic process	EC:2.7.11.0
lcgut_c1076	methyltransferase-like protein 23	3	C:integral to membrane; F:methyltransferase activity; P:methylation	EC:2.1.1.0
lcgut_c1077	caspase 3	5	C:cytoplasm; P:response to chemical stimulus; F:cysteine-type endopeptidase activity; P:proteolysis; P:positive regulation of apoptotic process	EC:3.4.22.0
lcgut_c1078	PREDICTED: hypothetical protein LOC100697472 [Oreochromis niloticus]	0	-
lcgut_c1079	delta-aminolevulinic acid dehydratase	7	F:identical protein binding; F:lead ion binding; P:heme biosynthetic process; P:protein homooligomerization; F:zinc ion binding; F:porphobilinogen synthase activity; P:chlorophyll metabolic process	EC:4.2.1.24
lcgut_c1081	n-acetylglucosamine-6-sulfatase isoform 1	6	P:keratan sulfate catabolic process; F:metal ion binding; F:N-acetylglucosamine-6-sulfatase activity; C:lysosome; F:sulfate binding; F:glycosaminoglycan binding	EC:3.1.6.14
lcgut_c1082	hypothetical protein MTR_132s0010, partial [Medicago truncatula]	0	-
lcgut_c1083	dehydrogenase reductase sdr family member 11	4	C:extracellular region; F:oxidoreductase activity; P:oxidation-reduction process; F:nucleotide binding	-
lcgut_c1084	laminin subunit alpha-3	8	P:regulation of embryonic development; P:regulation of cell migration; P:regulation of cell adhesion; C:laminin-1 complex; C:basement membrane; F:receptor binding; P:cell adhesion; C:laminin-5 complex
lcgut_c1085	tyrosine-protein kinase styk1	2	F:kinase activity; C:plasma membrane	-
lcgut_c1086	pre-mrna-processing factor 39	3	C:nucleolus; P:RNA splicing; P:mRNA processing	-
lcgut_c1087	ccaat enhancer-binding protein zeta	4	F:DNA binding; C:nucleus; P:transcription from RNA polymerase II promoter; P:regulation of transcription, DNA-dependent	-
lcgut_c1091	cyclin i	1	P:spermatogenesis	-
lcgut_c1092	transformation transcription domain-associated protein	14	P:histone H4 acetylation; P:histone H2A acetylation; C:nucleolus; C:PCAF complex; P:regulation of transcription, DNA-dependent; P:histone deubiquitination; F:phosphotransferase activity, alcohol group as acceptor; C:NuA4 histone acetyltransferase complex; C:transcription factor TFTC complex; C:STAGA complex; F:protein binding; F:transcription coactivator activity; P:mitotic cell cycle checkpoint;	EC:2.7.1.0
lcgut_c1094	eukaryotic translation initiation factor 4 gamma 1	13	F:translation initiation factor activity; C:eukaryotic translation initiation factor 4F complex; C:cytosol; P:insulin receptor signaling pathway; P:nuclear-transcribed mRNA poly(A) tail shortening; P:cell death; P:cytokine-mediated signaling pathway; F:DNA binding; P:regulation of translational initiation; P:interspecies interaction between organisms; F:eukaryotic initiation factor 4E binding; P:…	-
lcgut_c1095	retinoic acid receptor responder protein 3	3	P:negative regulation of cell proliferation; F:phospholipase A2 activity; P:phospholipid catabolic process	EC:3.1.1.4
lcgut_c1096	---NA---	0	-
lcgut_c1097	hermansky-pudlak syndrome 5 protein	6	P:integrin-mediated signaling pathway; P:blood coagulation; F:protein binding; P:pigmentation; C:cytosol; P:organelle organization	-
lcgut_c1098	phospholipase d3	6	C:endoplasmic reticulum membrane; F:protein binding; F:NAPE-specific phospholipase D activity; F:phospholipase D activity; C:integral to membrane; P:phospholipid catabolic process	EC:3.1.4.4
lcgut_c1099	bone morphogenetic protein 2-like	153	P:blood vessel endothelial cell proliferation involved in sprouting angiogenesis; P:lens induction in camera-type eye; F:growth factor activity; P:positive regulation of cardiac muscle fiber development; F:SMAD binding; P:activation of MAPKK activity; P:epithelial-mesenchymal cell signaling; P:erythrocyte differentiation; F:chemoattractant activity; P:tendon cell differentiation; F:BMP receptor b…	EC:1.1.1.105
lcgut_c1100	atp-dependent rna helicase ddx18	6	F:RNA binding; F:ATP-dependent RNA helicase activity; C:nucleolus; P:ATP catabolic process; F:ATP binding; F:protein binding	-
lcgut_c1101	vacuolar proton pump subunit e 1	7	F:hydrogen-exporting ATPase activity, phosphorylative mechanism; P:ATP catabolic process; F:proton-transporting ATPase activity, rotational mechanism; P:retina development in camera-type eye; P:ATP hydrolysis coupled proton transport; C:proton-transporting two-sector ATPase complex, catalytic domain; P:oxidative phosphorylation	EC:3.6.3.6
lcgut_c1102	eukaryotic translation initiation factor 3 subunit k	7	C:eukaryotic translation initiation factor 3 complex; C:nucleolus; P:regulation of translational initiation; F:translation initiation factor activity; C:cytosol; F:ribosome binding; C:ribosome	-
lcgut_c1103	mfs-type transporter slc18b1	2	P:transmembrane transport; C:integral to membrane	-
lcgut_c1104	nucleolar complex protein 2 homolog	13	F:p53 binding; P:negative regulation of B cell apoptotic process; P:negative regulation of transcription from RNA polymerase II promoter; F:transcription corepressor activity; F:nucleosomal histone binding; P:nucleolus to nucleoplasm transport; C:chromatin assembly complex; C:nucleolus; F:repressing transcription factor binding; P:negative regulation of histone acetylation; P:cellular response to…	-
lcgut_c1105	lysine-specific demethylase 6b	11	P:oxidation-reduction process; P:inflammatory response; F:metal ion binding; P:fin regeneration; F:oxidoreductase activity, acting on single donors with incorporation of molecular oxygen, incorporation of two atoms of oxygen; P:methylation; P:negative regulation of transcription from RNA polymerase II promoter; F:sequence-specific DNA binding; P:histone demethylation; F:methyltransferase activity…	EC:1.13.11.0; EC:2.1.1.0
lcgut_c1109	collagen alpha-1 chain	6	C:extracellular space; C:collagen type XII; F:extracellular matrix structural constituent conferring tensile strength; P:collagen fibril organization; P:skeletal system development; P:cell adhesion	-
lcgut_c1110	glucose-6-phosphate 1-dehydrogenase	4	F:NADP binding; F:glucose-6-phosphate dehydrogenase activity; P:pentose-phosphate shunt; P:glutathione metabolic process	EC:1.1.1.49
lcgut_c1111	activating signal cointegrator 1 complex subunit 3	10	P:DNA duplex unwinding; P:DNA dealkylation involved in DNA repair; F:protein binding; F:nucleotide binding; P:transcription, DNA-dependent; F:ATP-dependent 3'-5' DNA helicase activity; P:cell proliferation; C:Golgi apparatus; C:nucleus; C:replication fork	-
lcgut_c1112	myosin-ib isoform 2	13	C:cytoplasm; F:microfilament motor activity; C:brush border; C:plasma membrane; C:myosin complex; C:filopodium; F:phosphatidylinositol-3,4,5-trisphosphate binding; F:ATP binding; P:metabolic process; P:actin filament bundle assembly; P:actin filament-based movement; F:phosphatidylinositol-4,5-bisphosphate binding; C:actin filament	-
lcgut_c1115	serine threonine-protein kinase rio3	6	P:chromosome segregation; F:protein binding; P:protein phosphorylation; F:ATP binding; F:protein serine/threonine kinase activity; P:serine family amino acid metabolic process	EC:2.7.11.0
lcgut_c1116	guanine nucleotide-binding protein g subunit alpha-1	22	F:G-protein coupled serotonin receptor binding; C:membrane raft; F:signal transducer activity; P:platelet activation; P:adenylate cyclase-inhibiting G-protein coupled receptor signaling pathway; C:membrane fraction; C:heterotrimeric G-protein complex; P:vesicle fusion; F:GTP binding; P:cell division; P:GTP catabolic process; C:Golgi apparatus; F:metal ion binding; P:response to peptide hormone st…	-
lcgut_c1117	mrna turnover protein 4 homolog	4	C:nucleolus; C:nuclear membrane; P:ribosome biogenesis; C:ribonucleoprotein complex	-
lcgut_c1118	transcriptional activator protein pur-beta	3	F:DNA binding; C:nucleus; P:regulation of transcription, DNA-dependent	-
lcgut_c1119	aquaporin 1	6	C:integral to membrane; F:water channel activity; F:ammonia transmembrane transporter activity; P:water transport; P:transmembrane transport; F:carbon dioxide transmembrane transporter activity	-
lcgut_c1122	set and mynd domain-containing protein 5	1	F:metal ion binding	-
lcgut_c1123	ph domain leucine-rich repeat-containing protein phosphatase 1	17	C:cytosol; P:protein dephosphorylation; C:nuclear membrane; P:negative regulation of protein kinase C signaling cascade; P:apoptotic process; F:metal ion binding; F:phospholipid binding; P:nerve growth factor receptor signaling pathway; P:phosphatidylinositol-mediated signaling; P:entrainment of circadian clock; C:membrane fraction; P:negative regulation of protein kinase B signaling cascade; P:f…	-
lcgut_c1124	beta-centractin	4	C:dynactin complex; F:protein binding; C:centrosome; F:ATP binding	-
lcgut_c1126	fragile site-associated protein	5	P:regulation of cell growth; F:protein binding; P:regulation of epithelial cell differentiation; C:integral to membrane; C:nucleus	-
lcgut_c1130	relaxin family locus a type 1	3	C:extracellular region; F:hormone activity; P:signal transduction	-
lcgut_c1132	vacuolar protein sorting-associated protein 35	8	C:endosome; P:vacuolar protein processing; F:protein binding; P:retrograde transport, endosome to Golgi; P:cell death; C:integral to membrane; C:cytosol; P:protein transport	-
lcgut_c1133	elongation of very long chain fatty acids protein 1	1	C:integral to membrane	-
lcgut_c1134	dna replication licensing factor mcm6	14	P:DNA unwinding involved in replication; P:cell cycle; F:ATP-dependent DNA helicase activity; C:nucleolus; F:metal ion binding; P:ATP catabolic process; C:MCM complex; F:identical protein binding; F:ATP binding; C:chromatin; P:regulation of DNA-dependent DNA replication initiation; F:single-stranded DNA binding; F:chromatin binding; C:replication fork	-
lcgut_c1135	serine hydroxymethyltransferase 2	18	C:microtubule cytoskeleton; P:glycine biosynthetic process from serine; C:mitochondrial inner membrane; F:identical protein binding; C:mitochondrial nucleoid; P:methylation; P:tetrahydrofolate interconversion; C:mitochondrial intermembrane space; F:glycine hydroxymethyltransferase activity; F:amino acid binding; P:positive regulation of cell proliferation; F:L-allo-threonine aldolase activity; P:…	EC:2.1.2.1; EC:2.1.1.0
lcgut_c1136	atp-dependent rna helicase dqx1	7	F:helicase activity; F:nucleic acid binding; F:ATP binding; F:hydrolase activity; F:nucleotide binding; C:nucleus; F:ATP-dependent helicase activity
lcgut_c1138	exostosin-1	18	P:axon guidance; P:endoderm development; P:gastrulation; C:Golgi membrane; C:integral to endoplasmic reticulum membrane; P:heparan sulfate proteoglycan biosynthetic process, polysaccharide chain biosynthetic process; P:mesoderm development; P:ossification; F:protein heterodimerization activity; F:N-acetylglucosaminyl-proteoglycan 4-beta-glucuronosyltransferase activity; P:protein glycosylation; P…	EC:2.4.1.225; EC:2.4.1.224
lcgut_c1139	rrna promoter binding protein	7	F:sequence-specific DNA binding transcription factor activity; F:transcription factor binding; P:rRNA transcription; F:double-stranded DNA binding; P:cell proliferation; C:transcription factor complex;	-
lcgut_c1140	golgi apparatus protein 1-like	10	C:Golgi medial cisterna; P:negative regulation of transforming growth factor beta receptor signaling pathway; C:Golgi membrane; P:negative regulation of protein processing; P:regulation of chondrocyte differentiation; F:receptor binding; C:microsome; P:bone morphogenesis; F:fibroblast growth factor binding; C:extracellular matrix	-
lcgut_c1141	olfactory receptor family c subfamily 2 member 2	0	-
lcgut_c1142	e3 ubiquitin-protein ligase ubr3	10	P:in utero embryonic development; F:protein binding; P:protein ubiquitination; P:ubiquitin-dependent protein catabolic process; F:ubiquitin-protein ligase activity; P:sensory perception of smell; C:membrane; F:zinc ion binding; P:olfactory behavior; P:suckling behavior	EC:6.3.2.19
lcgut_c1143	biogenesis of lysosome-related organelles complex 1 subunit 1	11	C:lysosomal membrane; P:post-Golgi vesicle-mediated transport; P:peptidyl-lysine acetylation; P:melanosome organization; C:BLOC-1 complex; P:platelet dense granule organization; P:cellular membrane organization; C:mitochondrial intermembrane space; P:aerobic respiration; F:protein binding; C:mitochondrial matrix	-
lcgut_c1144	membrane-spanning 4-domains subfamily a member 12	1	C:integral to membrane	-
lcgut_c1145	plectin isoform 1hij	18	C:insoluble fraction; C:cytosol; F:protein N-terminus binding; F:structural constituent of muscle; C:costamere; F:ankyrin binding; P:hemidesmosome assembly; P:response to nutrient; C:intermediate filament cytoskeleton; C:sarcoplasm; C:focal adhesion; C:hemidesmosome; F:actin binding; C:perinuclear region of cytoplasm; F:structural constituent of cytoskeleton; C:apical plasma membrane; C:sarcolemm…	-
lcgut_c1146	partial	13	P:regulation of Rho protein signal transduction; P:skeletal myofibril assembly; F:protein tyrosine kinase activity; C:integral to membrane; F:nucleic acid binding; P:protein phosphorylation; C:intracellular; F:ATPase activity, coupled to transmembrane movement of substances; P:transmembrane transport; P:ATP catabolic process; F:Rho guanyl-nucleotide exchange factor activity; F:ATP binding; P:regu…	EC:2.7.10.0
lcgut_c1147	probable phospholipid-transporting atpase iib-like	14	C:integral to membrane; P:establishment of protein localization in Golgi; P:ATP catabolic process; F:ATPase activity, coupled to transmembrane movement of ions, phosphorylative mechanism; F:ATP binding; P:phospholipid transport; F:magnesium ion binding; C:trans-Golgi network; C:perinuclear region of cytoplasm; F:phospholipid-translocating ATPase activity; P:ion transmembrane transport; P:cation t…	EC:3.6.3.1
lcgut_c1148	sphingosine-1-phosphate phosphatase 1	3	C:endoplasmic reticulum membrane; P:sphingolipid biosynthetic process; P:small molecule metabolic process	-
lcgut_c1149	small vcp p97-interacting	0	-
lcgut_c1151	protein mal2	3	C:integral to membrane; C:cell part; F:protein binding	-
lcgut_c1153	phosphoglycerate mutase 1	10	P:respiratory burst; C:cytosol; P:regulation of pentose-phosphate shunt; F:phosphoglycerate mutase activity; F:protein kinase binding; P:gluconeogenesis; P:regulation of glycolysis; F:bisphosphoglycerate mutase activity; C:nucleus; F:bisphosphoglycerate 2-phosphatase activity	EC:5.4.2.1; EC:5.4.2.4; EC:3.1.3.13
lcgut_c1154	14-3-3 protein epsilon	25	P:neuron migration; P:negative regulation of protein dephosphorylation; P:nerve growth factor receptor signaling pathway; F:histone deacetylase binding; F:phosphoserine binding; P:hippocampus development; P:protein targeting; C:melanosome; C:cytosol; P:induction of apoptosis by extracellular signals; F:monooxygenase activity; F:protein domain specific binding; P:cerebral cortex development; F:pro…	-
lcgut_c1155	cathepsin b precursor	9	C:lysosome; C:mitochondrion; P:fin regeneration; P:proteolysis; F:cysteine-type endopeptidase activity; C:melanosome; C:perinuclear region of cytoplasm; P:cellular response to thyroid hormone stimulus; P:regulation of catalytic activity	EC:3.4.22.0
lcgut_c1157	interferon-induced very large gtpase 1-like	3	P:GTP catabolic process; F:GTPase activity; F:GTP binding	-
lcgut_c1158	c-type mannose receptor 2	7	F:carbohydrate binding; P:cell adhesion; F:receptor activity; P:biological_process; C:integral to membrane; P:endocytosis; C:plasma membrane
lcgut_c1160	5 -amp-activated protein kinase catalytic subunit alpha-1	42	P:fatty acid homeostasis; P:fatty acid biosynthetic process; F:structural constituent of ribosome; P:Wnt receptor signaling pathway; P:negative regulation of TOR signaling cascade; P:positive regulation of autophagy; C:cytosol; P:positive regulation of cholesterol biosynthetic process; P:positive regulation of glycolysis; F:tau-protein kinase activity; P:histone-serine phosphorylation; F:cAMP-dep…	EC:2.7.11.26; EC:2.7.11.11; EC:2.7.11.31; EC:2.7.11.27
lcgut_c1161	monoacylglycerol lipase abhd6	7	P:negative regulation of cell migration; C:mitochondrion; F:acylglycerol lipase activity; P:long term synaptic depression; P:regulation of endocannabinoid signaling pathway; P:lipid catabolic process; P:glycerolipid metabolic process	EC:3.1.1.23
lcgut_c1162	loc733342 protein	1	C:mitochondrion	-
lcgut_c1166	dna polymerase delta subunit 4-like	4	F:DNA-directed DNA polymerase activity; P:DNA replication; C:nucleus; C:DNA polymerase complex	EC:2.7.7.7
lcgut_c1167	splicing factor 4	3	C:nucleolus; C:nucleoplasm; P:nuclear mRNA splicing, via spliceosome	-
lcgut_c1168	immune-responsive gene 1	3	P:propionate catabolic process; F:2-methylcitrate dehydratase activity; P:response to lipopolysaccharide	EC:4.2.1.79
lcgut_c1169	protein virilizer homolog	6	F:molecular_function; P:RNA splicing; P:mRNA processing; P:biological_process; C:nucleus; C:cellular_component
lcgut_c1170	ellis van creveld	0	-
lcgut_c1172	lecithin-cholesterol acyltransferase	7	P:regulation of plasma lipoprotein particle levels; P:plasma lipoprotein particle organization; F:O-acyltransferase activity; P:steroid metabolic process; F:hydrolase activity; P:cellular metabolic process; P:acyl-carrier-protein biosynthetic process	-
lcgut_c1173	protein transport protein sec24c	13	C:cytosol; P:antigen processing and presentation of peptide antigen via MHC class I; F:zinc ion binding; P:protein N-linked glycosylation via asparagine; C:nucleolus; C:Golgi membrane; P:post-translational protein modification; P:COPII vesicle coating; F:protein binding; C:COPII vesicle coat; C:perinuclear region of cytoplasm; P:intracellular protein transport; C:endoplasmic reticulum membrane	-
lcgut_c1175	bet1 homolog	1	C:Golgi membrane	-
lcgut_c1176	pyridine nucleotide-disulfide oxidoreductase domain-containing protein 2	2	P:oxidation-reduction process; F:oxidoreductase activity	-
lcgut_c1177	uv-stimulated scaffold protein a	5	F:RNA polymerase II core binding; C:chromosomal part; P:protein ubiquitination; P:transcription-coupled nucleotide-excision repair; P:response to UV	-
lcgut_c1178	phosphoglucose isomerase-2	7	P:glycolysis; C:cytoplasm; F:glucose-6-phosphate isomerase activity; P:gluconeogenesis; P:starch metabolic process; P:sucrose metabolic process; P:pentose-phosphate shunt	EC:5.3.1.9
lcgut_c1180	apolipoprotein b-100-like	13	P:transport; P:response to chemical stimulus; P:steroid metabolic process; P:multicellular organismal development; C:cell part; P:lipoprotein metabolic process; P:anatomical structure development; P:catabolic process; P:regulation of biological process; C:plasma lipoprotein particle; P:lipid localization; F:binding; C:organelle	-
lcgut_c1182	---NA---	0	-
lcgut_c1183	fer-1-like protein 6	1	C:integral to membrane	-
lcgut_c1185	titin	36	F:protein serine/threonine kinase activity; P:cell morphogenesis; C:striated muscle thin filament; P:skeletal muscle thin filament assembly; P:regulation of Rab GTPase activity; P:cardiac muscle tissue morphogenesis; C:cytosol; P:cardiac muscle fiber development; P:skeletal muscle myosin thick filament assembly; P:platelet activation; P:muscle filament sliding; F:protease binding; F:muscle alpha-…	EC:2.7.11.0
lcgut_c1186	chromosome 19 open reading frame 52	3	F:molecular_function; P:biological_process; C:cellular_component
lcgut_c1187	ribosome biogenesis protein bms1 homolog	5	C:nucleolus; P:GTP catabolic process; P:ribosome biogenesis; F:GTPase activity; F:GTP binding	-
lcgut_c1188	---NA---	0	-
lcgut_c1189	sentrin-specific protease 5-like	3	F:protein binding; P:proteolysis; F:cysteine-type peptidase activity	-
lcgut_c1190	coiled-coil domain-containing protein 124	1	P:biological_process
lcgut_c1192	myeloid leukemia factor 2	3	C:nucleus; P:defense response; C:cytoplasm	-
lcgut_c1193	all-trans-retinol -reductase-like	5	C:endoplasmic reticulum membrane; F:all-trans-retinol 13,14-reductase activity; C:nuclear outer membrane; P:retinol metabolic process; P:oxidation-reduction process	EC:1.3.99.23
lcgut_c1194	serine incorporator 1-like	1	C:plasma membrane	-
lcgut_c1195	---NA---	0	-
lcgut_c1196	pdz and lim domain protein 1	10	P:response to hypoxia; P:response to oxidative stress; F:zinc ion binding; C:cytoskeleton; P:regulation of transcription, DNA-dependent; C:transcription factor complex; F:protein binding; F:transcription coactivator activity; C:cytoplasm;	-
lcgut_c1197	gtp-binding nuclear protein	0	-
lcgut_c1198	multiple coagulation factor deficiency 2	1	F:calcium ion binding	-
lcgut_c1199	high affinity choline transporter 1-like	7	P:transmembrane transport; C:integral to membrane; P:choline transport; F:choline:sodium symporter activity; P:neurotransmitter secretion; C:plasma membrane; P:acetylcholine biosynthetic process	-
lcgut_c1203	methyltransferase-like protein mitochondrial	2	P:metabolic process; F:transferase activity	-
lcgut_c1204	hect domain containing 3	6	F:syntaxin binding; P:protein ubiquitination involved in ubiquitin-dependent protein catabolic process; P:proteasomal ubiquitin-dependent protein catabolic process; F:ubiquitin-protein ligase activity; C:nucleus; C:perinuclear region of cytoplasm	EC:6.3.2.19
lcgut_c1207	atp-binding cassette sub-family a member 1	49	C:cell surface; C:high-density lipoprotein particle; P:response to high density lipoprotein particle stimulus; P:response to low-density lipoprotein particle stimulus; P:protein lipidation; P:peptide secretion; P:positive regulation of cholesterol efflux; F:small GTPase binding; P:reverse cholesterol transport; F:apolipoprotein A-I receptor activity; F:phospholipid binding; P:phagocytosis, engulf…	-
lcgut_c1208	filamin-a isoform 1	31	F:protein kinase C binding; F:signal transducer activity; C:cortical cytoskeleton; C:trans-Golgi network; C:actin filament; P:adenylate cyclase-inhibiting dopamine receptor signaling pathway; P:epithelial to mesenchymal transition; P:protein localization at cell surface; P:cytoplasmic sequestering of protein; P:protein stabilization; C:cytosol; P:negative regulation of sequence-specific DNA bindi…	-
lcgut_c1211	uncharacterized membrane protein c19orf24-like	0	-
lcgut_c1212	solute carrier family facilitated glucose transporter member 2	11	C:cytoplasm; F:dehydroascorbic acid transporter activity; P:dehydroascorbic acid transport; P:carbohydrate metabolic process; C:brush border; F:D-glucose transmembrane transporter activity; C:plasma membrane; P:small molecule metabolic process; P:hexose transmembrane transport; C:integral to membrane; P:glucose transport	-
lcgut_c1213	heat-stable enterotoxin receptor-like	3	P:primary metabolic process; F:lyase activity; P:cellular metabolic process	-
lcgut_c1214	aquaporin-10	9	P:response to toxin; P:water transport; P:urea transmembrane transport; C:plasma membrane; F:water transmembrane transporter activity; F:glycerol transmembrane transporter activity; F:urea transmembrane transporter activity; C:integral to membrane; P:glycerol transport	-
lcgut_c1215	canalicular multispecific organic anion transporter 1	16	F:protein binding; C:membrane fraction; P:prostanoid metabolic process; C:Golgi apparatus; C:nucleolus; P:organic anion transport; P:response to drug; F:ATPase activity, coupled to transmembrane movement of substances; P:leukotriene biosynthetic process; P:transmembrane transport; P:ATP catabolic process; C:intercellular canaliculus; C:integral to plasma membrane; F:ATP binding; C:apical plasma m…	-
lcgut_c1216	g protein-coupled receptor kinase 5	15	C:cytosol; P:protein autophosphorylation; P:G-protein coupled receptor internalization; F:rhodopsin kinase activity; P:tachykinin receptor signaling pathway; C:dendrite; F:receptor activity; F:G-protein coupled receptor kinase activity; P:termination of G-protein coupled receptor signaling pathway; F:ATP binding; C:cell cortex; C:neuronal cell body; P:negative regulation of apoptotic process; C:p…	EC:2.7.11.14; EC:2.7.11.16
lcgut_c1219	cop9 signalosome complex subunit 4	4	C:cytoplasm; F:protein binding; C:signalosome; P:cullin deneddylation	-
lcgut_c1221	rrna promoter binding protein	12	C:extracellular space; F:metal ion binding; F:serine-type endopeptidase activity; P:rRNA transcription; F:sequence-specific DNA binding transcription factor activity; P:cell proliferation; F:transcription factor binding; P:proteolysis; P:digestion; F:double-stranded DNA binding; C:transcription factor complex;	EC:3.4.21.0
lcgut_c1222	sarcosine dehydrogenase	10	F:flavin adenine dinucleotide binding; P:glycine catabolic process; F:sarcosine dehydrogenase activity; F:aminomethyltransferase activity; C:mitochondrial matrix; P:methylation; P:oxidation-reduction process; P:urea cycle intermediate metabolic process; P:L-serine metabolic process; P:threonine metabolic process	EC:1.5.99.1; EC:2.1.2.10
lcgut_c1223	caspase apoptosis-related cysteine peptidase	4	P:apoptotic process; C:cytoplasm; P:proteolysis; F:cysteine-type endopeptidase activity	EC:3.4.22.0
lcgut_c1224	afg3-like protein 2	16	P:myelination; F:nucleoside-triphosphatase activity; F:zinc ion binding; P:neuromuscular junction development; P:cell death; P:nerve development; C:integral to membrane; C:mitochondrial inner membrane; P:righting reflex; F:metalloendopeptidase activity; P:proteolysis; F:ATP binding; P:axonogenesis; F:unfolded protein binding; P:protein catabolic process; P:regulation of multicellular organism gro…	EC:3.6.1.15; EC:3.4.24.0
lcgut_c1225	neprilysin	19	P:peptide metabolic process; F:peptide binding; P:replicative senescence; P:cellular response to cytokine stimulus; C:axon; F:zinc ion binding; C:dendrite; C:brush border; C:synaptic vesicle; P:sensory perception of pain; P:cellular response to UV-B; P:cellular response to UV-A; F:metalloendopeptidase activity; P:proteolysis; P:creatinine metabolic process; P:beta-amyloid metabolic process; C:neu…	EC:3.4.24.0
lcgut_c1226	sorting nexin-6	10	C:cytoplasmic vesicle membrane; P:negative regulation of transforming growth factor beta receptor signaling pathway; P:retrograde transport, endosome to Golgi; F:phosphatidylinositol binding; P:negative regulation of transcription, DNA-dependent; P:intracellular protein transport; P:negative regulation of epidermal growth factor-activated receptor activity; F:protein homodimerization activity; C:…	-
lcgut_c1227	spectrin beta brain 4-like	1	F:cytoskeletal protein binding	-
lcgut_c1228	c2 domain-containing protein 2-like	0	-
lcgut_c1229	gpi mannosyltransferase 1-like	4	C:endoplasmic reticulum membrane; P:GPI anchor biosynthetic process; F:mannosyltransferase activity; C:alpha-1,6-mannosyltransferase complex	-
lcgut_c1230	e2-induced gene 5 protein homolog	9	P:neuron apoptotic process; P:cellular response to hypoxia; P:positive regulation of release of cytochrome c from mitochondria; C:mitochondrion; P:positive regulation of apoptotic process; F:protein binding; P:activation of cysteine-type endopeptidase activity involved in apoptotic process; P:transformed cell apoptotic process; C:membrane	-
lcgut_c1231	growth factor receptor-bound protein 14	17	P:negative regulation of glucose import; P:insulin-like growth factor receptor signaling pathway; C:intracellular membrane-bounded organelle; C:microsome; F:phospholipid binding; P:leukocyte migration; C:cytosol; P:negative regulation of Wnt receptor signaling pathway; P:negative regulation of phosphorylation; P:blood coagulation; C:organelle membrane; C:intracellular organelle part; P:negative r…	-
lcgut_c1232	insulin receptor substrate 1-b-like	0	-
lcgut_c1233	growth hormone inducible transmembrane partial	1	C:integral to membrane	-
lcgut_c1234	comm domain-containing protein 7	5	P:tumor necrosis factor-mediated signaling pathway; P:negative regulation of NF-kappaB transcription factor activity; F:NF-kappaB binding; P:negative regulation of transcription, DNA-dependent; C:transcription factor complex	-
lcgut_c1238	cytoglobin	11	C:cytoplasm; P:oxygen transport; P:response to oxidative stress; F:oxygen transporter activity; C:neuron projection; F:heme binding; F:peroxidase activity; F:oxygen binding; C:neuronal cell body; P:oxidation-reduction process; P:peroxidase reaction	EC:1.11.1.7
lcgut_c1239	ribosomal protein s6 kinase alpha-4	15	P:intracellular protein kinase cascade; P:histone H3-S28 phosphorylation; P:positive regulation of histone phosphorylation; C:ribosome; C:nucleolus; F:protein serine/threonine kinase activity; F:magnesium ion binding; P:inflammatory response; P:interleukin-1-mediated signaling pathway; P:positive regulation of transcription from RNA polymerase II promoter; P:positive regulation of histone acetyla…	EC:2.7.11.0
lcgut_c1241	chromatin-remodeling complex atpase chain iswi	8	C:chromatin remodeling complex; F:helicase activity; F:DNA binding; P:ATP-dependent chromatin remodeling; F:ATP binding; F:transferase activity; F:nucleosome binding; C:chromatin	-
lcgut_c1244	transmembrane channel-like protein 7	1	C:integral to membrane	-
lcgut_c1247	manganese-dependent adp-ribose cdp-alcohol diphosphatase-like	1	F:hydrolase activity	-
lcgut_c1248	er lumen protein retaining receptor 2	10	F:receptor activity; C:endoplasmic reticulum membrane; C:Golgi apparatus; P:protein retention in ER lumen; F:KDEL sequence binding; P:vesicle-mediated transport; P:intracellular protein transport; C:integral to membrane; C:cis-Golgi network; P:signal transduction	-
lcgut_c1249	poly	1	F:protein binding	-
lcgut_c1253	gtp-binding nuclear protein ran	30	P:cellular protein complex localization; C:chromatin; P:positive regulation of protein binding; P:mitotic spindle organization; C:melanosome; F:GTP binding; P:androgen receptor signaling pathway; P:cell division; P:protein export from nucleus; P:GTP catabolic process; P:DNA metabolic process; C:cytosol; C:nuclear pore; P:actin cytoskeleton organization; F:protein domain specific binding; P:small …	-
lcgut_c1254	unconventional myosin-vc	5	C:myosin complex; F:ATP binding; F:actin filament binding; F:motor activity; F:zinc ion binding	-
lcgut_c1255	transcription elongation factor b polypeptide 2	5	F:translation elongation factor activity; F:protein kinase binding; P:regulation of cyclin-dependent protein kinase activity; C:ribosome; P:regulation of translational elongation	-
lcgut_c1256	atp-dependent rna helicase ddx54	9	F:RNA binding; P:RNA metabolic process; F:ATP-dependent helicase activity; P:ATP catabolic process; F:receptor binding; F:ATP binding; P:gene expression; C:nucleus; P:signal transduction	-
lcgut_c1258	polypyrimidine tract-binding protein 1	14	P:regulation of alternative nuclear mRNA splicing, via spliceosome; P:negative regulation of Notch signaling pathway; C:nucleoplasm; F:protein binding; F:nucleotide binding; C:heterogeneous nuclear ribonucleoprotein complex; P:positive regulation of cortical granule exocytosis by elevation of cytosolic calcium ion concentration; P:negative regulation of muscle cell differentiation; P:intestinal e…	-
lcgut_c1260	far upstream element-binding protein 1	10	F:RNA binding; C:nucleolus; P:regulation of transcription, DNA-dependent; F:protein binding; P:positive regulation of gene expression; F:sequence-specific DNA binding transcription factor activity; F:single-stranded DNA binding; P:transcription from RNA polymerase II promoter; C:transcription factor complex;	-
lcgut_c1261	cell death activator cide-b	2	P:apoptotic process; C:intracellular	-
lcgut_c1262	ubiquitin carboxyl-terminal hydrolase isozyme l3	13	P:ubiquitin-dependent protein catabolic process; F:ubiquitin thiolesterase activity; F:cysteine-type peptidase activity; P:cellular response to insulin stimulus; P:positive regulation of fat cell differentiation; C:mitochondrion; P:eating behavior; F:ubiquitin binding; P:Notch signaling pathway; P:protein deubiquitination; P:retina development in camera-type eye; P:adult walking behavior; C:nucle…	EC:3.1.2.15
lcgut_c1263	inositol polyphosphate phosphatase-like 1	8	P:phosphatidylinositol phosphorylation; F:actin binding; P:cell adhesion; F:hydrolase activity; C:membrane; C:cytosol; F:SH3 domain binding; C:actin cortical patch	-
lcgut_c1264	amyloid-like protein 2 precursor	22	F:transition metal ion binding; P:G-protein coupled receptor signaling pathway; P:midbrain development; P:locomotory behavior; P:negative regulation of endopeptidase activity; P:extracellular matrix organization; P:regulation of protein binding; P:cholesterol metabolic process; F:serine-type endopeptidase inhibitor activity; C:integral to membrane; P:forebrain development; P:cellular copper ion h…	-
lcgut_c1265	procollagen- -oxoglutarate 5-dioxygenase 2	10	P:response to hypoxia; P:oxidation-reduction process; C:collagen; F:oxidoreductase activity, acting on single donors with incorporation of molecular oxygen, incorporation of two atoms of oxygen; P:cellular protein modification process; F:procollagen-lysine 5-dioxygenase activity; F:L-ascorbic acid binding; F:iron ion binding; C:endoplasmic reticulum; P:lysine catabolic process	EC:1.13.11.0; EC:1.14.11.4
lcgut_c1266	derlin-1-like isoform 2	8	P:ER-associated protein catabolic process; C:integral to endoplasmic reticulum membrane; F:MHC class I protein binding; F:receptor activity; P:intracellular transport of viral proteins in host cell; P:endoplasmic reticulum unfolded protein response; P:retrograde protein transport, ER to cytosol; C:MHC class I protein complex	-
lcgut_c1267	poliovirus receptor-related protein 2-like	16	F:cell adhesion molecule binding; P:cytoskeleton organization; P:acrosome assembly; P:cell part morphogenesis; P:fertilization; P:positive regulation of immune response; P:spermatid nucleus differentiation; C:zonula adherens; P:homophilic cell adhesion; P:positive regulation of leukocyte mediated cytotoxicity; P:induction of apoptosis; P:establishment of mitochondrion localization; P:sperm mitoch…	-
lcgut_c1268	---NA---	0	-
lcgut_c1269	PREDICTED: hypothetical protein LOC100710036 [Oreochromis niloticus]	0	-
lcgut_c1270	copper chaperone for superoxide dismutase	13	P:copper ion transmembrane transport; C:cytosol; P:intracellular copper ion transport; P:oxidation-reduction process; F:zinc ion binding; C:soluble fraction; C:mitochondrial inner membrane; F:superoxide dismutase activity; F:protein binding; F:superoxide dismutase copper chaperone activity; P:removal of superoxide radicals; F:copper ion transmembrane transporter activity; C:nucleus	EC:1.15.1.1
lcgut_c1271	phosphatidylinositol 4-kinase alpha	6	P:phosphatidylinositol phosphorylation; F:phosphotransferase activity, alcohol group as acceptor; C:intracellular; F:kinase activity; P:embryonic pectoral fin morphogenesis; P:phosphatidylinositol-mediated signaling	EC:2.7.1.0
lcgut_c1272	marvel domain-containing protein 3-like	2	P:cell-cell junction organization; C:tight junction	-
lcgut_c1273	rac-beta serine threonine-protein kinase	36	P:positive regulation of peptidyl-serine phosphorylation; F:protein kinase C binding; F:protein serine/threonine kinase activity; P:mammary gland epithelial cell differentiation; P:regulation of cell cycle arrest; P:response to muscle activity; P:protein kinase B signaling cascade; P:positive regulation of nitric oxide biosynthetic process; C:insulin-responsive compartment; C:soluble fraction; F:…	EC:2.7.11.0
lcgut_c1275	udp- c:betagal beta- -n-acetylglucosaminyltransferase 7	4	C:Golgi apparatus; F:galactosyltransferase activity; P:protein glycosylation; C:integral to membrane	-
lcgut_c1276	importin subunit alpha-2	4	C:cytoplasm; P:protein import into nucleus; F:protein transporter activity; C:nucleus	-
lcgut_c1277	receptor expression-enhancing protein 3	3	F:receptor activity; C:integral to membrane; P:signal transduction	-
lcgut_c1278	eukaryotic translation initiation factor 3 subunit k	7	C:eukaryotic translation initiation factor 3 complex; C:nucleolus; P:regulation of translational initiation; F:translation initiation factor activity; C:cytosol; F:ribosome binding; C:ribosome	-
lcgut_c1279	golgi reassembly-stacking protein 1-like	0	-
lcgut_c1280	actin-related protein 2 3 complex subunit 5	7	P:regulation of actin filament polymerization; C:Arp2/3 protein complex; F:actin binding; P:cellular component movement; F:structural constituent of cytoskeleton; C:lamellipodium; C:cytoplasm	-
lcgut_c1281	ga-binding protein subunit beta-2	5	P:positive regulation of transcription from RNA polymerase II promoter; F:transcription regulatory region DNA binding; F:protein heterodimerization activity; F:protein homodimerization activity; C:nucleus	-
lcgut_c1283	echinoderm microtubule associated protein like 4	2	C:cytoplasm; C:microtubule	-
lcgut_c1284	nipa-like protein 3	1	C:integral to membrane	-
lcgut_c1285	complement factor b-like	3	P:protein metabolic process; P:response to bacterium; F:catalytic activity	-
lcgut_c1288	e3 ubiquitin-protein ligase march6	5	C:integral to endoplasmic reticulum membrane; F:ubiquitin conjugating enzyme binding; P:protein K48-linked ubiquitination; F:ubiquitin-protein ligase activity; F:zinc ion binding	EC:6.3.2.19
lcgut_c1289	death-associated protein 1	9	P:peptide metabolic process; F:peptidase activity, acting on L-amino acid peptides; F:death domain binding; P:negative regulation of NF-kappaB transcription factor activity; P:cellular response to amino acid starvation; P:negative regulation of autophagy; P:activation of cysteine-type endopeptidase activity involved in apoptotic process; P:induction of apoptosis by extracellular signals; P:negati…	-
lcgut_c1290	pleiotropic regulator 1	11	F:signal transducer activity; C:nuclear speck; F:transcription corepressor activity; F:protein binding; P:nuclear mRNA splicing, via spliceosome; P:signal transduction; C:catalytic step 2 spliceosome; F:catalytic activity; P:negative regulation of apoptotic process; C:transcription factor complex;	-
lcgut_c1291	dihydroxyacetone phosphate acyltransferase	15	P:myelination; P:ether lipid biosynthetic process; P:response to nutrient levels; C:peroxisomal membrane; F:receptor binding; P:response to chemical stimulus; F:palmitoyl-CoA hydrolase activity; F:glycerol-3-phosphate O-acyltransferase activity; P:cellular component assembly at cellular level; P:anatomical structure morphogenesis; F:glycerone-phosphate O-acyltransferase activity; C:peroxisomal ma…	EC:3.1.2.2; EC:2.3.1.15; EC:2.3.1.42
lcgut_c1292	c-binding protein	2	F:protein binding; C:cytoplasm	-
lcgut_c1295	high choriolytic enzyme 1 precursor	2	F:metal ion binding; F:metallopeptidase activity	-
lcgut_c1298	diacylglycerol o-acyltransferase 2	22	F:diacylglycerol O-acyltransferase activity; C:integral to endoplasmic reticulum membrane; C:mitochondrion; P:glycerol metabolic process; P:long-chain fatty-acyl-CoA metabolic process; F:2-acylglycerol O-acyltransferase activity; P:cellular triglyceride homeostasis; P:low-density lipoprotein particle clearance; P:fatty acid homeostasis; P:fat pad development; P:lipid storage; C:microsome; P:trigl…	EC:2.3.1.20; EC:2.3.1.22; EC:2.3.1.76
lcgut_c1299	atp-dependent zinc metalloprotease yme1l1 isoform 2	10	F:nucleoside-triphosphatase activity; P:positive regulation of anti-apoptosis; C:integral to membrane; C:mitochondrial inner membrane; F:metal ion binding; F:metalloendopeptidase activity; F:ATP binding; P:mitochondrion organization; P:cell proliferation; P:misfolded or incompletely synthesized protein catabolic process	EC:3.6.1.15; EC:3.4.24.0
lcgut_c1300	atp synthase subunit beta	0	-
lcgut_c1301	---NA---	0	-
lcgut_c1302	alkaline ceramidase 2	12	P:ceramide metabolic process; P:negative regulation of protein glycosylation in Golgi; P:response to retinoic acid; C:integral to Golgi membrane; P:sphingosine biosynthetic process; P:activation of cysteine-type endopeptidase activity involved in apoptotic process; F:dihydroceramidase activity; P:negative regulation of cell-matrix adhesion; P:positive regulation of cell proliferation; P:positive …	-
lcgut_c1303	dynactin subunit 1 isoform partial	19	P:camera-type eye photoreceptor cell differentiation; P:transport; P:apical protein localization; F:protein binding; P:retina layer formation; P:establishment of nucleus localization; C:cytosol; C:microtubule; C:cell leading edge; C:kinetochore; P:neuron fate commitment; P:mitosis; C:centrosome; P:activation of signaling protein activity involved in unfolded protein response; F:motor activity; P:…	-
lcgut_c1304	fibronectin precursor	24	F:integrin binding; P:heart morphogenesis; P:positive regulation of peptidase activity; F:peptidase activator activity; F:mercury ion binding; C:basement membrane; P:calcium-independent cell-matrix adhesion; C:endoplasmic reticulum-Golgi intermediate compartment; P:extracellular matrix organization; P:somite specification; P:substrate adhesion-dependent cell spreading; P:cell-cell adhesion; P:est…	-
lcgut_c1305	spermidine synthase	10	F:non-membrane spanning protein tyrosine kinase activity; P:spermidine biosynthetic process; F:spermidine synthase activity; P:protein phosphorylation; F:ATP binding; C:cytosol; F:protein homodimerization activity; P:arginine metabolic process; P:proline metabolic process; P:beta-alanine metabolic process	EC:2.7.10.2; EC:2.5.1.16
lcgut_c1306	autophagy-related protein 16-1 isoform 1	6	C:autophagic vacuole membrane; C:pre-autophagosomal structure membrane; P:protein homooligomerization; P:autophagic vacuole assembly; F:protein binding; P:protein transport	-
lcgut_c1307	protein amnionless	3	C:membrane; C:cell part; P:metabolic process	-
lcgut_c1308	atp-sensitive inward rectifier potassium channel 8	10	P:response to lipopolysaccharide; P:heart development; P:defense response to virus; F:ATP-activated inward rectifier potassium channel activity; C:myofibril; P:potassium ion transmembrane transport; P:regulation of ion transmembrane transport; P:synaptic transmission; C:voltage-gated potassium channel complex; P:response to exogenous dsRNA	-
lcgut_c1310	protein naked cuticle homolog 1	9	P:Wnt receptor signaling pathway; F:calcium ion binding; P:embryonic heart tube left/right pattern formation; P:Spemann organizer formation; P:Kupffer's vesicle development; F:protein binding; P:neural plate morphogenesis; C:cytoplasm; C:plasma membrane	-
lcgut_c1311	rho gtpase-activating protein 17	8	F:GTPase activator activity; C:tight junction; P:regulation of small GTPase mediated signal transduction; P:actin filament organization; P:calcium ion-dependent exocytosis; C:nucleus; C:cytosol; F:SH3 domain binding	-
lcgut_c1314	akirin 2	5	P:positive regulation of transcription from RNA polymerase II promoter; P:positive regulation of interleukin-6 production; P:response to lipopolysaccharide; C:nucleus; P:embryo development	-
lcgut_c1315	actin filament-associated protein 1-like 2-like	15	F:protein tyrosine kinase activator activity; P:positive regulation of protein tyrosine kinase activity; P:regulation of interleukin-6 production; F:phospholipid binding; C:aggresome; C:cytoplasm; F:SH2 domain binding; P:inflammatory response; P:positive regulation of interleukin-8 production; P:positive regulation of epidermal growth factor receptor signaling pathway; P:positive regulation of tr…	-
lcgut_c1317	dimethylglycine mitochondrial	13	F:aminomethyltransferase activity; P:oxidation-reduction process; F:folic acid binding; P:betaine catabolic process; F:electron carrier activity; P:glycine catabolic process; P:choline metabolic process; F:flavin adenine dinucleotide binding; F:dimethylglycine dehydrogenase activity; C:mitochondrial matrix; P:L-serine metabolic process; P:threonine metabolic process; P:electron transport	EC:2.1.2.10; EC:1.5.99.2
lcgut_c1318	n-alpha-acetyltransferase catalytic subunit	2	F:N-acetyltransferase activity; P:acyl-carrier-protein biosynthetic process	-
lcgut_c1319	PREDICTED: poly [ADP-ribose] polymerase 14-like [Oreochromis niloticus]	0	-
lcgut_c1320	proteasome activator complex subunit 4	0	-
lcgut_c1322	proteasome ( macropain) 26s non- 4	17	P:protein polyubiquitination; C:nucleoplasm; F:protein binding; P:regulation of cellular amino acid metabolic process; P:positive regulation of ubiquitin-protein ligase activity involved in mitotic cell cycle; P:regulation of apoptotic process; P:gene expression; P:viral reproduction; P:negative regulation of ubiquitin-protein ligase activity involved in mitotic cell cycle; C:cytosol; P:antigen p…	-
lcgut_c1324	aminoacyl trna synthase complex-interacting multifunctional protein 1	5	F:protein binding; F:methionine-tRNA ligase activity; F:tRNA binding; P:methionyl-tRNA aminoacylation; P:methionine metabolic process	EC:6.1.1.10
lcgut_c1326	enoyl- mitochondrial precursor	14	C:soluble fraction; F:long-chain-enoyl-CoA hydratase activity; P:fatty acid beta-oxidation; C:mitochondrion; F:enoyl-CoA hydratase activity; P:isoleucine catabolic process; P:leucine catabolic process; P:lysine catabolic process; P:tryptophan metabolic process; P:valine catabolic process; P:fatty acid biosynthetic process; P:benzoate metabolic process; P:beta-alanine metabolic process; P:limonene…	EC:4.2.1.74; EC:4.2.1.17
lcgut_c1328	phosphoglucomutase-2	15	F:phosphopentomutase activity; P:glycogen catabolic process; P:glycogen biosynthetic process; F:magnesium ion binding; P:deoxyribose phosphate catabolic process; F:phosphoglucomutase activity; C:cytosol; P:pentose-phosphate shunt; P:purine nucleobase metabolic process; P:starch metabolic process; P:sucrose metabolic process; P:galactose metabolic process; P:gluconeogenesis; P:glycolysis; P:strept…	EC:5.4.2.7; EC:5.4.2.2
lcgut_c1329	fatty aldehyde dehydrogenase	35	F:aldehyde dehydrogenase [NAD(P)+] activity; C:cytosol; P:central nervous system development; P:oxidation-reduction process; P:response to reactive oxygen species; C:integral to membrane; C:mitochondrial inner membrane; P:formaldehyde metabolic process; P:epidermis development; F:3-chloroallyl aldehyde dehydrogenase activity; C:extrinsic to endoplasmic reticulum membrane; C:microsome; P:periphera…	EC:1.2.1.5; EC:1.2.1.3
lcgut_c1330	transmembrane protein 48	4	P:transport; C:integral to membrane; C:nuclear envelope; P:protein localization	-
lcgut_c1332	fk506 binding protein 5	7	C:nucleolus; P:protein folding; F:FK506 binding; F:heat shock protein binding; P:protein peptidyl-prolyl isomerization; C:membrane; F:peptidyl-prolyl cis-trans isomerase activity	EC:5.2.1.8
lcgut_c1333	gamma-butyrobetaine dioxygenase	9	F:iron ion binding; F:gamma-butyrobetaine dioxygenase activity; C:cytosol; F:zinc ion binding; C:actin cytoskeleton; P:carnitine biosynthetic process; C:mitochondrion; P:oxidation-reduction process; P:lysine catabolic process	EC:1.14.11.1
lcgut_c1335	baculoviral iap repeat-containing protein 6	20	C:microtubule organizing center; P:protein phosphorylation; C:spindle pole; C:midbody; P:spongiotrophoblast layer development; P:regulation of cytokinesis; P:negative regulation of endopeptidase activity; C:endosome; P:anti-apoptosis; C:membrane fraction; F:ubiquitin-protein ligase activity; P:protein ubiquitination; F:protein binding; P:mitosis; C:trans-Golgi network; P:labyrinthine layer develo…	EC:6.3.2.19
lcgut_c1336	atp-dependent rna helicase dqx1	3	F:helicase activity; F:nucleotide binding; C:intracellular membrane-bounded organelle	-
lcgut_c1337	cytoplasmic dynein 1 heavy chain 1	18	P:camera-type eye photoreceptor cell differentiation; P:transport; F:protein binding; P:mitotic spindle organization; C:Golgi apparatus; C:cytosol; P:stress granule assembly; C:microtubule; F:microtubule motor activity; C:centrosome; P:cell death; F:ATPase activity, coupled; C:cytoplasmic dynein complex; P:ATP catabolic process; P:microtubule-based movement; F:ATP binding; P:G2/M transition of mi…	-
lcgut_c1339	probable carboxypeptidase pm20d1 precursor	4	C:extracellular region; F:metal ion binding; F:peptidase activity; P:proteolysis	-
lcgut_c1341	collagen alpha-4 chain-like	3	C:extracellular region; C:protein complex; P:protein heterotrimerization	-
lcgut_c1342	cytochrome b-c1 complex subunit 7	8	P:aerobic respiration; F:ubiquinol-cytochrome-c reductase activity; P:small molecule metabolic process; P:mitochondrial electron transport, ubiquinol to cytochrome c; C:mitochondrial respiratory chain; P:electron transport; P:proton transport;	EC:1.10.2.2
lcgut_c1343	integrin beta-6 isoform 1	5	C:plasma membrane; P:cell adhesion; F:receptor binding; C:integral to membrane; P:signal transduction	-
lcgut_c1345	dnaj homolog subfamily c member 5	10	F:ATP-dependent protein binding; F:heat shock protein binding; C:clathrin sculpted gamma-aminobutyric acid transport vesicle membrane; P:protein folding; F:glycoprotein binding; C:synaptic vesicle; P:neurotransmitter secretion; P:negative regulation of neuron apoptotic process; F:unfolded protein binding; C:plasma membrane	-
lcgut_c1347	transmembrane protein 86a	1	C:integral to membrane	-
lcgut_c1348	zinc finger protein ubi-d4	6	F:nucleic acid binding; C:centrosome; C:nucleus; F:zinc ion binding; P:apoptotic process; P:regulation of transcription, DNA-dependent	-
lcgut_c1349	rrna promoter binding protein	7	F:sequence-specific DNA binding transcription factor activity; F:transcription factor binding; P:rRNA transcription; F:double-stranded DNA binding; P:cell proliferation; C:transcription factor complex;	-
lcgut_c1350	myotubularin-related protein 7	4	C:cytoplasm; F:phosphatase activity; P:organophosphate metabolic process; P:peptidyl-tyrosine dephosphorylation	EC:3.1.3.0
lcgut_c1352	utrophin	6	C:nucleolus; P:positive regulation of cell-matrix adhesion; P:multicellular organismal process; F:protein binding; C:cytoplasm; C:plasma membrane	-
lcgut_c1354	electron-transfer- beta polypeptide	6	C:mitochondrial electron transfer flavoprotein complex; F:electron carrier activity; P:small molecule metabolic process; P:transport; P:respiratory electron transport chain; P:electron transport	-
lcgut_c1356	snw domain containing 1	18	P:positive regulation of neurogenesis; C:chromatin; P:transcription initiation from RNA polymerase II promoter; F:vitamin D receptor binding; P:Notch signaling pathway; P:retinoic acid receptor signaling pathway; F:oxidoreductase activity, acting on paired donors, with incorporation or reduction of molecular oxygen, 2-oxoglutarate as one donor, and incorporation of one atom each of oxygen into bo…	EC:1.14.11.0
lcgut_c1358	loc733162 protein	13	F:translation initiation factor activity; C:eukaryotic translation initiation factor 4F complex; C:cytosol; P:insulin receptor signaling pathway; P:nuclear-transcribed mRNA poly(A) tail shortening; P:cell death; P:cytokine-mediated signaling pathway; F:DNA binding; F:protein binding; P:regulation of translational initiation; P:interspecies interaction between organisms; P:nuclear-transcribed mRNA…	-
lcgut_c1359	protein las1 homolog	3	C:cytoplasm; C:nucleolus; C:MLL1 complex	-
lcgut_c1360	protein mak16 homolog	1	C:nucleolus	-
lcgut_c1363	low quality protein: filamin-a- partial	31	F:protein kinase C binding; F:signal transducer activity; C:cortical cytoskeleton; C:trans-Golgi network; C:actin filament; P:adenylate cyclase-inhibiting dopamine receptor signaling pathway; P:epithelial to mesenchymal transition; P:protein localization at cell surface; P:cytoplasmic sequestering of protein; P:protein stabilization; C:cytosol; P:negative regulation of sequence-specific DNA bindi…	-
lcgut_c1366	tfiih basal transcription factor complex helicase xpb subunit	33	P:UV protection; C:SSL2-core TFIIH complex; P:cell cycle checkpoint; F:protein C-terminus binding; F:heme binding; P:transcription-coupled nucleotide-excision repair; F:protein N-terminus binding; F:electron carrier activity; F:GTP binding; P:DNA topological change; P:nucleotide-excision repair, DNA duplex unwinding; F:oxidoreductase activity, acting on paired donors, with incorporation or reduct…	EC:2.7.11.23
lcgut_c1367	PREDICTED: tetraspanin-5-like [Oreochromis niloticus]	0	-
lcgut_c1369	chymotrypsinogen 2	4	C:extracellular space; P:digestion; P:proteolysis; F:serine-type endopeptidase activity	EC:3.4.21.0
lcgut_c1370	serine incorporator 1-like	4	P:induction of apoptosis; C:Golgi apparatus; C:plasma membrane; C:integral to membrane	-
lcgut_c1372	udp-n-acetylhexosamine pyrophosphorylase	9	C:cytosol; P:protein N-linked glycosylation via asparagine; C:nucleolus; P:post-translational protein modification; P:UDP-N-acetylglucosamine biosynthetic process; F:UDP-N-acetylglucosamine diphosphorylase activity; P:dolichol-linked oligosaccharide biosynthetic process; F:carbohydrate binding; C:plasma membrane	EC:2.7.7.23
lcgut_c1373	origin recognition complex subunit 1	10	F:nucleoside-triphosphatase activity; C:nucleolus; C:nuclear origin of replication recognition complex; P:DNA replication; F:DNA binding; F:ATP binding; C:cytoplasm; P:regulation of multicellular organism growth; C:plasma membrane; P:embryo development	EC:3.6.1.15
lcgut_c1375	apolipoprotein a-i binding protein	11	C:extracellular space; F:metal ion binding; C:flagellum; F:hydrolase activity; F:isomerase activity; P:metabolic process; C:cell body; C:mitochondrion; F:protein homodimerization activity; F:nucleotide binding; P:protein homotetramerization	-
lcgut_c1376	fatty acid-binding heart	6	C:cytoplasm; F:lipid binding; F:cytoskeletal protein binding; P:transport; P:phosphatidylcholine biosynthetic process; F:transporter activity	-
lcgut_c1377	PREDICTED: poly [ADP-ribose] polymerase 4 [Oreochromis niloticus]	2	F:NAD+ ADP-ribosyltransferase activity; P:protein ADP-ribosylation	EC:2.4.2.30
lcgut_c1380	-carotene 9 -oxygenase-like	7	P:retinal metabolic process; C:intracellular; F:monooxygenase activity; P:carotene catabolic process; F:oxidoreductase activity, acting on single donors with incorporation of molecular oxygen, incorporation of two atoms of oxygen; P:retinoic acid metabolic process; P:oxidation-reduction process	EC:1.13.11.0
lcgut_c1381	cold-inducible rna-binding protein	3	F:nucleic acid binding; P:response to cold; F:nucleotide binding	-
lcgut_c1382	related ras viral (r-ras) oncogene homolog 2	8	P:Ras protein signal transduction; P:GTP catabolic process; P:positive regulation of cell migration; F:protein binding; F:GTPase activity; C:endoplasmic reticulum; F:GTP binding; C:plasma membrane	-
lcgut_c1383	endonuclease domain-containing 1	3	F:hydrolase activity; F:nucleic acid binding; F:metal ion binding	-
lcgut_c1384	ktn1 protein	2	C:endoplasmic reticulum membrane; C:integral to membrane	-
lcgut_c1385	long-chain-fatty-acid-- ligase 5	16	P:response to glucose stimulus; P:response to sucrose stimulus; P:cellular response to insulin stimulus; P:regulation of apoptotic process; F:nucleotide binding; P:long-chain fatty acid metabolic process; C:mitochondrial inner membrane; P:positive regulation of triglyceride biosynthetic process; F:long-chain fatty acid-CoA ligase activity; C:membrane part; P:response to cholesterol; P:positive re…	EC:6.2.1.3
lcgut_c1386	von willebrand factor a domain-containing protein 5a-like	3	F:molecular_function; P:biological_process; C:cellular_component
lcgut_c1387	pancreatic elastase	11	F:metal ion binding; F:serine-type endopeptidase activity; F:electron carrier activity; P:cell redox homeostasis; P:glycerol ether metabolic process; F:isomerase activity; C:extracellular region; P:proteolysis; F:protein disulfide oxidoreductase activity; C:endoplasmic reticulum; P:electron transport	EC:3.4.21.0
lcgut_c1388	transmembrane protein 14c	3	P:heme biosynthetic process; C:integral to membrane; C:mitochondrial membrane	-
lcgut_c1390	agouti-related protein	6	F:neuropeptide hormone activity; C:extracellular space; P:hormone-mediated signaling pathway; C:Golgi lumen; P:neuropeptide signaling pathway; P:regulation of feeding behavior	-
lcgut_c1392	hsp90 co-chaperone cdc37-like 1-like	1	C:cytoplasm	-
lcgut_c1393	retinol dehydrogenase 11-like	3	F:oxidoreductase activity; P:oxidation-reduction process; F:nucleotide binding	-
lcgut_c1394	vesicle-associated membrane protein-associated protein b	13	F:structural molecule activity; P:cellular calcium ion homeostasis; C:integral to membrane; C:endoplasmic reticulum membrane; C:Golgi apparatus; F:protein heterodimerization activity; P:activation of signaling protein activity involved in unfolded protein response; P:virus-host interaction; P:positive regulation of viral genome replication; F:protein homodimerization activity; F:beta-tubulin bind…	-
lcgut_c1396	solute carrier family 26 member 6-like	7	P:sulfate transport; P:sodium ion export; F:sodium:bicarbonate symporter activity; C:integral to membrane; P:bicarbonate transport; F:secondary active sulfate transmembrane transporter activity; P:chloride transport	-
lcgut_c1397	6-phosphofructo-2-kinase fructose- -biphosphatase 1	13	F:6-phosphofructo-2-kinase activity; C:6-phosphofructo-2-kinase/fructose-2,6-biphosphatase 1 complex; F:kinase binding; P:dephosphorylation; F:fructose-2,6-bisphosphate 2-phosphatase activity; F:fructose-6-phosphate binding; F:identical protein binding; P:carbohydrate phosphorylation; F:ATP binding; P:positive regulation of glucokinase activity; P:fructose 2,6-bisphosphate metabolic process; P:fr…	EC:2.7.1.105; EC:3.1.3.46
lcgut_c1399	ribonuclease p protein subunit p21-like	0	-
lcgut_c1401	cullin-3 isoform 2	25	P:cyclin catabolic process; P:stem cell division; P:gastrulation; P:Wnt receptor signaling pathway; P:induction of apoptosis by intracellular signals; P:protein monoubiquitination; P:negative regulation of Rho protein signal transduction; P:embryonic cleavage; C:Golgi apparatus; P:integrin-mediated signaling pathway; P:cell cycle arrest; P:positive regulation of cell proliferation; F:ubiquitin pr…	EC:6.3.2.19
lcgut_c1402	aspartate beta-hydroxylase	1	C:membrane	-
lcgut_c1406	7-alpha-hydroxycholest-4-en-3-one 12-alpha-hydroxylase-like	6	F:heme binding; F:oxidoreductase activity, acting on paired donors, with incorporation or reduction of molecular oxygen; F:monooxygenase activity; F:electron carrier activity; P:oxidation-reduction process; P:electron transport	-
lcgut_c1408	neutrophil cytosolic factor 2	6	C:nucleolus; F:superoxide-generating NADPH oxidase activity; P:superoxide anion generation; C:acrosomal vesicle; F:protein C-terminus binding; F:Rac GTPase binding	-
lcgut_c1411	e3 ubiquitin-protein ligase hectd1	9	F:metal ion binding; F:ubiquitin-protein ligase activity; P:protein ubiquitination involved in ubiquitin-dependent protein catabolic process; F:transferase activity; P:cell adhesion; F:protein binding; C:cytoplasm; C:nucleus; P:neural tube closure	EC:6.3.2.19
lcgut_c1413	nadh dehydrogenase	4	P:response to oxidative stress; P:transport; C:mitochondrial respiratory chain complex I; P:electron transport chain	-
lcgut_c1414	copine i	3	F:nucleic acid binding; F:phosphatidylserine binding; F:nucleotide binding	-
lcgut_c1415	notch gene homolog 1	84	F:sequence-specific DNA binding transcription factor activity; P:positive regulation of apoptotic process; C:cell surface; P:hair follicle morphogenesis; P:anagen; P:positive regulation of keratinocyte differentiation; P:negative regulation of cell-substrate adhesion; P:peripheral nervous system neuron axonogenesis; P:somatic stem cell division; P:secretory columnal luminar epithelial cell differ…	-
lcgut_c1416	l-rhamnose-binding lectin csl2-like	1	F:carbohydrate binding	-
lcgut_c1419	cadherin-related family member 2-like	4	F:binding; C:plasma membrane; P:cell adhesion; C:membrane part	-
lcgut_c1420	liver-expressed antimicrobial peptide 2	1	P:defense response to bacterium	-
lcgut_c1421	protein tbrg4-like	0	-
lcgut_c1422	apolipoprotein partial	1	P:response to chemical stimulus	-
lcgut_c1424	breast carcinoma amplified sequence 3	4	C:cell periphery; C:nucleus; F:protein binding; C:cytoplasm	-
lcgut_c1426	serine threonine-protein phosphatase pp1-beta catalytic subunit	21	P:regulation of glycogen catabolic process; F:protein kinase binding; F:myosin phosphatase activity; P:regulation of cell adhesion; P:cell division; C:protein phosphatase type 1 complex; F:myosin-light-chain-phosphatase activity; P:triglyceride catabolic process; C:nucleolus; C:cytosol; F:metal ion binding; C:PTW/PP1 phosphatase complex; P:regulation of glycogen biosynthetic process; P:small mole…	EC:3.1.3.53
lcgut_c1430	patched domain-containing protein 3-like	1	C:membrane	-
lcgut_c1431	PREDICTED: hypothetical protein LOC100702929 [Oreochromis niloticus]	0	-
lcgut_c1432	protein-tyrosine phosphatase mitochondrial 1-like	8	F:protein tyrosine phosphatase activity; P:phosphatidylinositol metabolic process; F:protein tyrosine/serine/threonine phosphatase activity; C:mitochondrial inner membrane; F:phosphatidylinositol-4,5-bisphosphate 5-phosphatase activity; P:inositol phosphate dephosphorylation; P:peptidyl-tyrosine dephosphorylation; P:tyrosine metabolic process	EC:3.1.3.48; EC:3.1.3.36
lcgut_c1434	neutral and basic amino acid transport protein rbat	16	F:cation binding; C:intracellular membrane-bounded organelle; P:basic amino acid transport; F:L-cystine transmembrane transporter activity; F:basic amino acid transmembrane transporter activity; P:carbohydrate metabolic process; P:ion transport; P:L-cystine transport; P:cellular amino acid metabolic process; P:amino acid transmembrane transport; C:membrane fraction; C:intracellular organelle part…	-
lcgut_c1435	kinesin-like protein kif21a	8	F:microtubule motor activity; F:nucleic acid binding; C:microtubule; P:regulation of transcription, DNA-dependent; F:ATP binding; P:microtubule-based movement; C:cell projection; C:cytoplasm	-
lcgut_c1436	udp-glucuronosyltransferase	5	C:endoplasmic reticulum membrane; C:microsome; F:glucuronosyltransferase activity; C:integral to membrane; P:metabolic process	EC:2.4.1.17
lcgut_c1437	sodium- and chloride-dependent gaba transporter ine-like	10	P:perineurial glial growth; F:neurotransmitter:sodium symporter activity; C:integral to membrane; P:neurotransmitter transport; F:osmosensor activity; P:transmission of nerve impulse; C:plasma membrane; P:regulation of response to osmotic stress; P:cation transport; P:signal transduction	-
lcgut_c1438	beta-lactamase-like protein 2	4	F:metal ion binding; P:metabolic process; F:hydrolase activity; C:mitochondrion	-
lcgut_c1439	prolow-density lipoprotein receptor-related protein 1	32	P:lipoprotein transport; P:aorta morphogenesis; P:receptor-mediated endocytosis; C:membrane fraction; P:aging; P:negative regulation of platelet-derived growth factor receptor-beta signaling pathway; P:cell proliferation; P:positive regulation of cholesterol efflux; F:calcium ion binding; P:protein kinase C-activating G-protein coupled receptor signaling pathway; P:positive regulation of anti-apo…	-
lcgut_c1440	cad protein	64	C:nuclear chromatin; F:carbamoyl-phosphate synthase (glutamine-hydrolyzing) activity; C:actin cap; P:glutamine catabolic process; F:protein kinase activity; P:positive regulation of protein binding; C:nuclear matrix; F:nicotinate phosphoribosyltransferase activity; F:myosin binding; C:postsynaptic density; P:response to amine stimulus; C:soluble fraction; P:cellular response to epidermal growth f…	EC:6.3.5.5; EC:2.4.2.11; EC:3.5.2.3; EC:2.1.3.2
lcgut_c1441	tumor protein d52	8	P:secretion; P:anatomical structure morphogenesis; F:calcium ion binding; F:protein heterodimerization activity; C:endoplasmic reticulum; F:protein homodimerization activity; C:perinuclear region of cytoplasm; P:B cell differentiation	-
lcgut_c1442	presequence mitochondrial-like	7	F:enzyme activator activity; F:metalloendopeptidase activity; C:mitochondrial matrix; P:proteolysis; P:positive regulation of catalytic activity; C:nucleus; F:zinc ion binding	EC:3.4.24.0
lcgut_c1443	phenylalanyl-trna synthetase alpha chain	8	F:phenylalanine-tRNA ligase activity; F:ATP binding; P:phenylalanyl-tRNA aminoacylation; F:tRNA binding; P:tryptophan biosynthetic process; P:tyrosine biosynthetic process; P:L-phenylalanine biosynthetic process; C:phenylalanine-tRNA ligase complex	EC:6.1.1.20
lcgut_c1446	phosphoenolpyruvate cytosolic	19	P:oxaloacetate metabolic process; C:soluble fraction; C:nucleolus; F:manganese ion binding; P:glucose homeostasis; P:response to activity; F:GDP binding; P:glycerol biosynthetic process from pyruvate; F:carboxylic acid binding; F:magnesium ion binding; P:response to insulin stimulus; P:internal protein amino acid acetylation; P:phosphorylation; F:kinase activity; P:gluconeogenesis; F:phosphoenolp…	EC:4.1.1.32
lcgut_c1447	g protein-coupled receptor 108	1	C:integral to membrane	-
lcgut_c1448	2-acylglycerol o-acyltransferase 2	10	P:glycerol metabolic process; C:endoplasmic reticulum membrane; P:diacylglycerol biosynthetic process; P:triglyceride biosynthetic process; C:integral to membrane; F:acetyltransferase activity; F:2-acylglycerol O-acyltransferase activity; P:intestinal absorption; P:monoacylglycerol metabolic process; P:acyl-carrier-protein biosynthetic process	EC:2.3.1.22
lcgut_c1450	protein fam126b	2	C:cytoplasm; C:membrane	-
lcgut_c1451	trypsin-1-like isoform 2	2	F:serine-type endopeptidase activity; P:proteolysis	EC:3.4.21.0
lcgut_c1452	protein transport protein sec31a-like	13	P:antigen processing and presentation of peptide antigen via MHC class I; F:calcium-dependent protein binding; P:response to calcium ion; C:COPII vesicle coat; P:protein transport; C:endoplasmic reticulum membrane; C:cytosol; P:activation of signaling protein activity involved in unfolded protein response; P:COPII vesicle coating; C:endosome; C:perinuclear region of cytoplasm; P:post-translationa…	-
lcgut_c1455	ntpase kap family p-loop domain-containing protein 1	5	F:molecular_function; C:integral to membrane; C:membrane; P:biological_process; C:cellular_component
lcgut_c1457	phosphatidylinositol n-acetylglucosaminyltransferase subunit y	1	F:transferase activity, transferring glycosyl groups	-
lcgut_c1459	nck-associated protein 1	22	P:zygotic determination of anterior/posterior axis, embryo; P:embryonic foregut morphogenesis; P:central nervous system development; P:establishment or maintenance of actin cytoskeleton polarity; P:mesodermal cell migration; P:apical protein localization; P:lamellipodium assembly; P:paraxial mesoderm morphogenesis; C:integral to membrane; P:apoptotic process; P:regulation of protein localization;…	-
lcgut_c1460	set and mynd domain-containing protein 1	6	F:histone methyltransferase activity (H3-K4 specific); F:zinc ion binding; P:myofibril assembly; P:histone H3-K4 methylation; P:peptidyl-lysine methylation; C:intracellular part	-
lcgut_c1461	xaa-pro aminopeptidase 2	4	C:membrane; P:metabolic process; P:cellular process; F:aminopeptidase activity	EC:3.4.11.0
lcgut_c1462	kda mitochondrial proteolipid-like	3	F:molecular_function; P:biological_process; C:cellular_component
lcgut_c1463	protein c20orf11 homolog	1	C:nucleus	-
lcgut_c1464	serine dehydratase-like	12	P:L-serine catabolic process; P:pyruvate biosynthetic process; C:mitochondrion; F:L-serine ammonia-lyase activity; P:gluconeogenesis; F:protein homodimerization activity; F:pyridoxal phosphate binding; P:response to cobalamin; P:response to amino acid stimulus; P:cysteine metabolic process; P:glycine metabolic process; P:threonine metabolic process	EC:4.3.1.17
lcgut_c1465	trypsin-1 precursor	5	F:metal ion binding; C:extracellular space; P:digestion; P:proteolysis; F:serine-type endopeptidase activity	EC:3.4.21.0
lcgut_c1466	ankyrin repeat and kh domain containing 1	5	P:heart contraction; C:nucleolus; F:RNA binding; C:cytoplasm; F:protein binding	-
lcgut_c1467	kynureninase (l-kynurenine hydrolase)	11	P:pyridine nucleotide biosynthetic process; C:cytosol; P:quinolinate biosynthetic process; C:mitochondrion; P:response to vitamin B6; P:anthranilate metabolic process; F:kynureninase activity; P:response to interferon-gamma; P:tryptophan catabolic process; F:protein homodimerization activity; P:kynurenine metabolic process	EC:3.7.1.3
lcgut_c1468	brain protein 44	3	C:mitochondrial inner membrane; C:integral to membrane; P:transport	-
lcgut_c1469	deleted in malignant brain tumors 1 partial	14	C:extrinsic to membrane; F:Gram-negative bacterial cell surface binding; P:induction of bacterial agglutination; F:zymogen binding; F:pattern recognition receptor activity; P:pattern recognition receptor signaling pathway; C:phagocytic vesicle membrane; F:Gram-positive bacterial cell surface binding; P:epithelial cell differentiation; F:scavenger receptor activity; F:calcium-dependent protein bin…	-
lcgut_c1470	plasma membrane calcium-transporting atpase 4	10	F:protein binding; F:metal ion binding; P:ATP biosynthetic process; P:blood coagulation; F:calcium-transporting ATPase activity; P:calcium ion transmembrane transport; P:ATP catabolic process; C:integral to plasma membrane; F:ATP binding; C:sarcoplasmic reticulum	EC:3.6.3.8
lcgut_c1472	pentraxin	0	-
lcgut_c1473	gmp synthase	10	C:cytosol; P:purine nucleobase biosynthetic process; F:GMP synthase activity; P:glutamine metabolic process; F:GMP synthase (glutamine-hydrolyzing) activity; F:enzyme binding; F:ATP binding; F:pyrophosphatase activity; P:GMP biosynthetic process; P:glutamate metabolic process	EC:6.3.4.1; EC:6.3.5.2
lcgut_c1474	guanine nucleotide-binding 3	8	P:neural retina development; C:nucleolus; P:regulation of neuron differentiation; P:ribosome biogenesis; P:regulation of cell proliferation; F:GTPase activity; P:regulation of exit from mitosis; F:GTP binding	-
lcgut_c1475	probable e3 ubiquitin-protein ligase mycbp2	17	F:zinc ion binding; P:regulation of transcription, DNA-dependent; C:microtubule cytoskeleton; P:axon choice point recognition; P:regulation of cytoskeleton organization; C:cytoplasm; F:ubiquitin-protein ligase activity; P:regulation of protein localization; P:protein ubiquitination; C:axon; P:habenula development; P:branchiomotor neuron axon guidance; P:retinal ganglion cell axon guidance; F:prot…	EC:6.3.2.19
lcgut_c1477	PREDICTED: hypothetical protein LOC100709362 [Oreochromis niloticus]	0	-
lcgut_c1478	phosphomannomutase 2	9	C:cytosol; P:mannose biosynthetic process; P:protein N-linked glycosylation via asparagine; P:post-translational protein modification; C:neuronal cell body; P:GDP-mannose biosynthetic process; F:phosphomannomutase activity; P:dolichol-linked oligosaccharide biosynthetic process; P:fructose metabolic process	EC:5.4.2.8
lcgut_c1479	tubulin--tyrosine ligase-like protein 12	3	P:cellular protein modification process; F:tubulin-tyrosine ligase activity; P:tyrosine metabolic process	EC:6.3.2.25
lcgut_c1480	myosin-11- partial	52	P:substrate-dependent cell migration, cell extension; P:ventricular cardiac muscle cell development; P:neuromuscular process controlling balance; F:microfilament motor activity; P:lateral ventricle development; P:actin filament-based movement; P:in utero embryonic development; C:growth cone; P:axon guidance; C:midbody; P:exocytosis; C:neuromuscular junction; C:cytosol; F:actin-dependent ATPase ac…	-
lcgut_c1481	propionyl coenzyme a beta polypeptide	12	F:propionyl-CoA carboxylase activity; F:acetyl-CoA carboxylase activity; P:fatty acid biosynthetic process; C:acetyl-CoA carboxylase complex; P:short-chain fatty acid catabolic process; F:ATP binding; P:fatty acid beta-oxidation; C:mitochondrial matrix; P:isoleucine catabolic process; P:leucine catabolic process; P:valine catabolic process; P:pyruvate metabolic process	EC:6.4.1.3; EC:6.4.1.2
lcgut_c1482	glycosylphosphatidylinositol anchor attachment 1	10	C:GPI-anchor transamidase complex; P:C-terminal protein lipidation; P:attachment of GPI anchor to protein; P:protein complex assembly; F:GPI anchor binding; F:tubulin binding; P:protein retention in ER lumen; C:integral to plasma membrane; F:GPI-anchor transamidase activity; C:tubulin complex	-
lcgut_c1483	tata-binding protein-associated factor 2n-like	5	F:nucleic acid binding; C:cytoplasm; C:nucleus; F:nucleotide binding; F:zinc ion binding	-
lcgut_c1484	cytochrome c oxidase subunit mitochondrial precursor	8	F:cytochrome-c oxidase activity; C:mitochondrial inner membrane; P:spinal cord motor neuron differentiation; P:embryonic organ development; P:ion transmembrane transport; P:proton transport; P:mitochondrial electron transport, cytochrome c to oxygen; C:respiratory chain complex IV	EC:1.9.3.1
lcgut_c1485	suppressor of tumorigenicity 14 protein homolog	6	C:extracellular space; C:basolateral plasma membrane; F:serine-type endopeptidase activity; C:extrinsic to plasma membrane; C:integral to membrane; P:proteolysis	EC:3.4.21.0
lcgut_c1486	novel sal-like protein	0	-
lcgut_c1487	swi snf matrix actin dependent regulator of subfamily member 2	22	C:nucleoplasm; P:aortic smooth muscle cell differentiation; P:negative regulation of transcription from RNA polymerase II promoter; F:DNA-dependent ATPase activity; C:nBAF complex; F:protein binding; C:SWI/SNF complex; F:RNA polymerase II transcription coactivator activity; C:npBAF complex; C:nucleolus; C:intermediate filament cytoskeleton; P:negative regulation of cell proliferation; F:helicase …	-
lcgut_c1488	activin receptor type-1b	33	C:cell surface; F:transforming growth factor beta-activated receptor activity; P:development of primary female sexual characteristics; P:in utero embryonic development; P:G1/S transition of mitotic cell cycle; F:ubiquitin protein ligase binding; F:activin receptor activity, type I; F:metal ion binding; P:positive regulation of pathway-restricted SMAD protein phosphorylation; P:mesoderm formation;…	-
lcgut_c1490	diablo mitochondrial precursor	3	P:induction of apoptosis; P:activation of cysteine-type endopeptidase activity involved in apoptotic process; C:mitochondrion	-
lcgut_c1491	tank-binding kinase 1	24	P:response to virus; P:Toll signaling pathway; P:toll-like receptor 4 signaling pathway; F:phosphoprotein binding; P:negative regulation of gene expression; P:TRIF-dependent toll-like receptor signaling pathway; C:cytosol; F:nucleic acid binding; P:positive regulation of interferon-beta production; P:positive regulation of I-kappaB kinase/NF-kappaB cascade; P:protein phosphorylation; F:protein se…	EC:2.7.11.0
lcgut_c1492	vitamin k epoxide reductase complex subunit 1-like protein 1	3	P:oxidation-reduction process; F:vitamin-K-epoxide reductase (warfarin-sensitive) activity; P:steroid biosynthetic process	EC:1.1.4.1
lcgut_c1493	thyroid receptor-interacting protein 11	1	P:protein targeting to Golgi	-
lcgut_c1494	homeodomain interacting protein kinase 3	13	P:mRNA transcription; P:response to chemical stimulus; P:peptidyl-threonine phosphorylation; C:PML body; P:regulation of transcription, DNA-dependent; C:cytoplasm; P:anti-apoptosis; P:peptidyl-serine phosphorylation; F:protein serine/threonine kinase activity; F:DNA binding; P:negative regulation of JUN kinase activity; F:ATP binding; P:serine family amino acid metabolic process	EC:2.7.11.0
lcgut_c1495	28s ribosomal protein mitochondrial-like	5	C:ribosome; F:structural constituent of ribosome; P:translation; C:mitochondrion; P:ribosome biogenesis	-
lcgut_c1496	-carotene 9 -oxygenase-like	8	P:retinal metabolic process; P:oxidation-reduction process; P:carotene catabolic process; C:mitochondrion; P:retinoic acid metabolic process; F:oxidoreductase activity, acting on single donors with incorporation of molecular oxygen, incorporation of two atoms of oxygen; P:regulation of mitochondrial membrane potential; P:regulation of reactive oxygen species metabolic process	EC:1.13.11.0
lcgut_c1497	keratinocyte associated protein 3	5	F:molecular_function; P:biological_process; C:cellular_component; C:integral to membrane; C:membrane
lcgut_c1498	programmed cell death protein 10	11	C:cytosol; F:protein N-terminus binding; P:angiogenesis; P:positive regulation of MAP kinase activity; C:Golgi membrane; P:heart morphogenesis; P:positive regulation of cell proliferation; F:protein homodimerization activity; P:negative regulation of apoptotic process; C:plasma membrane; P:embryo development	-
lcgut_c1499	beta-microsemino	0	-
lcgut_c1501	mitochondrial 10-formyltetrahydrofolate dehydrogenase	11	F:oxidoreductase activity, acting on the aldehyde or oxo group of donors, NAD or NADP as acceptor; P:biosynthetic process; F:hydroxymethyl-, formyl- and related transferase activity; P:one-carbon metabolic process; F:formyltetrahydrofolate dehydrogenase activity; P:methylation; P:10-formyltetrahydrofolate catabolic process; F:methyltransferase activity; F:phosphopantetheine binding; C:mitochondri…	EC:1.2.1.0; EC:2.1.2.0; EC:1.5.1.6; EC:2.1.1.0
lcgut_c1502	basement membrane-specific heparan sulfate proteoglycan core protein	19	P:response to hypoxia; P:skeletal system morphogenesis; P:smoothened signaling pathway; P:lipid metabolic process; P:angiogenesis; P:positive regulation of endothelial cell proliferation; P:organ regeneration; P:embryo implantation; F:collagen V binding; F:protein C-terminus binding; C:basement membrane; C:extracellular space; P:lipoprotein metabolic process; P:negative regulation of cell adhesio…	-
lcgut_c1503	fatty acid synthase	29	F:oleoyl-[acyl-carrier-protein] hydrolase activity; P:positive regulation of cellular metabolic process; F:3-hydroxypalmitoyl-[acyl-carrier-protein] dehydratase activity; F:protein binding; F:zinc ion binding; P:pantothenate metabolic process; F:nucleotide binding; P:immune response; P:energy reserve metabolic process; F:[acyl-carrier-protein] S-acetyltransferase activity; P:apoptotic process; F:…	EC:3.1.2.14; EC:4.2.1.61; EC:2.3.1.38; EC:1.1.1.100; EC:1.3.1.10; EC:2.3.1.39; EC:2.3.1.41
lcgut_c1504	peptidyl-prolyl cis-trans isomerase fkbp2 precursor	5	C:endoplasmic reticulum membrane; P:protein folding; F:FK506 binding; P:protein peptidyl-prolyl isomerization; F:peptidyl-prolyl cis-trans isomerase activity	EC:5.2.1.8
lcgut_c1505	peroxisomal acyl-coenzyme a oxidase 1 isoform 1	16	P:very long-chain fatty acid metabolic process; F:protein N-terminus binding; F:acyl-CoA dehydrogenase activity; P:prostaglandin metabolic process; C:mitochondrion; F:acyl-CoA oxidase activity; P:fatty acid beta-oxidation using acyl-CoA oxidase; P:generation of precursor metabolites and energy; P:spermatogenesis; C:peroxisomal membrane; F:receptor binding; F:flavin adenine dinucleotide binding; C…	EC:1.3.99.3; EC:1.3.3.6
lcgut_c1506	oxidative stress responsive 1	3	F:molecular_function; P:biological_process; C:cellular_component
lcgut_c1507	septin-6 isoform a	12	P:cytokinesis; P:cell cycle; C:midbody; C:synaptic vesicle; C:septin complex; C:cleavage furrow; F:protein binding; C:spindle; P:interspecies interaction between organisms; C:condensed chromosome kinetochore; C:axon terminus; F:GTP binding	-
lcgut_c1508	ww domain-binding protein 2	0	-
lcgut_c1510	hydroxymethylglutaryl- mitochondrial precursor	22	F:fatty-acyl-CoA binding; C:peroxisome; P:response to starvation; C:mitochondrial inner membrane; F:manganese ion binding; P:liver development; P:acyl-CoA metabolic process; P:response to fatty acid; P:response to nutrient; F:hydroxymethylglutaryl-CoA lyase activity; F:receptor binding; F:carboxylic acid binding; P:mitochondrion organization; F:magnesium ion binding; C:mitochondrial matrix; F:pro…	EC:4.1.3.4
lcgut_c1512	phospholipase membrane-associated	4	P:cellular process; P:lipid metabolic process; F:hydrolase activity, acting on ester bonds; C:plasma membrane	-
lcgut_c1513	epidermal retinol dehydrogenase 2-like	9	P:retinal metabolic process; C:endoplasmic reticulum membrane; C:integral to membrane of membrane fraction; P:keratinocyte proliferation; P:retinol metabolic process; F:retinol dehydrogenase activity; C:integral to membrane; P:oxidation-reduction process; F:nucleotide binding	EC:1.1.1.105
lcgut_c1515	calcium-regulated heat stable protein 1-like	11	F:mRNA 3'-UTR binding; C:cytosol; C:cytoplasmic exosome (RNase complex); C:soluble fraction; P:regulation of transcription, DNA-dependent; C:cytoplasmic mRNA processing body; F:DNA binding; P:regulation of mRNA stability; F:protein binding; C:P granule; P:calcium-mediated signaling	-
lcgut_c1516	glutamate	3	F:receptor activity; C:integral to membrane; P:signal transduction	-
lcgut_c1517	ubiquitin carboxyl-terminal hydrolase 7	19	C:cytosol; P:ubiquitin-dependent protein catabolic process; F:ubiquitin thiolesterase activity; P:transcription-coupled nucleotide-excision repair; F:p53 binding; P:induction of apoptosis; F:protein C-terminus binding; F:ubiquitin protein ligase binding; P:negative regulation of NF-kappaB transcription factor activity; F:cysteine-type endopeptidase activity; P:regulation of protein stability; F:u…	EC:3.1.2.15; EC:3.4.22.0
lcgut_c1518	nuclear-interacting partner of alk	4	F:zinc ion binding; C:nuclear membrane; P:anti-apoptosis; F:protein kinase binding	-
lcgut_c1520	ectonucleoside triphosphate diphosphohydrolase 4	5	C:autophagic vacuole membrane; F:uridine-diphosphatase activity; C:integral to Golgi membrane; C:cytoplasmic vesicle; P:UDP catabolic process	-
lcgut_c1521	retinal guanylyl cyclase 2-like	11	P:transmembrane transport; P:protein phosphorylation; P:intracellular signal transduction; F:guanylate cyclase activity; F:protein kinase activity; C:intracellular; F:ATP binding; C:membrane; P:cGMP biosynthetic process; P:purine nucleobase metabolic process; P:GTP metabolic process	EC:4.6.1.2
lcgut_c1522	member ras oncogene family	11	C:insoluble fraction; C:soluble fraction; P:GTP catabolic process; P:Rab protein signal transduction; P:ER to Golgi vesicle-mediated transport; C:neuronal cell body; F:GTPase activity; P:intracellular protein transport; C:endoplasmic reticulum; C:Golgi apparatus; F:GTP binding	-
lcgut_c1524	ras suppressor protein 1	1	P:Ras protein signal transduction	-
lcgut_c1525	er degradation-enhancing alpha-mannosidase-like 1	7	P:ER-associated protein catabolic process; C:integral to endoplasmic reticulum membrane; F:calcium ion binding; F:misfolded protein binding; F:mannosyl-oligosaccharide 1,2-alpha-mannosidase activity; P:response to unfolded protein; P:carbohydrate metabolic process	EC:3.2.1.113
lcgut_c1526	serine protease mitochondrial	21	P:neuron development; P:cellular response to growth factor stimulus; F:protein binding; F:serine-type endopeptidase activity; P:negative regulation of cell death; C:mitochondrial intermembrane space; P:ceramide metabolic process; P:induction of apoptosis by intracellular signals; P:forebrain development; C:mitochondrial membrane; C:cytosol; P:adult walking behavior; P:response to herbicide; P:mit…	EC:3.4.21.0
lcgut_c1527	trypsinogen 2	5	F:metal ion binding; C:extracellular space; P:digestion; P:proteolysis; F:serine-type endopeptidase activity	EC:3.4.21.0
lcgut_c1529	PREDICTED: hypothetical protein LOC100691901 [Oreochromis niloticus]	0	-
lcgut_c1530	triple functional domain protein	14	F:Rho guanyl-nucleotide exchange factor activity; P:axon guidance; C:cytosol; P:protein phosphorylation; F:protein serine/threonine kinase activity; F:phospholipid binding; P:nerve growth factor receptor signaling pathway; F:ATP binding; F:protein binding; P:regulation of Rho protein signal transduction; P:induction of apoptosis by extracellular signals; P:transmembrane receptor protein tyrosine …	EC:2.7.11.0
lcgut_c1531	glutamyl aminopeptidase	17	P:cell migration; C:vesicle lumen; F:peptide binding; P:angiogenesis; F:zinc ion binding; C:external side of plasma membrane; C:soluble fraction; C:integral to membrane; C:brush border; C:cytoplasmic vesicle; P:proteolysis; F:metalloaminopeptidase activity; C:vesicle membrane; P:cellular aromatic compound metabolic process; C:apical plasma membrane; P:regulation of systemic arterial blood pressur…	-
lcgut_c1532	cytochrome c oxidase subunit mitochondrial precursor	7	C:mitochondrial inner membrane; P:ion transmembrane transport; P:proton transport; C:integral to membrane; F:cytochrome-c oxidase activity; P:mitochondrial electron transport, cytochrome c to oxygen; C:respiratory chain complex IV	EC:1.9.3.1
lcgut_c1533	laminin subunit alpha-5	33	P:angiogenesis; F:integrin binding; P:cytoskeleton organization; C:laminin-5 complex; P:lung development; P:branching involved in salivary gland morphogenesis; F:structural molecule activity; P:regulation of cell proliferation; C:laminin-10 complex; P:substrate adhesion-dependent cell spreading; P:regulation of cell migration; P:establishment of protein localization in plasma membrane; P:endothel…	-
lcgut_c1534	fatty acid-binding heart	3	P:transport; F:lipid binding; F:transporter activity	-
lcgut_c1537	probable ribosome biogenesis protein nep1	5	F:rRNA (pseudouridine) methyltransferase activity; P:rRNA processing; P:methylation; C:nucleus; F:rRNA binding	-
lcgut_c1538	type alpha 1	6	C:extracellular space; F:extracellular matrix structural constituent conferring tensile strength; C:collagen type XII; P:collagen fibril organization; P:skeletal system development; P:cell adhesion	-
lcgut_c1540	protein arginine n-methyltransferase 1	21	P:convergent extension involved in gastrulation; P:cell surface receptor signaling pathway; F:protein-arginine omega-N monomethyltransferase activity; P:regulation of histone modification; F:protein binding; F:protein-arginine omega-N asymmetric methyltransferase activity; P:metamorphosis; P:neuron projection development; C:cytosol; F:[cytochrome c]-arginine N-methyltransferase activity; F:transc…	EC:2.1.1.124
lcgut_c1541	laminin subunit alpha-5	25	F:integrin binding; P:lung development; P:branching involved in salivary gland morphogenesis; P:regulation of cell proliferation; C:laminin-10 complex; P:regulation of cell migration; P:establishment of protein localization in plasma membrane; P:cell-cell adhesion; P:notochord development; P:regulation of cell adhesion; P:neural crest cell migration; P:hair follicle development; P:pectoral fin mo…	-
lcgut_c1542	ring-box protein 1	23	C:cytosol; P:DNA repair; F:zinc ion binding; C:Cul3-RING ubiquitin ligase complex; C:Cul2-RING ubiquitin ligase complex; C:SCF ubiquitin ligase complex; F:ubiquitin protein ligase binding; F:protein complex binding; P:protein monoubiquitination; P:Notch signaling pathway; C:Cul4A-RING ubiquitin ligase complex; P:protein neddylation; C:Cul5-RING ubiquitin ligase complex; F:NEDD8 ligase activity; C…	EC:6.3.2.19
lcgut_c1543	peptidyl-prolyl cis-trans isomerase nima-interacting 1	23	P:positive regulation of protein phosphorylation; P:regulation of cell proliferation; P:protein folding; P:negative regulation of transforming growth factor beta receptor signaling pathway; F:mitogen-activated protein kinase kinase binding; C:nuclear speck; F:phosphoserine binding; F:GTPase activating protein binding; P:negative regulation of ERK1 and ERK2 cascade; P:regulation of cytokinesis; C:…	EC:5.2.1.8
lcgut_c1544	protein-cysteine n-palmitoyltransferase hhat-like	4	C:integral to membrane; F:transferase activity, transferring acyl groups; C:cytoplasmic part; P:metabolic process	-
lcgut_c1546	translocase of inner mitochondrial membrane 8 homolog b	7	P:chaperone-mediated protein transport; P:cellular protein metabolic process; F:zinc ion binding; C:mitochondrial inner membrane; P:protein import into mitochondrial inner membrane; C:mitochondrial intermembrane space protein transporter complex; P:sensory perception of sound	-
lcgut_c1547	phosphoglycerate kinase 1	12	C:soluble fraction; P:gluconeogenesis; F:ADP binding; F:phosphoglycerate kinase activity; P:phosphorylation; P:small molecule metabolic process; F:ATP binding; C:chromosome; P:glycolysis; P:response to hypoxia; C:cytosol; P:carbon utilization	EC:2.7.2.3
lcgut_c1548	armadillo repeat-containing protein 1	3	P:metal ion transport; F:metal ion binding; C:mitochondrion	-
lcgut_c1549	vacuolar protein sorting-associated protein 13c	4	P:protein localization; F:molecular_function; P:biological_process; C:cellular_component
lcgut_c1550	serine threonine-protein phosphatase 6 regulatory subunit 3	2	P:regulation of phosphoprotein phosphatase activity; F:protein phosphatase binding	-
lcgut_c1551	mannose-p-dolichol utilization defect 1 protein	7	C:endoplasmic reticulum membrane; P:protein folding; P:dolichol-linked oligosaccharide biosynthetic process; P:oligosaccharide biosynthetic process; P:transport; C:integral to membrane; C:mitochondrion	-
lcgut_c1552	transmembrane protein 85	2	C:ER membrane protein complex; P:apoptotic process	-
lcgut_c1553	protein tob1-like	12	P:negative regulation of BMP signaling pathway; F:SH3/SH2 adaptor activity; P:SMAD protein import into nucleus; P:dorsal/ventral pattern formation; P:negative regulation of osteoblast differentiation; F:SMAD binding; P:negative regulation of cell proliferation; P:canonical Wnt receptor signaling pathway; F:transcription corepressor activity; C:cytoplasm; C:transcription factor complex;	-
lcgut_c1554	myosin vi	34	P:glutamate secretion; P:dendrite development; P:sensory perception of sound; P:locomotory behavior; C:ruffle membrane; P:regulation of secretion; C:unconventional myosin complex; C:filamentous actin; P:actin filament-based movement; C:nuclear membrane; F:minus-end directed microfilament motor activity; P:protein targeting; P:cellular response to electrical stimulus; P:regulation of synaptic plas…	-
lcgut_c1555
lcgut_c1556	lysosome-associated membrane glycoprotein 2 precursor	3	C:intracellular membrane-bounded organelle; C:cytoplasmic part; C:membrane	-
lcgut_c1558	e3 ufm1-protein ligase 1-like	7	C:nucleolus; P:protein ufmylation; F:UFM1 conjugating enzyme activity; P:negative regulation of NF-kappaB transcription factor activity; F:protein binding; P:negative regulation of protein ubiquitination; C:endoplasmic reticulum	-
lcgut_c1559	o-linked n-acetylglucosamine transferase (udp-n-acetylglucosamine:polypeptide-n-acetylglucosaminyl transferase)	30	F:histone acetyltransferase activity (H4-K5 specific); F:protein binding; P:positive regulation of catalytic activity; F:protein N-acetylglucosaminyltransferase activity; F:phosphatidylinositol-3,4,5-trisphosphate binding; C:histone acetyltransferase complex; F:histone acetyltransferase activity (H4-K16 specific); F:histone acetyltransferase activity (H4-K8 specific); F:enzyme activator activity;…	EC:2.4.1.94
lcgut_c1560	pre-mrna-splicing factor 38a	2	P:RNA processing; C:nucleus	-
lcgut_c1561	atp synthase subunit mitochondrial	20	F:proton-transporting ATPase activity, rotational mechanism; C:mitochondrial matrix; P:ADP biosynthetic process; F:hydrogen ion transporting ATP synthase activity, rotational mechanism; P:ATP hydrolysis coupled proton transport; P:mitochondrial ATP synthesis coupled proton transport; F:ADP binding; F:MHC class I protein binding; C:signalosome; P:negative regulation of endothelial cell proliferati…	-
lcgut_c1564	upf0462 protein c4orf33 homolog	3	F:molecular_function; P:biological_process; C:cellular_component
lcgut_c1565	vesicle transport protein got1b	7	C:Golgi membrane; F:signal transducer activity; P:positive regulation of I-kappaB kinase/NF-kappaB cascade; P:vesicle-mediated transport; C:integral to membrane; C:endoplasmic reticulum; P:protein transport	-
lcgut_c1566	migration and invasion enhancer 1	8	C:cytosol; C:intrinsic to internal side of plasma membrane; P:cell redox homeostasis; P:positive regulation of cell migration; F:protein binding; P:positive regulation of filopodium assembly; F:selenium binding; P:negative regulation of apoptotic process	-
lcgut_c1569	aconitate mitochondrial	11	P:citrate metabolic process; F:iron ion binding; F:protein binding; P:tricarboxylic acid cycle; F:4 iron, 4 sulfur cluster binding; C:nucleus; P:isocitrate metabolic process; C:mitochondrion; F:citrate hydro-lyase (cis-aconitate-forming) activity; F:3 iron, 4 sulfur cluster binding; F:isocitrate hydro-lyase (cis-aconitate-forming) activity	EC:4.2.1.3
lcgut_c1571	phenylalanyl-trna synthetase alpha chain	11	C:soluble fraction; F:phenylalanine-tRNA ligase activity; F:protein binding; F:ATP binding; P:phenylalanyl-tRNA aminoacylation; C:cytosol; F:tRNA binding; P:tryptophan biosynthetic process; P:tyrosine biosynthetic process; P:L-phenylalanine biosynthetic process; C:phenylalanine-tRNA ligase complex	EC:6.1.1.20
lcgut_c1572	aldehyde dehydrogenase 8 member a1	6	C:cytoplasm; P:retinal metabolic process; P:9-cis-retinoic acid biosynthetic process; P:oxidation-reduction process; F:retinal dehydrogenase activity; P:retinol metabolic process	EC:1.2.1.36
lcgut_c1573	carboxypeptidase o	7	P:heme biosynthetic process; P:response to metal ion; F:coproporphyrinogen oxidase activity; C:mitochondrial intermembrane space; F:protein homodimerization activity; P:small molecule metabolic process; P:chlorophyll metabolic process	EC:1.3.3.3
lcgut_c1575	catechol-o-methyltransferase domain-containing protein 1	3	P:methylation; C:mitochondrion; F:O-methyltransferase activity	-
lcgut_c1576	trimeric intracellular cation channel type b	4	P:potassium ion transport; F:cation channel activity; C:endoplasmic reticulum; C:membrane part	-
lcgut_c1577	er membrane protein complex subunit 1 isoform 1	1	C:ER membrane protein complex	-
lcgut_c1578	aurora kinase a-interacting protein	2	P:cellular metabolic process; C:intracellular membrane-bounded organelle	-
lcgut_c1579	mannose-binding 2	7	C:Golgi membrane; C:endoplasmic reticulum membrane; F:metal ion binding; C:endoplasmic reticulum-Golgi intermediate compartment membrane; F:carbohydrate binding; C:integral to membrane; P:protein transport	-
lcgut_c1580	39s ribosomal protein mitochondrial	7	C:mitochondrial ribosome; F:structural constituent of ribosome; F:RNA binding; C:large ribosomal subunit; F:transferase activity; P:translation; P:ribosome biogenesis	-
lcgut_c1582	heterogeneous nuclear ribonucleoprotein l	7	C:cytoplasm; C:pronucleus; F:RNA binding; P:mRNA processing; F:transcription regulatory region DNA binding; C:ribonucleoprotein complex; F:nucleotide binding	-
lcgut_c1584	nad-dependent deacetylase sirtuin-5	11	P:protein deacetylation; C:mitochondrial intermembrane space; F:protein-malonyllysine demalonylase activity; P:peptidyl-lysine demalonylation; F:protein binding; C:mitochondrial matrix; F:NAD+ binding; F:NAD+ ADP-ribosyltransferase activity; P:peptidyl-lysine desuccinylation; F:zinc ion binding; F:protein-succinyllysine desuccinylase activity	EC:2.4.2.30
lcgut_c1585	histone deacetylase 6	50	P:positive regulation of apoptotic process; C:aggresome; P:negative regulation of transcription, DNA-dependent; F:polyubiquitin binding; P:positive regulation of receptor biosynthetic process; P:regulation of androgen receptor signaling pathway; C:caveola; C:cell leading edge; P:regulation of microtubule-based movement; C:histone deacetylase complex; C:cytosol; P:negative regulation of proteolysi…	-
lcgut_c1586	transducin -like 2	3	F:molecular_function; P:biological_process; C:cellular_component
lcgut_c1587	pre-mrna cleavage complex 2 protein pcf11	6	P:termination of RNA polymerase II transcription; P:mRNA 3'-end processing; C:mRNA cleavage factor complex; P:intracellular protein transport; P:nuclear mRNA splicing, via spliceosome; P:mRNA cleavage	-
lcgut_c1588	pdz and lim domain protein 3	8	C:Z disc; F:structural constituent of muscle; P:actin filament organization; P:skeletal muscle tissue development; P:heart development; F:zinc ion binding; F:actinin binding; C:actin cytoskeleton	-
lcgut_c1589	p53 apoptosis effector related to pmp-22	3	P:response to UV; C:integral to membrane; P:regulation of apoptotic process	-
lcgut_c1590	cofilin-2	4	C:cytoskeleton; C:cytoplasm; F:actin binding; C:nuclear matrix	-
lcgut_c1591	ankyrin repeat domain-containing protein 12 isoform 2	2	C:nucleolus; C:cytoplasm	-
lcgut_c1592	peptidyl-prolyl cis-trans isomerase fkbp9 precursor	18	F:FK506 binding; F:receptor binding; P:regulation of ryanodine-sensitive calcium-release channel activity; P:'de novo' protein folding; C:calcium channel complex; P:regulation of calcium ion transport via store-operated calcium channel activity; F:ryanodine-sensitive calcium-release channel activity; F:calcium ion binding; C:cytosol; C:sarcoplasmic reticulum membrane; P:regulation of cardiac musc…	EC:5.2.1.8
lcgut_c1593	talin-1	25	C:focal adhesion; P:axon guidance; C:cell-cell junction; P:platelet activation; C:ruffle membrane; P:cell adhesion; P:cell-cell junction assembly; C:intracellular membrane-bounded organelle; C:actin cytoskeleton; P:cellular component movement; P:cytoskeletal anchoring at plasma membrane; P:muscle contraction; C:extracellular region; C:cytosol; F:LIM domain binding; F:actin binding; P:cell-substra…	-
lcgut_c1594	wd repeat-containing protein 44	7	P:regulation of cell migration; C:Golgi apparatus; C:cytosol; C:endosome membrane; F:Rab GTPase binding; C:perinuclear region of cytoplasm; C:microtubule	-
lcgut_c1596	endoplasmic reticulum aminopeptidase 2	7	C:endoplasmic reticulum lumen; P:antigen processing and presentation of endogenous peptide antigen via MHC class I; F:aminopeptidase activity; P:regulation of blood pressure; F:zinc ion binding; C:membrane part; F:metallopeptidase activity	EC:3.4.11.0
lcgut_c1598	serologically defined colon cancer antigen 1 homolog	3	C:nucleolus; C:cytoplasm; P:nuclear export	-
lcgut_c1599	lon peptidase n-terminal domain and ring finger protein 2	4	F:ATP-dependent peptidase activity; P:proteolysis; F:zinc ion binding; P:ATP-dependent proteolysis	-
lcgut_c1600
lcgut_c1601	orm1-like protein 2	3	C:endoplasmic reticulum membrane; C:integral to membrane; P:ceramide metabolic process	-
lcgut_c1602	sialic acid synthase	6	C:cytoplasm; P:lipopolysaccharide biosynthetic process; F:N-acylneuraminate cytidylyltransferase activity; F:N-acylneuraminate-9-phosphate synthase activity; F:N-acetylneuraminate synthase activity; P:amino sugar metabolic process	EC:2.7.7.43; EC:2.5.1.57; EC:2.5.1.56
lcgut_c1603	ephrin type-a receptor 2	34	P:tail morphogenesis; C:focal adhesion; P:apoptotic process; P:notochord formation; P:positive regulation of establishment of protein localization in plasma membrane; P:skeletal system development; F:transmembrane receptor protein tyrosine kinase activity; P:regulation of angiogenesis; P:osteoclast differentiation; P:bone remodeling; P:phosphorylation; P:ephrin receptor signaling pathway; P:regul…	EC:2.7.10.1
lcgut_c1604	atp synthase subunit mitochondrial precursor	7	C:proton-transporting ATP synthase complex, catalytic core F(1); C:mitochondrial proton-transporting ATP synthase complex; F:hydrogen ion transporting ATP synthase activity, rotational mechanism; P:ATP synthesis coupled proton transport; P:ATP catabolic process; F:proton-transporting ATPase activity, rotational mechanism; P:oxidative phosphorylation	-
lcgut_c1605	taf6-like rna polymerase ii p300 cbp-associated factor-associated factor 65 kda subunit 6l	10	F:DNA binding; P:histone H3 acetylation; C:STAGA complex; P:DNA-dependent transcription, initiation; F:histone acetyltransferase activity; F:transcription coactivator activity; P:regulation of sequence-specific DNA binding transcription factor activity; P:acyl-carrier-protein biosynthetic process; C:transcription factor complex;	EC:2.3.1.48
lcgut_c1607	splicing factor 3b subunit 5	3	C:nucleoplasm; C:U12-type spliceosomal complex; P:nuclear mRNA splicing, via spliceosome	-
lcgut_c1608	protein unc-13 homolog d	6	P:defense response; C:exocytic vesicle; C:lysosome; P:regulation of mast cell degranulation; P:positive regulation of exocytosis; F:protein binding	-
lcgut_c1610	alpha 8 like 2	8	C:microtubule; P:protein polymerization; P:GTP catabolic process; P:microtubule-based movement; F:GTPase activity; F:structural molecule activity; C:cytoplasm; F:GTP binding	-
lcgut_c1612	epithelial splicing regulatory protein 2-like	6	C:nucleolus; F:mRNA binding; P:regulation of RNA splicing; C:plasma membrane; P:mRNA processing; F:nucleotide binding	-
lcgut_c1614	meprin a subunit beta	5	C:membrane; C:membrane fraction; F:metalloendopeptidase activity; P:proteolysis; F:zinc ion binding	EC:3.4.24.0
lcgut_c1615	t-complex protein 1 subunit beta	9	P:melanosome transport; P:protein folding; C:microtubule; C:chaperonin-containing T-complex; F:ATP binding; P:Kupffer's vesicle development; F:unfolded protein binding; P:chaperone-mediated protein complex assembly; C:nucleus	-
lcgut_c1618	cysteine and glycine-rich protein 2	5	P:multicellular organismal development; C:nucleus; F:zinc ion binding; F:protein binding; P:myoblast differentiation	-
lcgut_c1619	sialin	9	P:carbohydrate transmembrane transport; F:sialic acid transmembrane transporter activity; C:lysosomal membrane; P:anion transport; P:sialic acid transport; C:membrane fraction; C:cytoplasmic membrane-bounded vesicle; F:sugar:hydrogen symporter activity; C:integral to plasma membrane	-
lcgut_c1621	dnaj homolog subfamily c member 10	21	F:protein disulfide oxidoreductase activity; P:ER-associated protein catabolic process; F:chaperone binding; P:protein folding; C:endoplasmic reticulum lumen; C:microsome; F:electron carrier activity; C:extracellular region; F:heat shock protein binding; P:negative regulation of protein phosphorylation; P:cell redox homeostasis; F:ATPase activator activity; F:ATPase binding; F:unfolded protein bi…	-
lcgut_c1622	trypsin-1 precursor	5	F:metal ion binding; C:extracellular space; P:digestion; P:proteolysis; F:serine-type endopeptidase activity	EC:3.4.21.0
lcgut_c1624	ubiquitin-conjugating enzyme e2 n	28	P:DNA damage response, detection of DNA damage; P:protein K63-linked ubiquitination; P:regulation of histone ubiquitination; P:Toll signaling pathway; P:toll-like receptor 4 signaling pathway; P:double-strand break repair via homologous recombination; P:toll-like receptor 2 signaling pathway; C:UBC13-UEV1A complex; F:ubiquitin binding; C:cytosol; P:ubiquitin-dependent protein catabolic process; C…	EC:6.3.2.19
lcgut_c1625	williams beuren syndrome chromosome region 22	3	P:methylation; C:nucleus; F:methyltransferase activity	EC:2.1.1.0
lcgut_c1627	envoplakin	5	C:cornified envelope; P:keratinocyte differentiation; F:protein binding, bridging; P:peptide cross-linking; F:structural molecule activity	-
lcgut_c1628	hbs1-like protein	5	P:translation; P:GTP catabolic process; F:GTPase activity; P:signal transduction; F:GTP binding	-
lcgut_c1631	nedd4 family interacting protein 2	13	P:negative regulation of transporter activity; F:signal transducer activity; C:mitochondrion; C:integral to membrane; C:Golgi membrane; P:positive regulation of protein ubiquitination; P:positive regulation of I-kappaB kinase/NF-kappaB cascade; P:negative regulation of protein transport; C:multivesicular body membrane; P:negative regulation of gene expression; C:perinuclear region of cytoplasm; F…	-
lcgut_c1632	protein dopey-1	1	P:protein transport	-
lcgut_c1634	n-acetylated-alpha-linked acidic dipeptidase-like protein	2	P:proteolysis; F:peptidase activity, acting on L-amino acid peptides	-
lcgut_c1635	glycerol-3-phosphate acyltransferase mitochondrial	23	P:response to fructose stimulus; P:response to glucose stimulus; P:fatty acid homeostasis; P:positive regulation of activated T cell proliferation; P:cellular response to insulin stimulus; P:negative regulation of activation-induced cell death of T cells; P:response to activity; P:positive regulation of multicellular organism growth; P:defense response to virus; C:mitochondrial inner membrane; C:…	EC:2.3.1.15
lcgut_c1636	cytoplasmic aconitate hydratase	20	F:citrate hydro-lyase (cis-aconitate-forming) activity; C:cytosol; P:regulation of translation; C:soluble fraction; C:mitochondrion; F:iron-responsive element binding; F:metal ion binding; P:response to iron(II) ion; F:isocitrate hydro-lyase (cis-aconitate-forming) activity; P:cellular iron ion homeostasis; P:tricarboxylic acid cycle; F:4 iron, 4 sulfur cluster binding; F:mRNA 5'-UTR binding; C:m…	EC:4.2.1.3
lcgut_c1638	fatty acid-binding intestinal-like protein	3	P:transport; F:lipid binding; F:transporter activity	-
lcgut_c1639	gram domain-containing protein 3-like	0	-
lcgut_c1641	tetraspanin-1	1	C:integral to membrane	-
lcgut_c1642	programmed cell death protein 4	8	F:protein binding; P:cell aging; P:apoptotic process; P:negative regulation of transcription, DNA-dependent; C:nucleolus; C:cytosol; F:RNA binding; P:negative regulation of JUN kinase activity	-
lcgut_c1643	u5 small nuclear ribonucleoprotein 200 kda helicase	9	F:nucleic acid binding; C:nucleolus; F:ATP-dependent helicase activity; F:ATP binding; F:protein binding; P:cis assembly of pre-catalytic spliceosome; C:U5 snRNP; C:catalytic step 2 spliceosome; C:nucleoplasm	-
lcgut_c1645	c12orf31 homolog	3	F:molecular_function; P:biological_process; C:cellular_component
lcgut_c1647	novel protein	0	-
lcgut_c1648	complement component c6-like	7	P:multicellular organismal development; P:activation of cysteine-type endopeptidase activity involved in apoptotic process; C:extracellular space; P:anatomical structure development; P:induction of apoptosis; P:complement activation, classical pathway; P:positive regulation of complement activation	-
lcgut_c1649	signal recognition particle receptor subunit alpha isoform 2	11	F:signal recognition particle binding; P:translation; F:GTP binding; C:integral to membrane; P:GTP catabolic process; P:activation of signaling protein activity involved in unfolded protein response; C:signal recognition particle receptor complex; P:SRP-dependent cotranslational protein targeting to membrane; F:receptor activity; F:GTPase activity; C:signal recognition particle, endoplasmic retic…	-
lcgut_c1650	probable atp-dependent rna helicase ddx56	5	F:nucleic acid binding; F:ATP-dependent helicase activity; P:ATP catabolic process; F:ATP binding; C:membrane	-
lcgut_c1653	adenosine kinase	13	P:adenosine metabolic process; F:phosphotransferase activity, alcohol group as acceptor; P:phosphorylation; P:positive regulation of T cell proliferation; P:purine nucleobase metabolic process; C:cytosol; F:metal ion binding; F:adenosine kinase activity; P:dATP biosynthetic process; P:purine ribonucleoside salvage; P:AMP salvage; C:nucleus; F:ATP binding	EC:2.7.1.0; EC:2.7.1.20
lcgut_c1654	eukaryotic translation initiation factor 2 subunit 3	8	F:translation initiation factor activity; C:cytosol; P:GTP catabolic process; F:protein binding; F:GTPase activity; F:GTP binding; C:ribosome; P:regulation of translational initiation	-
lcgut_c1658	symplekin	6	C:cytoplasm; C:nucleolus; C:nucleoplasm; C:plasma membrane; F:protein binding; P:cellular process	-
lcgut_c1660	collagen type i alpha 2	16	F:protein binding, bridging; P:protein heterotrimerization; P:skin morphogenesis; P:regulation of blood pressure; F:identical protein binding; C:extracellular space; F:SMAD binding; P:skeletal system development; F:platelet-derived growth factor binding; C:collagen type I; P:collagen fibril organization; P:transforming growth factor beta receptor signaling pathway; P:cellular response to amino ac…	-
lcgut_c1661	probable e3 ubiquitin-protein ligase c12orf51-like	3	C:intracellular; P:cellular protein modification process; F:acid-amino acid ligase activity	EC:6.3.2.0
lcgut_c1662	calpain-7	3	P:proteolysis; C:nucleus; F:calcium-dependent cysteine-type endopeptidase activity	-
lcgut_c1663	transmembrane protein 208	1	C:integral to membrane	-
lcgut_c1664	acyl-coenzyme a very long chain	12	F:fatty-acyl-CoA binding; P:temperature homeostasis; P:negative regulation of fatty acid oxidation; P:very long-chain fatty acid catabolic process; C:mitochondrial inner membrane; P:regulation of cholesterol metabolic process; P:fatty acid beta-oxidation using acyl-CoA dehydrogenase; C:mitochondrial nucleoid; P:negative regulation of fatty acid biosynthetic process; F:flavin adenine dinucleotide …	-
lcgut_c1665	tryptophanyl-trna synthetase	9	C:cytosol; C:soluble fraction; F:tryptophan-tRNA ligase activity; P:negative regulation of cell proliferation; P:tryptophanyl-tRNA aminoacylation; F:ATP binding; F:protein binding; P:regulation of angiogenesis; P:tryptophan metabolic process	EC:6.1.1.2
lcgut_c1667	leucine-rich repeat-containing protein 8e isoform 1	1	C:membrane	-
lcgut_c1668	myosin-ic-like isoform 2	35	C:cell-cell junction; C:nucleoplasm; P:mRNA transport; C:smooth endoplasmic reticulum; P:glomerular visceral epithelial cell development; F:protein C-terminus binding; C:stereocilium membrane; P:post-embryonic hemopoiesis; C:filamentous actin; P:actin filament-based movement; F:actin-dependent ATPase activity; F:phosphatidylinositol binding; C:myosin I complex; P:glomerular basement membrane deve…	-
lcgut_c1669	s100-a1	1	F:calcium ion binding
lcgut_c1671	collagen alpha-1 chain	14	P:proteoglycan metabolic process; P:embryonic skeletal system morphogenesis; P:ventricular cardiac muscle tissue morphogenesis; F:protein binding, bridging; P:ossification; P:detection of mechanical stimulus involved in sensory perception of sound; P:inner ear morphogenesis; F:extracellular matrix binding; C:collagen type XI; P:visual perception; P:collagen fibril organization; P:chondrocyte deve…	-
lcgut_c1672	calpain-2 catalytic subunit	15	F:cytoskeletal protein binding; P:response to hypoxia; C:insoluble fraction; C:soluble fraction; F:calcium ion binding; P:protein autoprocessing; P:proteolysis; C:chromatin; F:calcium-dependent cysteine-type endopeptidase activity; P:blastocyst development; F:protein heterodimerization activity; P:myoblast fusion; C:cytoplasm; C:nucleus; C:plasma membrane	-
lcgut_c1673	atp-dependent rna helicase ddx39	7	F:nucleic acid binding; F:ATP-dependent helicase activity; P:ATP catabolic process; F:ATP binding; P:nuclear mRNA splicing, via spliceosome; P:mRNA export from nucleus; C:nucleus	-
lcgut_c1674	cytochrome c oxidase assembly factor 5-like	1	C:mitochondrion	-
lcgut_c1675	coagulation factor xi	5	F:binding; P:regulation of blood coagulation; F:serine-type peptidase activity; P:protein metabolic process; C:extracellular region part	-
lcgut_c1677	adipocyte enhancer-binding protein 1-like	17	F:metallocarboxypeptidase activity; F:calmodulin binding; F:zinc ion binding; P:regulation of transcription, DNA-dependent; P:muscle organ development; C:extracellular space; P:skeletal system development; F:DNA binding; P:proteolysis; F:transcription corepressor activity; P:cell adhesion; F:sequence-specific DNA binding transcription factor activity; C:extracellular matrix; C:cytoplasm; C:transc…	EC:3.4.17.0
lcgut_c1678	protein fam43a	3	F:molecular_function; P:biological_process; C:cellular_component
lcgut_c1679
lcgut_c1680	cat eye syndrome chromosome candidate 5 homolog	2	P:metabolic process; F:hydrolase activity	-
lcgut_c1681	bcl2-associated x protein	28	C:intracellular organelle part; P:multicellular organismal reproductive process; P:apoptotic signaling pathway; P:developmental process involved in reproduction; P:homeostasis of number of cells; P:primary metabolic process; C:protein complex; P:positive regulation of cysteine-type endopeptidase activity involved in apoptotic process; P:cellular metabolic process; P:eye development; P:regulation …	-
lcgut_c1682	sh3 domain-binding glutamic acid-rich-like protein	5	C:cytoplasm; F:SH3 domain binding; C:nucleus; F:SH3/SH2 adaptor activity; P:signal transduction	-
lcgut_c1684	ubiquitin-conjugating enzyme e2 l3	14	P:ubiquitin-dependent protein catabolic process; P:regulation of transcription, DNA-dependent; P:protein K11-linked ubiquitination; F:ubiquitin protein ligase binding; P:cellular response to glucocorticoid stimulus; P:regulation of S phase of mitotic cell cycle; F:ubiquitin-protein ligase activity; F:ATP binding; C:ubiquitin ligase complex; F:transcription coactivator activity; P:cell proliferati…	EC:6.3.2.19
lcgut_c1685	beta-galactosidase-1-like protein 2-like	3	P:carbohydrate metabolic process; F:hydrolase activity, hydrolyzing O-glycosyl compounds; F:cation binding	EC:3.2.1.0
lcgut_c1686	variable lymphocyte receptor c	0	-
lcgut_c1687	fructose- -bisphosphatase 1	19	P:negative regulation of glycolysis; F:fructose-2,6-bisphosphate 2-phosphatase activity; P:protein homotetramerization; F:AMP binding; P:regulation of gluconeogenesis; P:negative regulation of Ras protein signal transduction; C:cytosol; F:fructose 1,6-bisphosphate 1-phosphatase activity; P:cellular response to magnesium ion; F:metal ion binding; P:negative regulation of cell growth; P:cellular re…	EC:3.1.3.46; EC:3.1.3.11
lcgut_c1688	transmembrane protein 100-like	1	C:integral to membrane	-
lcgut_c1689	collagen alpha-1 chain	4	F:extracellular matrix structural constituent; C:extracellular space; P:cell adhesion; C:collagen type XII	-
lcgut_c1692	serine arginine-rich splicing factor 11-like	2	F:nucleic acid binding; F:nucleotide binding	-
lcgut_c1694	glycosylphosphatidylinositol anchor attachment 1 protein	5	C:GPI-anchor transamidase complex; P:GPI anchor biosynthetic process; F:GPI anchor binding; C:integral to plasma membrane; F:GPI-anchor transamidase activity	-
lcgut_c1695	glutaryl-coenzyme a dehydrogenase	11	F:fatty-acyl-CoA binding; F:glutaryl-CoA dehydrogenase activity; C:mitochondrial inner membrane; P:tryptophan metabolic process; F:flavin adenine dinucleotide binding; C:mitochondrial matrix; P:fatty acid oxidation; P:fatty-acyl-CoA biosynthetic process; P:electron transport; P:lysine catabolic process; P:benzoate metabolic process	EC:1.3.99.7
lcgut_c1696	vacuolar protein sorting-associated protein 13c	1	P:protein localization	-
lcgut_c1697	myosin light chain smooth muscle	17	P:bleb assembly; C:lamellipodium; P:positive regulation of wound healing; F:myosin light chain kinase activity; C:cytosol; P:positive regulation of calcium ion transport; P:protein phosphorylation; C:cleavage furrow; P:tonic smooth muscle contraction; P:cellular hypotonic response; C:stress fiber; P:aorta smooth muscle tissue morphogenesis; F:enzyme binding; P:positive regulation of cell migratio…	EC:2.7.11.18
lcgut_c1698	splicing arginine serine-rich 3	15	P:pathogenesis; P:insulin receptor signaling pathway; C:cell wall; F:RNA binding; P:termination of RNA polymerase II transcription; F:phospholipase binding; C:nuclear speck; P:mRNA 3'-end processing; F:IgG binding; F:nucleotide binding; P:nuclear mRNA splicing, via spliceosome; P:mRNA export from nucleus; C:extracellular region; C:membrane; C:immunoglobulin complex	-
lcgut_c1700	dna-directed rna polymerase ii largest subunit	10	F:DNA-directed RNA polymerase activity; F:binding; C:nucleolus; P:positive regulation of interferon-beta production; P:termination of RNA polymerase III transcription; P:innate immune response; C:DNA-directed RNA polymerase III complex; P:transcription elongation from RNA polymerase III promoter; P:purine nucleobase metabolic process; P:pyrimidine nucleobase metabolic process	EC:2.7.7.6
lcgut_c1702	leukotriene a4 hydrolase	17	C:cytosol; F:zinc ion binding; P:inflammatory response; P:leukotriene biosynthetic process; C:nucleolus; P:peptide catabolic process; P:prostanoid metabolic process; F:aminopeptidase activity; P:proteolysis; P:response to peptide hormone stimulus; F:metallopeptidase activity; F:leukotriene-A4 hydrolase activity; P:Type I pneumocyte differentiation; P:response to zinc ion; F:epoxide hydrolase acti…	EC:3.4.11.0; EC:3.3.2.6; EC:3.3.2.10
lcgut_c1703	cell division protein	2	C:mitochondrion; P:cell division	-
lcgut_c1705	trypsinogen 2	5	F:metal ion binding; C:extracellular space; P:digestion; P:proteolysis; F:serine-type endopeptidase activity	EC:3.4.21.0
lcgut_c1706	denn madd domain containing 4c	1	C:integral to membrane
lcgut_c1707	serine incorporator 1-like	1	C:plasma membrane	-
lcgut_c1708	zinc finger protein 143	5	P:positive regulation of transcription, DNA-dependent; F:DNA binding; F:protein binding; C:nucleus; F:zinc ion binding	-
lcgut_c1709	casein kinase i isoform alpha	21	P:peptidyl-serine phosphorylation; C:cytosol; F:peptide binding; P:Wnt receptor signaling pathway; F:protein serine/threonine kinase activity; C:soluble fraction; C:nucleolus; F:glycoprotein binding; P:cell morphogenesis; C:nuclear speck; P:heart development; C:centrosome; P:cell division; F:ATP binding; F:magnesium ion binding; P:mitosis; F:phosphoprotein binding; C:ribonucleoprotein complex; C:…	EC:2.7.11.0
lcgut_c1710	nadh dehydrogenase 1 beta subcomplex subunit mitochondrial precursor	6	P:mitochondrial electron transport, NADH to ubiquinone; F:NADH dehydrogenase (ubiquinone) activity; C:mitochondrial respiratory chain complex I; P:ubiquinone biosynthetic process; P:sodium ion transport; P:proton transport	EC:1.6.5.3
lcgut_c1711	rna polymerase ii elongation factor ell2	6	F:translation elongation factor activity; C:nucleolus; C:transcription elongation factor complex; P:positive regulation of transcription elongation from RNA polymerase II promoter; C:ribosome; P:regulation of translational elongation	-
lcgut_c1712
lcgut_c1714	probable rna polymerase ii nuclear localization protein slc7a6os	3	P:protein transport; C:cytoplasm; C:nucleus	-
lcgut_c1715	PREDICTED: hypothetical protein LOC100699374 [Oreochromis niloticus]	0	-
lcgut_c1716	mid1-interacting protein 1	3	C:cytoplasm; C:microtubule; C:nucleus	-
lcgut_c1717	s-adenosylmethionine synthase isoform type-2	15	C:cytosol; P:response to hormone stimulus; F:methionine adenosyltransferase activity; P:xenobiotic metabolic process; P:response to light stimulus; F:metal ion binding; P:S-adenosylmethionine biosynthetic process; P:one-carbon metabolic process; P:methylation; P:circadian rhythm; F:ATP binding; F:protein binding; P:response to drug; P:response to cAMP; P:methionine metabolic process	EC:2.5.1.6
lcgut_c1718	peroxisomal -dienoyl- reductase	7	F:2,4-dienoyl-CoA reductase (NADPH) activity; C:peroxisome; F:receptor binding; P:unsaturated fatty acid biosynthetic process; F:nucleotide binding; P:oxidation-reduction process; P:signal transduction	EC:1.3.1.34
lcgut_c1719	n-acetylglucosamine-6-sulfatase precursor	5	P:keratan sulfate catabolic process; F:N-acetylglucosamine-6-sulfatase activity; C:lysosome; F:sulfate binding; F:glycosaminoglycan binding	EC:3.1.6.14
lcgut_c1720	n-terminal acetyltransferase complex ard1 subunit homolog a	7	C:cytoplasm; P:N-terminal protein amino acid acetylation; F:protein binding; F:peptide alpha-N-acetyltransferase activity; C:nucleus; F:ribosome binding; P:acyl-carrier-protein biosynthetic process	EC:2.3.1.88
lcgut_c1721	low molecular weight phosphotyrosine protein phosphatase	11	C:cytoplasm; F:non-membrane spanning protein tyrosine phosphatase activity; C:soluble fraction; F:acid phosphatase activity; F:protein binding; C:internal side of plasma membrane; P:peptidyl-tyrosine dephosphorylation; C:nucleus; P:tyrosine metabolic process; P:riboflavin metabolic process; P:hexachlorocyclohexane metabolic process	EC:3.1.3.2
lcgut_c1722
lcgut_c1723	v-type proton atpase subunit s1	4	F:hydrogen ion transmembrane transporter activity; P:cell death; P:proton transport; C:proton-transporting two-sector ATPase complex	-
lcgut_c1725	guanine nucleotide-binding protein g subunit alpha isoform 1	24	F:G-protein coupled serotonin receptor binding; F:signal transducer activity; P:locomotory behavior; P:response to hydrogen peroxide; P:regulation of heart contraction; P:response to organic nitrogen; C:heterotrimeric G-protein complex; C:synaptosome; P:aging; F:GTP binding; P:dopamine receptor signaling pathway; P:forebrain development; P:muscle contraction; P:neuron projection development; F:me…	-
lcgut_c1726	apolipoprotein d	26	P:negative regulation of smooth muscle cell-matrix adhesion; P:negative regulation of cytokine production involved in inflammatory response; F:protein binding; P:tissue regeneration; F:cholesterol binding; P:negative regulation of smooth muscle cell proliferation; C:cytosolic ribosome; P:negative regulation of platelet-derived growth factor receptor signaling pathway; P:aging; P:negative regulati…	-
lcgut_c1727	---NA---	0	-
lcgut_c1728	b( +)-type amino acid transporter 1-like	2	C:membrane; P:amino acid transport	-
lcgut_c1729	ring finger protein 121	2	F:zinc ion binding; C:integral to membrane	-
lcgut_c1730	nuclear pore glycoprotein p62	23	P:negative regulation of epidermal growth factor receptor signaling pathway; F:thyroid hormone receptor binding; P:mRNA transport; F:PTB domain binding; P:negative regulation of apoptotic process; C:nuclear membrane; P:negative regulation of MAP kinase activity; P:protein transport; P:cell aging; P:negative regulation of Ras protein signal transduction; F:receptor signaling complex scaffold activ…	-
lcgut_c1731	subfamily member 11	4	P:protein folding; C:mitochondrial inner membrane; F:heat shock protein binding; F:unfolded protein binding	-
lcgut_c1733	beta-galactosidase precursor	8	C:lysosome; F:beta-galactosidase activity; F:cation binding; P:galactose metabolic process; P:glycosaminoglycan catabolic process; P:glycosphingolipid metabolic process; C:beta-galactosidase complex; P:glycerolipid metabolic process	EC:3.2.1.23
lcgut_c1734	upf0667 protein c1orf55 homolog	3	F:molecular_function; P:biological_process; C:cellular_component
lcgut_c1736	poly	1	P:metabolic process	-
lcgut_c1737	hydroxyacyl-coenzyme a dehydrogenase 3-ketoacyl-coenzyme a thiolase enoyl-coenzyme a hydratase (trifunctional protein) beta subunit	25	C:mitochondrial fatty acid beta-oxidation multienzyme complex; F:NAD binding; F:long-chain-enoyl-CoA hydratase activity; F:fatty-acyl-CoA binding; F:acetyl-CoA C-acyltransferase activity; C:mitochondrial inner membrane; F:protein complex binding; C:mitochondrial nucleoid; C:mitochondrial outer membrane; F:3-hydroxyacyl-CoA dehydrogenase activity; P:fatty acid beta-oxidation; F:long-chain-3-hydrox…	EC:4.2.1.74; EC:2.3.1.16; EC:1.1.1.35; EC:1.1.1.211; EC:4.2.1.17
lcgut_c1740	glycerophosphodiester phosphodiesterase domain-containing protein 5-like	2	F:protein binding; C:cell part	-
lcgut_c1741	novel protein titin	46	F:protein tyrosine kinase activity; P:regulation of Rho protein signal transduction; F:protein serine/threonine kinase activity; P:cell morphogenesis; P:lipid transport; F:Rho guanyl-nucleotide exchange factor activity; C:striated muscle thin filament; P:skeletal muscle thin filament assembly; P:cardiac muscle tissue morphogenesis; F:Rab GTPase activator activity; C:cytosol; P:cardiac muscle fibe…	EC:2.7.10.0; EC:2.7.11.0
lcgut_c1743	atp-dependent rna helicase ddx39	7	F:nucleic acid binding; F:ATP-dependent helicase activity; P:ATP catabolic process; F:ATP binding; P:nuclear mRNA splicing, via spliceosome; P:mRNA export from nucleus; C:nucleus	-
lcgut_c1746	calponin-1 isoform 2	2	C:cytoskeleton; F:actin binding	-
lcgut_c1747	centromere-associated protein e	18	C:condensed chromosome outer kinetochore; F:protein binding; P:multicellular organismal development; P:mitotic prometaphase; P:mitotic metaphase plate congression; P:mitotic metaphase; P:cell division; C:cytosol; C:microtubule; F:microtubule motor activity; C:spindle; F:kinetochore binding; P:blood coagulation; P:kinetochore assembly; P:positive regulation of protein kinase activity; P:mitotic ch…	-
lcgut_c1748	---NA---	0	-
lcgut_c1749	transmembrane protein 11	22	P:response to virus; C:phosphopyruvate hydratase complex; P:gluconeogenesis; P:negative regulation of transcription from RNA polymerase II promoter; F:transcription corepressor activity; F:protein binding; C:M band; F:phosphopyruvate hydratase activity; P:glycolysis; F:DNA binding; P:negative regulation of cell growth; F:magnesium ion binding; P:mitochondrion organization; F:sequence-specific DNA…	EC:4.2.1.11
lcgut_c1750	calsequestrin 1	6	F:calcium ion binding; C:mitochondrion; P:endoplasmic reticulum organization; C:sarcoplasmic reticulum lumen; P:response to heat; P:regulation of skeletal muscle contraction by regulation of release of sequestered calcium ion	-
lcgut_c1751	novel protein (zgc:136439)	2	F:nucleotidyltransferase activity; P:biosynthetic process	EC:2.7.7.0
lcgut_c1752	collagen alpha-3 chain	6	C:extracellular space; P:negative regulation of endopeptidase activity; F:serine-type endopeptidase inhibitor activity; C:sarcolemma; C:extracellular matrix; P:response to glucose stimulus	-
lcgut_c1754	aldehyde dehydrogenase family 1 member mitochondrial	11	F:oxidoreductase activity, acting on the aldehyde or oxo group of donors, NAD or NADP as acceptor; P:biosynthetic process; F:hydroxymethyl-, formyl- and related transferase activity; P:one-carbon metabolic process; F:formyltetrahydrofolate dehydrogenase activity; P:methylation; P:10-formyltetrahydrofolate catabolic process; F:methyltransferase activity; F:phosphopantetheine binding; C:mitochondri…	EC:1.2.1.0; EC:2.1.2.0; EC:1.5.1.6; EC:2.1.1.0
lcgut_c1755	ubiquitin carboxyl-terminal hydrolase 2-like	18	F:cysteine-type endopeptidase activity; P:negative regulation of transcription from RNA polymerase II promoter; P:protein deubiquitination; P:positive regulation of skeletal muscle tissue development; P:positive regulation of mitotic cell cycle; P:negative regulation of skeletal muscle tissue development; P:protein stabilization; P:ubiquitin-dependent protein catabolic process; F:metal ion bindin…	EC:3.4.22.0; EC:3.1.2.15
lcgut_c1756	peroxisomal nadh pyrophosphatase nudt12	5	C:cytoplasm; P:pyridine nucleotide catabolic process; C:intracellular membrane-bounded organelle; F:nucleotide diphosphatase activity; P:nicotinamide nucleotide metabolic process	EC:3.6.1.9
lcgut_c1757	poly	14	P:transport; P:DNA repair; P:inflammatory response; P:cell death; C:spindle microtubule; F:enzyme binding; F:DNA binding; P:protein ADP-ribosylation; P:telomere maintenance via telomerase; P:response to drug; C:ribonucleoprotein complex; C:cytoplasm; C:nucleus; F:NAD+ ADP-ribosyltransferase activity	EC:2.4.2.30
lcgut_c1760	er lumen protein retaining receptor 3	8	P:activation of signaling protein activity involved in unfolded protein response; P:vesicle-mediated transport; F:ER retention sequence binding; C:integral to membrane; F:receptor activity; P:protein retention in ER lumen; C:endoplasmic reticulum membrane; P:protein transport	-
lcgut_c1762	trimethyllysine mitochondrial-like	8	P:oxidation-reduction process; F:trimethyllysine dioxygenase activity; F:metal ion binding; P:carnitine biosynthetic process; F:oxidoreductase activity, acting on single donors with incorporation of molecular oxygen, incorporation of two atoms of oxygen; C:mitochondrial matrix; P:negative regulation of oxidoreductase activity; P:lysine catabolic process	EC:1.14.11.8; EC:1.13.11.0
lcgut_c1764	kruppel-like factor 2	8	P:cellular process; P:regulation of primary metabolic process; F:zinc ion binding; F:nucleic acid binding; P:anatomical structure development; C:intracellular; P:positive regulation of macromolecule metabolic process; P:multicellular organismal process	-
lcgut_c1765	endothelial pas domain-containing protein 1	24	P:angiogenesis; P:cell maturation; F:signal transducer activity; P:regulation of heart rate; P:lung development; P:surfactant homeostasis; F:RNA polymerase II core promoter proximal region sequence-specific DNA binding transcription factor activity involved in positive regulation of transcription; P:norepinephrine metabolic process; P:embryonic placenta development; C:cytoplasm; P:regulation of t…	-
lcgut_c1766	thimet oligopeptidase	8	C:cytoplasm; C:soluble fraction; F:metal ion binding; F:metalloendopeptidase activity; F:peptide binding; P:peptide metabolic process; P:intracellular protein kinase cascade; P:proteolysis	EC:3.4.24.0
lcgut_c1767	peroxisomal acyl-coenzyme a oxidase 1 isoform 2	16	P:very long-chain fatty acid metabolic process; F:protein N-terminus binding; F:acyl-CoA dehydrogenase activity; P:prostaglandin metabolic process; C:mitochondrion; F:acyl-CoA oxidase activity; P:fatty acid beta-oxidation using acyl-CoA oxidase; P:generation of precursor metabolites and energy; P:spermatogenesis; C:peroxisomal membrane; F:receptor binding; F:flavin adenine dinucleotide binding; C…	EC:1.3.99.3; EC:1.3.3.6
lcgut_c1773	60s ribosomal export protein nmd3	4	C:nucleolus; P:protein transport; C:nucleoplasm; C:cytoplasm	-
lcgut_c1774	oxysterol binding 9	2	F:phospholipid binding; P:lipid transport	-
lcgut_c1778	tissue factor pathway inhibitor	8	F:peptidase activity; F:serine-type endopeptidase inhibitor activity; C:basement membrane; P:negative regulation of endopeptidase activity; F:extracellular matrix structural constituent; P:extracellular matrix organization; C:nucleus; P:blood coagulation	-
lcgut_c1779	tetraspanin-13	2	C:membrane fraction; C:integral to plasma membrane	-
lcgut_c1780	ubiquitin-associated domain-containing protein 2-like	1	C:integral to membrane	-
lcgut_c1782	solute carrier family 15 member 1	6	F:oligopeptide transporter activity; C:integral to membrane; P:oligopeptide transport; F:neutral amino acid transmembrane transporter activity; P:neutral amino acid transport; P:amino acid transmembrane transport	-
lcgut_c1783	zinc finger fyve domain-containing protein 26	7	F:metal ion binding; P:double-strand break repair via homologous recombination; F:protein binding; P:cytokinesis; C:midbody; C:centrosome; F:phosphatidylinositol-3-phosphate binding	-
lcgut_c1784	leptin receptor gene-related protein	18	P:angiogenesis; P:leptin-mediated signaling pathway; F:peptide hormone binding; F:receptor binding; C:Golgi membrane; F:protein-hormone receptor activity; P:eating behavior; P:cholesterol metabolic process; P:negative regulation of protein localization at cell surface; C:extracellular space; F:cytokine receptor activity; P:negative regulation of JAK-STAT cascade; P:negative regulation of hydrolas…	-
lcgut_c1785	lim domain binding 3	18	F:protein kinase C binding; C:pseudopodium; F:zinc ion binding; F:transcription cofactor activity; P:heart development; P:somitogenesis; P:hair follicle development; P:somatic stem cell maintenance; F:LIM domain binding; F:cytoskeletal protein binding; C:transcription factor complex; P:epithelial structure maintenance; C:cytoskeleton; C:Z disc; P:positive regulation of transcription from RNA poly…	-
lcgut_c1786	antizyme inhibitor 1	9	P:polyamine biosynthetic process; F:ornithine decarboxylase inhibitor activity; P:positive regulation of catalytic activity; C:cytosol; P:negative regulation of catalytic activity; F:ornithine decarboxylase activator activity; F:catalytic activity; P:regulation of cellular amino acid metabolic process; P:ornithine catabolic process, by decarboxylation	-
lcgut_c1787	vinculin	28	C:focal adhesion; P:negative regulation of cell migration; P:lamellipodium assembly; F:structural molecule activity; P:platelet activation; C:actin filament; P:cell-matrix adhesion; P:protein localization at cell surface; F:cadherin binding; C:costamere; P:sarcomere organization; P:epithelial cell-cell adhesion; P:muscle contraction; P:heart contraction; C:extracellular region; F:alpha-catenin bi…	-
lcgut_c1790	rrna promoter binding protein	7	F:sequence-specific DNA binding transcription factor activity; F:transcription factor binding; P:rRNA transcription; F:double-stranded DNA binding; P:cell proliferation; C:transcription factor complex;	-
lcgut_c1791	nadph:adrenodoxin mitochondrial-like	12	P:electron transport chain; C:mitochondrial inner membrane; F:ferredoxin-NADP+ reductase activity; F:protein binding; P:NADPH oxidation; F:NADPH binding; F:flavin adenine dinucleotide binding; C:mitochondrial matrix; P:steroid biosynthetic process; F:NADPH-adrenodoxin reductase activity; P:cholesterol metabolic process; P:electron transport	EC:1.18.1.2
lcgut_c1795	heat shock 70kda protein 9	13	P:protein folding; C:nucleolus; P:hemopoiesis; P:fin regeneration; P:protein export from nucleus; P:protein targeting to mitochondrion; C:mitochondrial nucleoid; C:cell surface; F:enzyme binding; P:anti-apoptosis; F:ATP binding; F:ATPase activity; F:unfolded protein binding	EC:3.6.1.3
lcgut_c1797	kynurenine--oxoglutarate transaminase 3	12	P:1-aminocyclopropane-1-carboxylate biosynthetic process; P:2-oxoglutarate metabolic process; C:mitochondrion; F:kynurenine-glyoxylate transaminase activity; F:1-aminocyclopropane-1-carboxylate synthase activity; F:cysteine-S-conjugate beta-lyase activity; F:kynurenine-oxoglutarate transaminase activity; P:tryptophan catabolic process; P:L-kynurenine metabolic process; F:protein homodimerization …	EC:2.6.1.63; EC:4.4.1.14; EC:4.4.1.13; EC:2.6.1.7
lcgut_c1799	echinoderm microtubule associated protein like 1	7	C:cytoplasm; C:microtubule associated complex; F:protein binding; F:calcium ion binding; P:signal transduction; P:regulation of transcription, DNA-dependent; C:microtubule	-
lcgut_c1802	dipeptidyl peptidase 3	8	C:cytoplasm; C:nucleolus; F:metal ion binding; F:dipeptidyl-peptidase activity; C:plasma membrane; F:aminopeptidase activity; P:proteolysis; F:metallopeptidase activity	EC:3.4.11.0
lcgut_c1803	protein rcc2	7	C:nucleolus; P:mitotic prometaphase; C:spindle; C:cytosol; C:chromosome, centromeric region; P:cell division; C:microtubule	-
lcgut_c1804	flotillin 2	10	C:endosome; C:cell surface; C:membrane fraction; P:epidermis development; C:endocytic vesicle; P:cell adhesion; C:acrosomal membrane; F:ionotropic glutamate receptor binding; C:flotillin complex; P:signal transduction	-
lcgut_c1808	probable phospholipid-transporting atpase vd	12	C:integral to membrane; F:ATP binding; F:hydrolase activity, acting on acid anhydrides, catalyzing transmembrane movement of substances; F:protein binding; P:phospholipid translocation; F:magnesium ion binding; F:phospholipid-translocating ATPase activity; P:ion transmembrane transport; P:cation transport; C:endoplasmic reticulum; C:plasma membrane; P:aminophospholipid transport	EC:3.6.3.0; EC:3.6.3.1
lcgut_c1810	mitotic spindle assembly checkpoint protein mad2a	12	P:negative regulation of mitotic anaphase-promoting complex activity; P:negative regulation of apoptotic process; P:mitotic prometaphase; C:condensed chromosome kinetochore; P:cell division; P:positive regulation of mitotic cell cycle spindle assembly checkpoint; C:cytosol; C:nuclear pore; P:mitotic sister chromatid segregation; C:perinuclear region of cytoplasm; F:protein homodimerization activi…	-
lcgut_c1812	tpa_inf: rtn1	2	P:neuron differentiation; C:endoplasmic reticulum	-
lcgut_c1813	unnamed protein product [Tetraodon nigroviridis]	0	-
lcgut_c1814	udp- c:betagal beta- -n-acetylglucosaminyltransferase 3-like	4	C:Golgi apparatus; F:galactosyltransferase activity; P:protein glycosylation; C:integral to membrane	-
lcgut_c1815	hyaluronan and proteoglycan link protein 1 precursor	3	F:hyaluronic acid binding; C:proteinaceous extracellular matrix; F:structural molecule activity	-
lcgut_c1816	na-k-cl cotransporter	12	P:chemical homeostasis; P:renal rubidium ion absorption; C:apical plasma membrane; P:renal sodium ion absorption; P:kidney development; P:ion transmembrane transport; P:potassium ion transport; C:integral to membrane; F:sodium:potassium:chloride symporter activity; P:excretion; F:rubidium ion transmembrane transporter activity; P:chloride transport	-
lcgut_c1817	basic leucine zipper and w2 domain-containing protein 1 isoform 3	2	C:cytoplasm; P:regulation of transcription, DNA-dependent	-
lcgut_c1818	transmembrane 9 superfamily member 2-like	3	C:integral to plasma membrane; C:endosome membrane; P:transport	-
lcgut_c1819	rna 3 -terminal phosphate cyclase-like protein	4	C:nucleolus; P:ribosome biogenesis; P:RNA processing; F:RNA-3'-phosphate cyclase activity	EC:6.5.1.4
lcgut_c1820	udp-n-acetylglucosamine transporter	8	C:Golgi membrane; P:nucleotide-sugar transport; P:carbohydrate transmembrane transport; P:ion transmembrane transport; F:nucleotide-sugar transmembrane transporter activity; F:sugar:hydrogen symporter activity; P:proton transport; C:integral to membrane	-
lcgut_c1821	microsomal glutathione s-transferase 3	4	F:glutathione transferase activity; C:endoplasmic reticulum; P:glutathione biosynthetic process; P:glutathione conjugation reaction	EC:2.5.1.18
lcgut_c1823	hydroxyacyl-coenzyme a dehydrogenase 3-ketoacyl-coenzyme a thiolase enoyl-coenzyme a hydratase (trifunctional protein) alpha subunit	28	C:mitochondrial fatty acid beta-oxidation multienzyme complex; F:NAD binding; F:acetyl-CoA C-acetyltransferase activity; F:long-chain-enoyl-CoA hydratase activity; F:fatty-acyl-CoA binding; C:nucleolus; C:mitochondrial inner membrane; F:protein complex binding; C:mitochondrial nucleoid; P:response to bacterium; F:3-hydroxyacyl-CoA dehydrogenase activity; P:fatty acid beta-oxidation; P:response to…	EC:2.3.1.9; EC:4.2.1.74; EC:1.1.1.35; EC:1.1.1.211; EC:4.2.1.17
lcgut_c1824	fragile x mental retardation syndrome-related protein 1-like	12	F:mRNA 3'-UTR binding; F:G-quadruplex RNA binding; P:negative regulation of translation; C:costamere; C:nucleolus; P:apoptotic process; P:heart development; P:muscle fiber development; P:skeletal muscle tissue development; F:protein binding; C:polysome; P:somitogenesis	-
lcgut_c1825	myosin-binding protein fast-type	3	F:structural constituent of muscle; P:muscle filament sliding; C:cytosol	-
lcgut_c1826	5 -3 exoribonuclease 2	13	P:DNA recombination; P:DNA repair; P:cell growth; F:zinc ion binding; F:nucleic acid binding; F:5'-3' exoribonuclease activity; C:nucleolus; P:regulation of transcription, DNA-dependent; P:spermatogenesis; P:DNA-dependent transcription, termination; P:microtubule-based process; P:DNA catabolic process, exonucleolytic; P:mRNA processing	-
lcgut_c1827	upf0378 protein kiaa0100-like	1	C:extracellular region	-
lcgut_c1828	tumor suppressor candidate 3	11	C:oligosaccharyltransferase complex; P:magnesium ion transport; P:protein N-linked glycosylation via asparagine; C:mitochondrion; F:magnesium ion transmembrane transporter activity; P:cell redox homeostasis; P:cognition; P:post-translational protein modification; P:ion transmembrane transport; F:dolichyl-diphosphooligosaccharide-protein glycotransferase activity; C:integral to plasma membrane	EC:2.4.1.119
lcgut_c1829	selenoprotein m precursor	3	C:nucleolus; C:endoplasmic reticulum; C:Golgi apparatus	-
lcgut_c1830	alpha- -mannosyltransferase alg2	22	F:alpha-1,3-mannosyltransferase activity; C:membrane fraction; F:calcium-dependent protein binding; P:response to calcium ion; F:protein N-terminus binding; P:protein glycosylation in endoplasmic reticulum; F:calcium ion binding; C:endoplasmic reticulum membrane; F:binding, bridging; P:dolichol-linked oligosaccharide biosynthetic process; P:intracellular protein transport; P:induction of apoptosi…	-
lcgut_c1831	pyridoxal-dependent decarboxylase domain-containing protein 1-like	3	F:pyridoxal phosphate binding; P:carboxylic acid metabolic process; F:carboxy-lyase activity	EC:4.1.1.0
lcgut_c1833	group xiia secretory phospholipase a2 precursor	7	C:Golgi apparatus; F:calcium-dependent phospholipase A2 activity; P:phospholipid metabolic process; F:calcium ion binding; C:extracellular region; C:endoplasmic reticulum; P:phospholipid catabolic process	-
lcgut_c1834	collagen alpha-3 chain-like	7	C:sarcolemma; C:extracellular space; C:extracellular matrix; F:serine-type endopeptidase inhibitor activity; P:cell adhesion; C:collagen; P:negative regulation of endopeptidase activity
lcgut_c1835	trypsin-1 precursor	5	F:metal ion binding; C:extracellular space; P:digestion; P:proteolysis; F:serine-type endopeptidase activity	EC:3.4.21.0
lcgut_c1836	lethal giant larvae homolog 2	16	P:negative regulation of epithelial to mesenchymal transition; P:regulation of epidermis development; C:intracellular membrane-bounded organelle; P:negative regulation of cell migration; P:cell cycle; C:cytoskeleton; P:negative regulation of epithelial cell proliferation; P:hemidesmosome assembly; P:cytoskeleton organization; P:exocytosis; P:regulation of establishment or maintenance of cell pola…	-
lcgut_c1837	alpha-soluble nsf attachment	11	P:apical protein localization; P:synaptic transmission, glutamatergic; C:intracellular; P:brain development; P:regulation of synaptic vesicle priming; P:SNARE complex disassembly; P:cellular membrane fusion; C:synaptobrevin 2-SNAP-25-syntaxin-1a complex; F:syntaxin binding; P:intracellular protein transport; P:neuron differentiation	-
lcgut_c1838	decaprenyl-diphosphate synthase subunit 2-like	1	P:isoprenoid biosynthetic process	-
lcgut_c1839	protein	0	-
lcgut_c1840	lysm and peptidoglycan-binding domain-containing protein 3	1	C:membrane	-
lcgut_c1841	novel protein with atpase family associated with various cellular activities domains	3	F:nucleoside-triphosphatase activity; C:mitochondrion; F:nucleotide binding	EC:3.6.1.15
lcgut_c1842	coiled-coil-helix-coiled-coil-helix domain-containing protein mitochondrial	4	P:oxidative phosphorylation; P:ATP biosynthetic process; P:negative regulation of ATP citrate synthase activity; C:mitochondrion	-
lcgut_c1843	novel protein human titin	52	F:protein tyrosine kinase activity; F:ankyrin binding; P:regulation of Rho protein signal transduction; F:protein serine/threonine kinase activity; P:cell morphogenesis; P:in utero embryonic development; P:lipid transport; F:Rho guanyl-nucleotide exchange factor activity; C:striated muscle thin filament; P:skeletal muscle thin filament assembly; P:cardiac muscle tissue morphogenesis; F:Rab GTPase…	EC:2.7.10.0; EC:2.7.11.0
lcgut_c1844	family with sequence similarity member c	20	P:canonical Wnt receptor signaling pathway; P:positive regulation of gene expression; P:cardiac epithelial to mesenchymal transition; P:optic cup formation involved in camera-type eye development; P:positive regulation of phosphatidylinositol 3-kinase cascade; P:oxidative stress-induced premature senescence; P:negative regulation of cell death; C:cytoplasmic membrane-bounded vesicle; F:frizzled b…	-
lcgut_c1845	atp citrate lyase	25	F:cofactor binding; P:positive regulation of cellular metabolic process; P:citrate metabolic process; P:coenzyme A metabolic process; F:protein binding; F:ATP citrate synthase activity; P:energy reserve metabolic process; P:cellular carbohydrate metabolic process; C:nucleolus; C:cytosol; P:fatty acid biosynthetic process; P:triglyceride biosynthetic process; F:metal ion binding; P:long-chain fatt…	EC:2.3.3.8; EC:6.2.1.5
lcgut_c1846	methionyl-trna synthetase	7	P:methionyl-tRNA aminoacylation; F:ATP binding; F:methionine-tRNA ligase activity; C:cytosol; C:mitochondrion; F:tRNA binding; P:methionine metabolic process	EC:6.1.1.10
lcgut_c1847	collagen type i alpha 3 chain	39	P:skin morphogenesis; P:cartilage development involved in endochondral bone morphogenesis; P:intramembranous ossification; P:sensory perception of sound; P:regulation of ossification; P:positive regulation of canonical Wnt receptor signaling pathway; P:tooth mineralization; P:response to hydrogen peroxide; P:osteoblast differentiation; P:blood vessel development; P:protein localization to nucleus…	-
lcgut_c1848	epsin-3	1	C:intracellular part	-
lcgut_c1850	udp glucuronosyltransferase 5 family polypeptide b4	2	F:transferase activity, transferring hexosyl groups; P:metabolic process	EC:2.4.1.0
lcgut_c1851	archain 1	8	C:COPI vesicle coat; C:cytosol; P:retrograde vesicle-mediated transport, Golgi to ER; P:intra-Golgi vesicle-mediated transport; C:clathrin adaptor complex; F:protein binding; P:COPI coating of Golgi vesicle; P:intracellular protein transport	-
lcgut_c1853	novel protein	4	P:cell-cell adhesion; C:membrane; P:ion transport; F:ion channel activity
lcgut_c1854	alpha- -mannosyl-glycoprotein 2-beta-n-acetylglucosaminyltransferase	6	C:Golgi membrane; C:membrane fraction; F:transferase activity, transferring glycosyl groups; P:protein N-linked glycosylation via asparagine; P:post-translational protein modification; P:oligosaccharide metabolic process	-
lcgut_c1855	ras gtpase-activating-like protein iqgap2	15	F:GTPase inhibitor activity; P:positive regulation of Ras GTPase activity; C:actin cytoskeleton; P:regulation of transcription, DNA-dependent; C:microvillus; C:microtubule; F:actin binding; F:sequence-specific DNA binding; F:sequence-specific DNA binding transcription factor activity; F:Ras GTPase activator activity; F:calmodulin binding; C:mitochondrial outer membrane translocase complex; C:tran…	-
lcgut_c1856	cdk5 regulatory subunit associated protein 1-like 1	6	F:metal ion binding; F:transferase activity; F:4 iron, 4 sulfur cluster binding; C:integral to membrane; P:tRNA processing; P:RNA modification	-
lcgut_c1857	serine threonine-protein kinase lmtk2	3	F:ATP binding; P:protein phosphorylation; F:protein tyrosine kinase activity	EC:2.7.10.0
lcgut_c1858	proprotein convertase subtilisin kexin type 7	4	F:serine-type endopeptidase activity; P:peptide hormone processing; P:proteolysis; C:integral to Golgi membrane	EC:3.4.21.0
lcgut_c1859	histone deacetylase	9	P:regulation of transcription, DNA-dependent; P:histone deacetylation; C:histone deacetylase complex; F:NAD-dependent histone deacetylase activity (H3-K14 specific); F:transcription factor binding; F:NAD-dependent histone deacetylase activity (H4-K16 specific); F:NAD-dependent histone deacetylase activity (H3-K9 specific); C:cytoplasm; C:transcription factor complex	EC:3.5.1.98
lcgut_c1860	collagen alpha-1 chain	6	C:extracellular space; C:collagen type XII; F:extracellular matrix structural constituent conferring tensile strength; P:collagen fibril organization; P:skeletal system development; P:cell adhesion	-
lcgut_c1861	collagen alpha-1 chain	4	F:extracellular matrix structural constituent; C:extracellular space; P:cell adhesion; C:collagen type XII	-
lcgut_c1862	dolichyl pyrophosphate phosphatase 1	5	C:integral to endoplasmic reticulum membrane; P:protein N-linked glycosylation via asparagine; P:dolichyl diphosphate biosynthetic process; F:dolichyldiphosphatase activity; P:post-translational protein modification	EC:3.6.1.43
lcgut_c1863	---NA---	0	-
lcgut_c1864	chloride intracellular channel 5	17	C:microtubule organizing center; P:regulation of anion transport; F:voltage-gated chloride channel activity; C:insoluble fraction; C:stereocilium; P:regulation of ion transmembrane transport; P:auditory receptor cell stereocilium organization; C:chloride channel complex; P:female pregnancy; P:neuromuscular process controlling balance; C:cell cortex; P:chloride transport; F:protein binding; C:acti…	-
lcgut_c1865	u3 small nucleolar rna-associated protein 18 homolog	1	C:nucleus	-
lcgut_c1866	integral membrane protein 2b	3	C:Golgi membrane; F:binding; P:apoptotic process	-
lcgut_c1867	nuclear pore complex protein nup155	13	P:transmembrane transport; F:structural constituent of nuclear pore; P:nuclear envelope organization; F:zinc ion binding; P:carbohydrate metabolic process; C:nuclear pore; P:nucleocytoplasmic transport; P:cytokine-mediated signaling pathway; P:macromolecule localization; F:transporter activity; P:viral reproduction; P:small molecule metabolic process; P:regulation of glucose transport	-
lcgut_c1868	inositol-tetrakisphosphate 1-kinase	9	F:inositol-1,3,4-trisphosphate 5-kinase activity; F:inositol tetrakisphosphate 1-kinase activity; P:blood coagulation; F:ATP binding; F:magnesium ion binding; P:signal transduction; F:inositol-1,3,4-trisphosphate 6-kinase activity; C:cytosol; P:inositol trisphosphate metabolic process	EC:2.7.1.134
lcgut_c1869	28s ribosomal protein mitochondrial precursor	5	C:mitochondrial large ribosomal subunit; F:structural constituent of ribosome; F:hydrolase activity; P:translation; P:ribosome biogenesis	-
lcgut_c1870	lathosterol oxidase	8	C:microsome; P:fatty acid biosynthetic process; P:cholesterol biosynthetic process via lathosterol; F:iron ion binding; F:lathosterol oxidase activity; C:integral to membrane; F:C-5 sterol desaturase activity; P:oxidation-reduction process	EC:1.14.21.6
lcgut_c1871	transmembrane bax inhibitor motif containing 1b	1	C:integral to membrane	-
lcgut_c1872	myosin-binding protein fast-type-like	3	C:cytoskeleton; F:structural constituent of cytoskeleton; P:muscle contraction	-
lcgut_c1874	26s proteasome non-atpase regulatory subunit 14	31	P:protein polyubiquitination; F:endopeptidase activity; C:nucleoplasm; F:acetolactate synthase activity; F:proteasome binding; P:protein K63-linked deubiquitination; P:regulation of cellular amino acid metabolic process; P:positive regulation of ubiquitin-protein ligase activity involved in mitotic cell cycle; P:regulation of apoptotic process; P:gene expression; P:viral reproduction; P:negative …	EC:2.2.1.6; EC:3.1.2.15
lcgut_c1875	sec1 family domain-containing protein 1	16	P:response to hypoxia; F:protein N-terminus binding; C:Golgi cisterna membrane; P:post-Golgi vesicle-mediated transport; P:regulation of ER to Golgi vesicle-mediated transport; P:retrograde vesicle-mediated transport, Golgi to ER; P:fin regeneration; P:response to toxin; C:Golgi transport complex; C:cis-Golgi network; F:syntaxin binding; C:endoplasmic reticulum membrane; C:Golgi-associated vesicl…	-
lcgut_c1876	transmembrane protein 68	7	C:integral to membrane; F:phospholipase C activity; C:intracellular; F:transferase activity, transferring acyl groups; P:intracellular signal transduction; ; P:phospholipid catabolic process	-
lcgut_c1877	atp-sensitive inward rectifier potassium channel 15-like	5	P:synaptic transmission; P:regulation of ion transmembrane transport; P:potassium ion transmembrane transport; F:inward rectifier potassium channel activity; C:voltage-gated potassium channel complex	-
lcgut_c1879	deleted in malignant brain tumors 1	0	-
lcgut_c1881	uridine phosphorylase 2	7	C:cytoplasm; P:nucleotide catabolic process; P:pyrimidine nucleotide metabolic process; F:uridine phosphorylase activity; C:type III intermediate filament; P:uridine metabolic process; P:pyrimidine nucleobase metabolic process	EC:2.4.2.3
lcgut_c1882	acyl- -binding domain-containing protein 5 isoform 2	2	F:binding; C:intracellular membrane-bounded organelle	-
lcgut_c1883	rna polymerase ii elongation factor ell	13	F:translation elongation factor activity; C:Cajal body; P:vasculogenesis; P:positive regulation of viral transcription; C:nuclear speck; P:positive regulation of DNA-dependent transcription, elongation; C:transcription elongation factor complex; P:transcription elongation from RNA polymerase II promoter; F:phosphatase binding; P:negative regulation of phosphatase activity; P:in utero embryonic de…	-
lcgut_c1884	phosphoribosyl pyrophosphate amidotransferase	9	C:cytosol; P:purine nucleobase biosynthetic process; F:metal ion binding; P:glutamine metabolic process; P:nucleoside metabolic process; F:4 iron, 4 sulfur cluster binding; F:amidophosphoribosyltransferase activity; P:'de novo' IMP biosynthetic process; P:glutamate metabolic process	EC:2.4.2.14
lcgut_c1885	protein tyrosine phosphatase-like a domain containing 1	11	P:Rho protein signal transduction; F:protein binding; P:activation of JUN kinase activity; C:integral to membrane; C:endoplasmic reticulum membrane; P:fatty acid biosynthetic process; P:I-kappaB kinase/NF-kappaB cascade; F:GTPase activator activity; P:Rac protein signal transduction; F:lyase activity; P:positive regulation of GTPase activity	-
[truncated: 21,666 more rows]
