# Supplementary material for: The transcriptome of metamorphosing flatfish
Source: BMC Genomics. 2016 May 27;17:413. doi: 10.1186/s12864-016-2699-x (PMC4884423; doi:10.1186/s12864-016-2699-x)
Supplement: Additional file 4: — Annotation of the head transcriptome. Contig ID, transcript name, number of GOs and their description and enzymatic codes are shown for each contig. (XLSX 4280 mb) [file 12864_2016_2699_MOESM4_ESM.xlsx]

## Sheet: Tabela Final Anotacao head  ass
ContigID	Transcript name	Number of GOs	GOs description	Enzyme Codes
lchead_c1	malate mitochondrial precursor	18	P:oxaloacetate metabolic process; F:L-malate dehydrogenase activity; C:nucleolus; C:mitochondrial inner membrane; P:NADH metabolic process; F:protein self-association; P:malate metabolic process; F:malate dehydrogenase (NADP+) activity; P:cellular carbohydrate metabolic process; P:internal protein amino acid acetylation; F:nucleotide binding; P:gluconeogenesis; C:mitochondrial matrix; C:plasma me…	EC:1.1.1.37; EC:1.1.1.82
lchead_c2	wnt1-inducible-signaling pathway protein 1	6	P:signal transduction; P:cell-cell signaling; F:insulin-like growth factor binding; C:soluble fraction; P:regulation of cell growth; C:insulin-like growth factor binding protein complex
lchead_c3	tenascin xb	7	P:system development; F:binding; C:intracellular; P:elastic fiber assembly; C:extracellular space; P:collagen metabolic process; C:fibrillar collagen
lchead_c4	aflatoxin b1 aldehyde reductase member 2	14	P:daunorubicin metabolic process; C:Golgi apparatus; F:alditol:NADP+ 1-oxidoreductase activity; F:phenanthrene-9,10-epoxide hydrolase activity; P:doxorubicin metabolic process; C:mitochondrion; P:oxidation-reduction process; P:fructose metabolic process; P:galactose metabolic process; P:mannose metabolic process; P:pyruvate metabolic process; P:glycerolipid metabolic process; P:xenobiotic metabol…	EC:1.1.1.21
lchead_c5	glycosylphosphatidylinositol anchor attachment 1 protein	10	C:GPI-anchor transamidase complex; P:C-terminal protein lipidation; P:attachment of GPI anchor to protein; P:protein complex assembly; F:GPI anchor binding; F:tubulin binding; P:protein retention in ER lumen; C:integral to plasma membrane; F:GPI-anchor transamidase activity; C:tubulin complex
lchead_c6	ww domain-binding protein 2	1	F:protein binding
lchead_c7	yy1 associated factor 2	13	F:zinc ion binding; P:forebrain development; C:nucleolus; F:transcription corepressor activity; F:protein binding; F:transcription coactivator activity; P:negative regulation of transcription, DNA-dependent; P:positive regulation of transcription, DNA-dependent; C:cytoplasm; P:negative regulation of apoptotic process; C:transcription factor complex; ;
lchead_c8	periplakin	4	F:structural constituent of cytoskeleton; C:cytoskeleton; F:protein binding; C:intracellular membrane-bounded organelle
lchead_c9	adenosine kinase	13	P:adenosine metabolic process; F:phosphotransferase activity, alcohol group as acceptor; P:phosphorylation; P:positive regulation of T cell proliferation; P:purine nucleobase metabolic process; C:cytosol; F:metal ion binding; F:adenosine kinase activity; P:dATP biosynthetic process; P:purine ribonucleoside salvage; P:AMP salvage; C:nucleus; F:ATP binding	EC:2.7.1.0; EC:2.7.1.20
lchead_c10	ubiquitin carboxyl-terminal hydrolase 7	19	C:cytosol; P:ubiquitin-dependent protein catabolic process; F:ubiquitin thiolesterase activity; P:transcription-coupled nucleotide-excision repair; F:p53 binding; P:induction of apoptosis; F:protein C-terminus binding; F:ubiquitin protein ligase binding; P:negative regulation of NF-kappaB transcription factor activity; F:cysteine-type endopeptidase activity; P:regulation of protein stability; F:u…	EC:3.1.2.15; EC:3.4.22.0
lchead_c11	p3 protein precursor	4	F:bile acid:sodium symporter activity; P:bile acid and bile salt transport; P:sodium ion export; C:membrane
lchead_c13	marvel domain-containing protein 1	2	C:integral to membrane; C:nucleus
lchead_c15	alanine aminotransferase 2-like	7	F:pyridoxal phosphate binding; F:L-alanine:2-oxoglutarate aminotransferase activity; P:biosynthetic process; P:2-oxoglutarate metabolic process; P:L-alanine catabolic process; P:aspartate metabolic process; P:carbon utilization	EC:2.6.1.2
lchead_c16	26s proteasome non-atpase regulatory subunit 5	19	P:protein polyubiquitination; C:nucleoplasm; P:protein folding; P:regulation of cellular amino acid metabolic process; P:positive regulation of ubiquitin-protein ligase activity involved in mitotic cell cycle; P:regulation of apoptotic process; F:protein binding involved in protein folding; P:gene expression; P:viral reproduction; P:negative regulation of ubiquitin-protein ligase activity involve…
lchead_c17	phd finger protein 20	10	C:MLL1 complex; F:binding; P:histone H4-K5 acetylation; F:histone acetyltransferase activity (H4-K16 specific); P:histone H4-K8 acetylation; F:histone acetyltransferase activity (H4-K5 specific); C:histone acetyltransferase complex; P:histone H4-K16 acetylation; F:histone acetyltransferase activity (H4-K8 specific); P:acyl-carrier-protein biosynthetic process
lchead_c18	eukaryotic translation initiation factor subunit 3 gamma	14	F:translation initiation factor activity; F:nucleotidyltransferase activity; C:cytosol; P:response to glucose stimulus; C:eukaryotic translation initiation factor 2B complex; C:soluble fraction; F:guanyl-nucleotide exchange factor activity; P:response to heat; P:response to peptide hormone stimulus; F:protein binding; P:oligodendrocyte development; P:negative regulation of translational initiatio…	EC:2.7.7.0
lchead_c19	splicing factor 3b subunit 3	7	P:protein complex assembly; C:nucleoplasm; F:nucleic acid binding; C:small nuclear ribonucleoprotein complex; C:U12-type spliceosomal complex; P:nuclear mRNA splicing, via spliceosome; C:catalytic step 2 spliceosome
lchead_c20	transmembrane 9 superfamily member 4 isoform 1	1	C:integral to membrane
lchead_c21	amyloid beta a4 precursor protein-binding family b member 1 isoform 1	35	P:positive regulation of apoptotic process; P:negative regulation of neuron differentiation; P:actin filament-based movement; C:growth cone; P:axon guidance; P:positive regulation of DNA repair; P:negative regulation of S phase of mitotic cell cycle; C:lamellipodium; P:negative regulation of thymidylate synthase biosynthetic process; F:transcription factor binding; C:presynaptic membrane; F:beta-…
lchead_c22	serine threonine-protein phosphatase 5 isoform 1	16	C:cytosol; P:protein dephosphorylation; P:protein heterooligomerization; C:neuron projection; F:signal transducer activity; F:metal ion binding; F:identical protein binding; P:positive regulation of I-kappaB kinase/NF-kappaB cascade; F:protein serine/threonine phosphatase activity; P:mitosis; C:neuronal cell body; P:transcription, DNA-dependent; P:response to morphine; C:Golgi apparatus; C:nucleu…
lchead_c24	fat storage-inducing transmembrane protein 2	8	P:positive regulation of sequestering of triglyceride; P:regulation of triglyceride biosynthetic process; C:integral to endoplasmic reticulum membrane; P:regulation of cell morphogenesis; C:mitochondrion; P:cellular triglyceride homeostasis; P:cytoskeleton organization; P:lipid particle organization
lchead_c25	metal-response element-binding transcription factor 2	4	F:metal ion binding; C:cytoplasm; C:nucleus; F:protein binding
lchead_c26	solute carrier family 22 member 17	6	P:siderophore transport; C:integral to plasma membrane; F:transmembrane signaling receptor activity; C:integral to organelle membrane; F:protein binding; P:signal transduction
lchead_c27	tubulin polymerization-promoting protein family member 3	6	C:cytoplasm; F:tubulin binding; P:microtubule bundle formation; F:calcium ion binding; C:microtubule; C:tubulin complex
lchead_c28	protein phosphatase 1 regulatory subunit 7	1	C:nucleus
lchead_c29	n-alpha-acetyltransferase 40	2	F:N-acetyltransferase activity; P:acyl-carrier-protein biosynthetic process
lchead_c30	type alpha 1	8	C:cell-cell junction; P:cell-matrix adhesion; C:hemidesmosome; C:integral to plasma membrane; P:lateral line system development; P:hemidesmosome assembly; P:epidermis development; F:protein binding
lchead_c32	angiopoietin-like 2	4	C:extracellular space; P:angiogenesis; P:signal transduction; F:receptor binding
lchead_c34	general transcription factor iif subunit 2	16	P:transcription initiation from RNA polymerase II promoter; P:7-methylguanosine mRNA capping; F:protein binding; F:ATP-dependent helicase activity; C:transcription factor TFIIF complex; C:microtubule cytoskeleton; F:translation initiation factor activity; P:nuclear mRNA splicing, via spliceosome; F:DNA binding; P:positive regulation of viral transcription; P:positive regulation of transcription f…
lchead_c35	rho guanine nucleotide exchange factor 2	11	P:microtubule cytoskeleton organization; C:cytoskeletal part; C:microtubule cytoskeleton; C:cell projection part; P:anatomical structure development; F:Rho GTPase binding; P:cellular developmental process; C:plasma membrane part; P:negative regulation of cellular process; F:Rho guanyl-nucleotide exchange factor activity; P:regulation of GTPase activity
lchead_c36	glial cell differentiation regulator-like	1	C:extracellular region
lchead_c37	lysophospholipid acyltransferase 7	3	C:integral to membrane; F:transferase activity, transferring acyl groups; P:phospholipid biosynthetic process
lchead_c38	homogentisate -dioxygenase	8	F:metal ion binding; P:tyrosine catabolic process; F:homogentisate 1,2-dioxygenase activity; P:cellular nitrogen compound metabolic process; C:cytosol; P:L-phenylalanine catabolic process; P:oxidation-reduction process; P:styrene catabolic process	EC:1.13.11.5
lchead_c39	3-ketoacyl- peroxisomal isoform 1	19	P:very long-chain fatty acid metabolic process; F:acetyl-CoA C-acetyltransferase activity; F:palmitoyl-CoA oxidase activity; C:mitochondrion; P:fatty acid beta-oxidation using acyl-CoA oxidase; P:bile acid metabolic process; F:protein binding; C:peroxisomal matrix; P:pyruvate metabolic process; P:isoleucine catabolic process; P:leucine catabolic process; P:lysine catabolic process; P:tryptophan m…	EC:2.3.1.9
lchead_c43	60s ribosomal protein l7a	7	C:ribosome; P:small GTPase mediated signal transduction; P:GTP catabolic process; P:ribosome biogenesis; F:GTPase activity; C:membrane; F:GTP binding
lchead_c44	peroxisomal biogenesis factor 19	12	F:protein N-terminus binding; P:chaperone-mediated protein transport; C:integral to membrane; P:negative regulation of lipid binding; C:brush border membrane; C:peroxisomal membrane; P:protein stabilization; F:peroxisome membrane class-1 targeting sequence binding; P:protein import into peroxisome membrane; P:chaperone-mediated protein folding; C:nucleus; P:peroxisome membrane biogenesis
lchead_c47	cytochrome family subfamily polypeptide 1	6	F:heme binding; F:oxidoreductase activity, acting on paired donors, with incorporation or reduction of molecular oxygen; F:monooxygenase activity; F:electron carrier activity; P:oxidation-reduction process; P:electron transport
lchead_c48	chromatin accessibility complex protein 1	2	C:nucleus; F:sequence-specific DNA binding
lchead_c49	heterogeneous nuclear ribonucleoprotein h1	3	F:nucleic acid binding; C:ribonucleoprotein complex; F:nucleotide binding
lchead_c50	protein fam83d	2	P:cell cycle; C:spindle
lchead_c51	transmembrane protein 127	5	C:cytoplasm; P:negative regulation of TOR signaling cascade; P:negative regulation of cell proliferation; C:plasma membrane; C:integral to membrane
lchead_c52	poly	18	P:protein poly-ADP-ribosylation; F:NAD binding; F:protein N-terminus binding; F:zinc ion binding; P:DNA damage response, detection of DNA damage; P:cellular response to insulin stimulus; C:nucleolus; P:regulation of transcription, DNA-dependent; P:base-excision repair; P:telomere maintenance; C:transcription factor complex; P:protein autoprocessing; F:DNA binding; P:regulation of growth rate; F:t…	EC:2.4.2.30
lchead_c53	guanosine monophosphate reductase	8	P:purine nucleobase metabolic process; F:metal ion binding; P:purine-containing compound salvage; P:response to cold; F:GMP reductase activity; P:nucleotide metabolic process; C:cytosol; P:oxidation-reduction process	EC:1.7.1.7
lchead_c54	comm domain-containing protein 2	1	F:protein binding
lchead_c56	f-box wd repeat-containing protein 11	17	P:protein polyubiquitination; P:Wnt receptor signaling pathway; P:protein destabilization; P:negative regulation of transcription, DNA-dependent; F:protein dimerization activity; C:cytosol; C:SCF ubiquitin ligase complex; F:ubiquitin-protein ligase activity; C:centrosome; P:SCF-dependent proteasomal ubiquitin-dependent protein catabolic process; P:positive regulation of transcription, DNA-depende…	EC:6.3.2.19
lchead_c57	sprouty- evh1 domain-containing protein 2 isoform a	6	C:membrane; F:protein kinase binding; P:regulation of cell communication; C:cell part; P:regulation of signal transduction; P:negative regulation of peptidyl-threonine phosphorylation
lchead_c58	importin 4	3	F:protein transporter activity; P:intracellular protein transport; C:intracellular part
lchead_c60	programmed cell death protein 10	11	C:cytosol; F:protein N-terminus binding; P:angiogenesis; P:positive regulation of MAP kinase activity; C:Golgi membrane; P:heart morphogenesis; P:positive regulation of cell proliferation; F:protein homodimerization activity; P:negative regulation of apoptotic process; C:plasma membrane; P:embryo development
lchead_c61	charged multivesicular body protein 6	7	C:endomembrane system; P:endosomal transport; P:cellular membrane organization; F:protein N-terminus binding; C:late endosome membrane; C:cytosol; P:protein transport
lchead_c62	venom dipeptidylpeptidase iv	3	F:serine-type endopeptidase activity; P:proteolysis; C:membrane	EC:3.4.21.0
lchead_c64	ctd small phosphatase-like protein 2	2	F:phosphoprotein phosphatase activity; P:protein dephosphorylation	EC:3.1.3.16
lchead_c65	short-chain acyl- dehydrogenase	4	F:flavin adenine dinucleotide binding; P:oxidation-reduction process; F:acyl-CoA dehydrogenase activity; P:electron transport	EC:1.3.99.3
lchead_c66	solute carrier family 12 member 2	20	P:sodium ion transport; P:transepithelial ammonium transport; C:integral to membrane; P:gamma-aminobutyric acid signaling pathway; P:detection of mechanical stimulus involved in sensory perception of sound; P:potassium ion transport; P:mammary duct terminal end bud growth; P:swim bladder inflation; P:multicellular organism growth; F:ammonia transmembrane transporter activity; P:inner ear morphoge…
lchead_c67	protein fam168b-like	3	C:axon; C:plasma membrane; C:integral to membrane
lchead_c69	ankyrin repeat domain-containing protein 49-like	1	P:positive regulation of transcription, DNA-dependent
lchead_c70	heterogeneous nuclear ribonucleoprotein q	12	C:CRD-mediated mRNA stability complex; P:CRD-mediated mRNA stabilization; C:histone pre-mRNA 3'end processing complex; C:microsome; F:poly(A) RNA binding; F:protein binding; F:nucleotide binding; P:nuclear mRNA splicing, via spliceosome; C:catalytic step 2 spliceosome; P:interspecies interaction between organisms; C:nucleoplasm; C:endoplasmic reticulum
lchead_c71	calcyclin-binding protein	1	C:cytoplasm
lchead_c72	proteasome assembly chaperone 2	5	P:proteasome assembly; C:proteasome complex; P:regulation of cell cycle; P:apoptotic process; C:nucleus
lchead_c73	glutaredoxin-related protein 5	11	P:hemopoiesis; F:metal ion binding; P:iron-sulfur cluster assembly; F:electron carrier activity; P:cell redox homeostasis; F:2 iron, 2 sulfur cluster binding; C:nucleus; F:protein disulfide oxidoreductase activity; C:mitochondrion; P:oxidation-reduction process; P:electron transport
lchead_c74	transmembrane protein 30a	4	P:positive regulation of protein exit from endoplasmic reticulum; P:protein localization to organelle; C:integral to membrane; C:endoplasmic reticulum
lchead_c75	spondin-2 precursor	3	F:binding; P:axon guidance; C:proteinaceous extracellular matrix
lchead_c76	structural maintenance of chromosomes protein 2	12	P:DNA recombination; P:DNA repair; C:nuclear chromosome; F:receptor activity; P:mitotic chromosome condensation; P:cell division; F:ATP binding; P:sister chromatid cohesion; C:condensin complex; F:protein heterodimerization activity; C:cytoplasm; P:signal transduction
lchead_c77	membrane-associated progesterone receptor component 1	9	C:nucleolus; F:receptor activity; C:endoplasmic reticulum membrane; C:microsome; C:cell surface; F:heme binding; C:integral to membrane; F:steroid binding; P:signal transduction
lchead_c78	fibrillin-2 precursor	10	P:vasculogenesis; F:calcium ion binding; P:positive regulation of osteoblast differentiation; P:sequestering of TGFbeta in extracellular matrix; P:positive regulation of bone mineralization; F:extracellular matrix structural constituent; C:microfibril; P:notochord morphogenesis; P:embryonic limb morphogenesis; P:bone trabecula formation
lchead_c79	solute carrier organic anion transporter family member 2a1	6	C:integral to plasma membrane; F:prostaglandin transmembrane transporter activity; C:membrane fraction; P:sodium-independent organic anion transport; P:prostaglandin transport; P:transmembrane transport
lchead_c80	importin subunit beta-1	15	C:cytosol; F:protein transporter activity; P:apoptotic DNA fragmentation; F:zinc ion binding; C:nuclear membrane; P:protein import into nucleus, translocation; C:nuclear pore; P:cytokine-mediated signaling pathway; F:nuclear localization sequence binding; P:NLS-bearing substrate import into nucleus; F:protein domain specific binding; P:viral infectious cycle; C:nucleoplasm; P:viral genome transpo…
lchead_c81	kinesin-1 heavy chain	12	C:cytoplasm; P:microtubule-based movement; C:membrane-bounded organelle; C:vesicle; C:neuron projection; P:cytoplasm organization; C:ciliary rootlet; F:ATP binding; P:stress granule disassembly; P:metabolic process; F:microtubule motor activity; C:microtubule
lchead_c83	h2a histone member y	8	P:chromatin modification; C:nucleosome; F:DNA binding; P:nucleosome assembly; C:condensed chromosome; C:Barr body; P:dosage compensation; F:chromatin binding
lchead_c85	nuclear receptor coactivator 4	1	C:mitochondrion
lchead_c86	trna-splicing ligase homolog	9	C:cytoplasm; P:cell-matrix adhesion; F:metal ion binding; P:substrate adhesion-dependent cell spreading; C:tRNA-splicing ligase complex; F:RNA ligase (ATP) activity; P:tRNA splicing, via endonucleolytic cleavage and ligation; F:ATP binding; F:vinculin binding	EC:6.5.1.3
lchead_c87	cullin 3	25	P:cyclin catabolic process; P:stem cell division; P:gastrulation; P:Wnt receptor signaling pathway; P:induction of apoptosis by intracellular signals; P:protein monoubiquitination; P:negative regulation of Rho protein signal transduction; P:embryonic cleavage; C:Golgi apparatus; P:integrin-mediated signaling pathway; P:cell cycle arrest; P:positive regulation of cell proliferation; F:ubiquitin pr…	EC:6.3.2.19
lchead_c88	atp synthase mitochondrial f1 complex assembly factor 2	3	C:nuclear speck; P:proton-transporting ATP synthase complex assembly; C:mitochondrion
lchead_c89	integrin alpha-v isoform 1	34	C:cell surface; P:negative regulation of entry of bacterium into host cell; F:protein kinase C binding; P:antigen processing and presentation of exogenous peptide antigen via MHC class I, TAP-dependent; P:positive regulation of cell proliferation; P:cell-matrix adhesion; P:axon guidance; P:negative regulation of lipoprotein metabolic process; P:regulation of apoptotic cell clearance; F:receptor a…
lchead_c92	methylmalonyl- mitochondrial-like	12	F:methylmalonyl-CoA mutase activity; F:metal ion binding; P:short-chain fatty acid catabolic process; P:fatty acid beta-oxidation; P:post-embryonic development; C:mitochondrial matrix; F:modified amino acid binding; P:homocysteine metabolic process; F:cobalamin binding; P:isoleucine catabolic process; P:leucine catabolic process; P:valine catabolic process	EC:5.4.99.2
lchead_c93	connexin	3	C:integral to membrane; P:cell communication; C:connexon complex
lchead_c94	#NAME?	11	C:soluble fraction; F:hydrolase activity, hydrolyzing O-glycosyl compounds; P:glycogen biosynthetic process; F:cation binding; F:carbohydrate binding; P:small molecule metabolic process; F:1,4-alpha-glucan branching enzyme activity; P:glucose metabolic process; C:cytosol; P:starch metabolic process; P:sucrose metabolic process	EC:3.2.1.0; EC:2.4.1.18
lchead_c95	sec14-like protein 1	2	P:transport; C:integral to membrane
lchead_c98	valyl-trna synthetase	9	F:valine-tRNA ligase activity; F:aminoacyl-tRNA editing activity; P:valyl-tRNA aminoacylation; C:mitochondrion; P:regulation of translational fidelity; F:ATP binding; P:isoleucine biosynthetic process; P:leucine biosynthetic process; P:valine biosynthetic process	EC:6.1.1.9
lchead_c99	coagulation factor xiii a chain	4	F:metal ion binding; P:blood coagulation; P:peptide cross-linking; F:protein-glutamine gamma-glutamyltransferase activity	EC:2.3.2.13
lchead_c100	zinc transporter 1	12	F:zinc ion transmembrane transporter activity; C:T-tubule; P:negative regulation of calcium ion import; P:detoxification of cadmium ion; P:cadmium ion transmembrane transport; P:cellular zinc ion homeostasis; P:negative regulation of neurotransmitter secretion; C:integral to membrane; F:calcium channel inhibitor activity; P:cellular calcium ion homeostasis; P:negative regulation of zinc ion impor…
lchead_c101	laminin subunit alpha-2	10	P:axon guidance; P:muscle organ development; C:dendritic spine; C:basal lamina; P:cell adhesion; P:myelination in peripheral nervous system; P:positive regulation of synaptic transmission, cholinergic; C:sarcolemma; F:structural molecule activity; P:extracellular matrix organization
lchead_c103	member of ras oncogene family	15	P:negative regulation of cell migration; C:recycling endosome membrane; F:protein binding; P:cellular protein localization; P:Rap protein signal transduction; F:GTP binding; P:GTP catabolic process; P:positive regulation of protein autophosphorylation; C:cytosol; P:establishment of protein localization; P:regulation of protein tyrosine kinase activity; P:actin cytoskeleton reorganization; F:GTPas…
lchead_c106	f-box only protein 11	11	P:ubiquitin-dependent protein catabolic process; F:zinc ion binding; C:nucleolus; F:protein-arginine N-methyltransferase activity; P:peptidyl-arginine N-methylation; F:ubiquitin-protein ligase activity; P:protein ubiquitination; F:protein binding; C:ubiquitin ligase complex; P:sensory perception of sound; C:cytoplasm	EC:6.3.2.19
lchead_c107	trafficking protein particle complex subunit 11	3	P:retina development in camera-type eye; C:Golgi apparatus; P:vesicle-mediated transport
lchead_c108	signal recognition particle 68 kda protein	10	P:translation; C:cytosol; C:signal recognition particle, endoplasmic reticulum targeting; F:RNA binding; C:ribosome; C:nucleolus; P:response to drug; P:SRP-dependent cotranslational protein targeting to membrane; C:endoplasmic reticulum; F:signal recognition particle binding
lchead_c109	glycylpeptide n-tetradecanoyltransferase 1	12	C:cytosol; C:cell junction; P:activation of pro-apoptotic gene products; F:glycylpeptide N-tetradecanoyltransferase activity; P:protein lipoylation; P:induction of apoptosis by intracellular signals; P:N-terminal protein myristoylation; C:actin cytoskeleton; P:viral reproduction; P:in utero embryonic development; C:plasma membrane; P:acyl-carrier-protein biosynthetic process	EC:2.3.1.97
lchead_c111	cartilage acidic protein 2	2	F:calcium ion binding; C:proteinaceous extracellular matrix
lchead_c112	neurotrypsin	5	F:scavenger receptor activity; F:serine-type endopeptidase activity; P:proteolysis; C:membrane; P:signal transduction	EC:3.4.21.0
lchead_c113	cathepsin z precursor	7	P:angiogenesis; C:extracellular space; P:epithelial tube branching involved in lung morphogenesis; C:lysosome; P:proteolysis; C:endoplasmic reticulum; F:cysteine-type peptidase activity
lchead_c114	cndp dipeptidase 2 (metallopeptidase m20 family)	11	F:metal ion binding; P:xenobiotic metabolic process; F:carboxypeptidase activity; P:cellular nitrogen compound metabolic process; F:dipeptidase activity; P:proteolysis; C:cytosol; P:glutathione biosynthetic process; F:metallopeptidase activity; F:tripeptidase activity; P:sulfur amino acid metabolic process	EC:3.4.13.0
lchead_c115	nuclear transcription factor y subunit gamma	11	P:regulation of transcription from RNA polymerase II promoter; P:protein folding; F:sequence-specific DNA binding; C:CCAAT-binding factor complex; F:protein binding; F:sequence-specific DNA binding transcription factor activity; P:retina development in camera-type eye; F:transcription coactivator activity; P:positive regulation of transcription, DNA-dependent; ;
lchead_c119	pre-mrna-processing-splicing factor 8	6	C:U5 snRNP; F:RNA binding; F:protein binding; C:nuclear speck; P:nuclear mRNA splicing, via spliceosome; C:catalytic step 2 spliceosome
lchead_c120	39s ribosomal protein mitochondrial precursor	4	C:mitochondrial ribosome; F:structural constituent of ribosome; P:translation; P:ribosome biogenesis
lchead_c121	kinesin family member c1	5	P:microtubule-based movement; F:ATP binding; P:metabolic process; F:microtubule motor activity; C:microtubule
lchead_c122	reversion-inducing cysteine-rich protein with kazal motifs	9	P:negative regulation of endopeptidase activity; P:blood vessel maturation; F:serine-type endopeptidase inhibitor activity; C:membrane fraction; C:plasma membrane; C:anchored to membrane; F:metalloendopeptidase inhibitor activity; P:extracellular matrix organization; P:embryo implantation
lchead_c123	e3 ubiquitin-protein ligase ring2	16	P:mitotic cell cycle; P:negative regulation of transcription from RNA polymerase II promoter; F:zinc ion binding; P:gastrulation with mouth forming second; C:nucleolus; C:ubiquitin ligase complex; P:pectoral fin development; C:sex chromatin; C:nuclear body; F:ubiquitin-protein ligase activity; F:RING-like zinc finger domain binding; C:PRC1 complex; P:anterior/posterior axis specification; P:histo…	EC:6.3.2.19
lchead_c125	oxidation resistance protein 1	3	C:nucleolus; P:response to stress; C:mitochondrion
lchead_c127	myomesin-2	4	C:cytoskeleton; F:structural constituent of cytoskeleton; P:muscle contraction; F:structural constituent of muscle
lchead_c128	ras gtpase-activating protein-binding protein 2	5	F:RNA binding; C:cytoplasm; P:mRNA transport; F:nucleotide binding; P:small GTPase mediated signal transduction
lchead_c129	synapse-associated protein 1	1	C:nucleus
lchead_c130	tfiih basal transcription factor complex helicase xpb subunit	43	P:transcription initiation from RNA polymerase II promoter; P:nucleotide-excision repair, DNA damage removal; P:UV protection; P:7-methylguanosine mRNA capping; P:transcription elongation from RNA polymerase I promoter; C:SSL2-core TFIIH complex; P:cell cycle checkpoint; F:damaged DNA binding; F:protein C-terminus binding; F:heme binding; P:transcription-coupled nucleotide-excision repair; P:term…	EC:2.7.11.23
lchead_c132	ras gtpase-activating-like protein iqgap1	27	P:cellular response to calcium ion; F:GTPase inhibitor activity; C:neuron projection; P:glomerular visceral epithelial cell development; C:actin filament; P:positive regulation of Ras GTPase activity; F:protein kinase binding; C:slit diaphragm; P:energy reserve metabolic process; F:calcium ion binding; P:regulation of insulin secretion; C:nucleolus; C:microtubule; C:cell leading edge; P:regulatio…
lchead_c133	nadp-dependent malic mitochondrial	9	F:metal ion binding; P:pyruvate metabolic process; F:NAD binding; F:malate dehydrogenase (oxaloacetate-decarboxylating) activity; P:malate metabolic process; F:malate dehydrogenase (oxaloacetate-decarboxylating) (NADP+) activity; C:mitochondrion; P:tricarboxylic acid cycle; P:carbon utilization	EC:1.1.1.38; EC:1.1.1.40
lchead_c135	c-type mannose receptor 2	1	F:binding
lchead_c136	protein s	16	C:Golgi membrane; P:platelet activation; C:platelet alpha granule lumen; P:negative regulation of endopeptidase activity; P:peptidyl-glutamic acid carboxylation; F:calcium ion binding; C:endoplasmic reticulum membrane; P:leukocyte migration; C:extracellular region; C:Golgi lumen; P:regulation of complement activation; P:platelet degranulation; P:proteolysis; F:endopeptidase inhibitor activity; P:…
lchead_c137	carboxypeptidase d	21	F:metallocarboxypeptidase activity; F:serine-type carboxypeptidase activity; F:zinc ion binding; P:cellular response to interleukin-2; C:integral to membrane; C:dendrite; C:synapse; P:G-protein coupled glutamate receptor signaling pathway; P:proteolysis; C:microsome; F:actin binding; F:G-protein coupled glutamate receptor binding; C:trans-Golgi network; C:neuronal cell body; F:protein domain spec…	EC:3.4.17.0; EC:3.4.16.0
lchead_c138	nif3-like protein 1	4	C:cytoplasm; P:positive regulation of transcription, DNA-dependent; F:transcription factor binding; C:transcription factor complex
lchead_c140	polycystic kidney disease 2	100	P:pronephros morphogenesis; P:cellular response to reactive oxygen species; P:placenta blood vessel development; P:cytoplasmic sequestering of transcription factor; P:cell death; F:calcium-induced calcium release activity; C:mitotic spindle; P:endothelial tube morphogenesis; P:protein autophosphorylation; P:release of sequestered calcium ion into cytosol; P:positive regulation of vascular endothe…	EC:2.7.11.13
lchead_c142	3-methyl-2-oxobutanoate dehydrogenase	12	P:two-component signal transduction system (phosphorelay); F:protein serine/threonine kinase activity; P:branched chain family amino acid catabolic process; P:peptidyl-histidine phosphorylation; F:[3-methyl-2-oxobutanoate dehydrogenase (acetyl-transferring)] kinase activity; P:signal transduction by phosphorylation; F:ATP binding; C:mitochondrial alpha-ketoglutarate dehydrogenase complex; F:two-c…	EC:2.7.11.0; EC:2.7.11.4
lchead_c144	26s proteasome non-atpase regulatory subunit 11	16	P:protein polyubiquitination; C:nucleoplasm; P:regulation of cellular amino acid metabolic process; P:positive regulation of ubiquitin-protein ligase activity involved in mitotic cell cycle; P:regulation of apoptotic process; P:gene expression; P:viral reproduction; P:negative regulation of ubiquitin-protein ligase activity involved in mitotic cell cycle; C:cytosol; P:antigen processing and prese…
lchead_c145	immunoglobulin superfamily containing leucine-rich repeat protein 2-like	1	F:protein binding
lchead_c146	protein phosphatase 1 regulatory subunit 12c	1	F:protein binding
lchead_c147	structural maintenance of chromosomes protein 3	28	C:chromatin; C:nucleoplasm; F:dynein binding; C:basement membrane; F:mediator complex binding; P:mitotic prometaphase; P:mitotic spindle organization; C:meiotic cohesin complex; P:cell division; P:mitotic metaphase/anaphase transition; C:cytoplasm; F:protein heterodimerization activity; F:microtubule motor activity; P:stem cell maintenance; P:DNA mediated transformation; C:chromosome, centromeric…
lchead_c148	selenophosphate synthetase 1	5	F:selenide, water dikinase activity; F:GTP binding; P:phosphorylation; P:cellular protein modification process; F:ATP binding	EC:2.7.9.3
lchead_c149	nuclear receptor-binding protein	14	P:protein phosphorylation; F:protein kinase activity; P:transcription initiation from RNA polymerase II promoter; F:receptor activity; F:ATP binding; C:cell cortex; P:ER to Golgi vesicle-mediated transport; C:endomembrane system; C:perinuclear region of cytoplasm; F:protein homodimerization activity; C:nucleoplasm; C:lamellipodium; C:membrane; P:signal transduction
lchead_c151	mortality factor 4 like 1	12	P:regulation of growth; P:histone H4 acetylation; F:protein N-terminus binding; P:histone H2A acetylation; P:regulation of transcription, DNA-dependent; P:histone deacetylation; P:double-strand break repair via homologous recombination; C:NuA4 histone acetyltransferase complex; P:cell proliferation; F:chromatin binding; C:Sin3 complex; P:chromatin remodeling
lchead_c152	cyclin-y-like protein 1-like	2	F:protein kinase binding; P:regulation of cyclin-dependent protein kinase activity
lchead_c153	vitamin k epoxide reductase subunit 1-like 1	5	F:hydrolase activity, hydrolyzing O-glycosyl compounds; P:vitamin K metabolic process; P:carbohydrate metabolic process; C:integral to membrane; F:carbohydrate binding	EC:3.2.1.0
lchead_c154	tetraspanin-5	3	P:cell adhesion; C:integral to membrane; P:cell proliferation
lchead_c157	ragulator complex protein lamtor1	13	F:protein binding; P:cellular protein localization; P:regulation of cholesterol esterification; C:lysosome; C:Golgi apparatus; C:Ragulator complex; P:positive regulation of TOR signaling cascade; P:regulation of cholesterol import; P:cell growth; P:regulation of cholesterol efflux; C:plasma membrane; P:cellular response to amino acid stimulus; P:cholesterol homeostasis
lchead_c159	glycinamide ribonucleotide synthetase-aminoimidazole ribonucleotide synthetase-glycinamide ribonucleotide transformylase	14	C:cytosol; P:camera-type eye development; P:purine nucleobase biosynthetic process; P:pigmentation; F:metal ion binding; P:methylation; F:ATP binding; F:phosphoribosylamine-glycine ligase activity; F:phosphoribosylformylglycinamidine cyclo-ligase activity; F:methyltransferase activity; F:phosphoribosylglycinamide formyltransferase activity; P:'de novo' IMP biosynthetic process; P:embryo developme…	EC:6.3.4.13; EC:6.3.3.1; EC:2.1.1.0; EC:2.1.2.2
lchead_c160	ribonucleoside-diphosphate reductase large subunit	14	C:cytosol; P:oxidation-reduction process; P:deoxyribonucleotide biosynthetic process; P:DNA replication; P:protein heterotetramerization; F:ATP binding; F:protein binding; C:ribonucleoside-diphosphate reductase complex; F:ribonucleoside-diphosphate reductase activity, thioredoxin disulfide as acceptor; C:nucleoplasm; P:nucleobase-containing small molecule interconversion; P:purine nucleobase meta…	EC:1.17.4.1
lchead_c162	inhibitor of growth protein 4	18	F:zinc ion binding; C:histone acetyltransferase complex; P:negative regulation of growth; P:negative regulation of transcription, DNA-dependent; P:negative regulation of cell proliferation; P:cell cycle arrest; P:DNA damage response, signal transduction by p53 class mediator resulting in transcription of p21 class mediator; F:transcription coactivator activity; P:positive regulation of apoptotic …
lchead_c163	regulator of nonsense transcripts 3a	13	C:exon-exon junction complex; C:cytosol; F:mRNA binding; C:nucleolus; F:nucleocytoplasmic transporter activity; P:nucleocytoplasmic transport; P:positive regulation of translation; F:protein binding; F:nucleotide binding; P:response to unfolded protein; P:nuclear-transcribed mRNA catabolic process, nonsense-mediated decay; C:plasma membrane; P:mRNA transport
lchead_c164	pci domain-containing protein 2	7	P:positive regulation of B cell differentiation; P:negative regulation of cysteine-type endopeptidase activity; P:negative regulation of apoptotic process; P:regulation of mRNA stability; P:positive regulation of mitotic cell cycle spindle assembly checkpoint; P:positive regulation of transcription, DNA-dependent; P:spleen development
lchead_c165	protein ndrg2-like	13	P:Wnt receptor signaling pathway; C:nucleolus; P:regulation of platelet-derived growth factor production; P:negative regulation of cytokine production; P:regulation of vascular endothelial growth factor production; C:centrosome; P:nervous system development; P:cell differentiation; C:growth cone; C:perinuclear region of cytoplasm; P:negative regulation of ERK1 and ERK2 cascade; C:Golgi apparatus;…
lchead_c166	mediator of rna polymerase ii transcription subunit 6	10	P:transcription initiation from RNA polymerase II promoter; P:positive regulation of transcription from RNA polymerase II promoter; F:DNA binding; P:stem cell maintenance; F:RNA polymerase II transcription cofactor activity; F:transcription factor binding; C:mediator complex; F:transcription coactivator activity; C:transcription factor complex;
lchead_c168	growth arrest and dna damage-inducible protein gadd45 gamma-like	6	P:regulation of cell cycle; P:negative regulation of protein kinase activity; P:activation of MAPKK activity; P:developmental process; P:response to stress; C:nucleus
lchead_c169	amino-terminal enhancer of split	13	P:regulation of growth; P:cellular response to extracellular stimulus; P:negative regulation of response to cytokine stimulus; P:organ morphogenesis; P:negative regulation of protein binding; P:skeletal system development; P:negative regulation of transcription from RNA polymerase II promoter; F:transcription corepressor activity; P:negative regulation of canonical Wnt receptor signaling pathway;…
lchead_c173	fibrillin 2	10	P:vasculogenesis; F:calcium ion binding; P:positive regulation of osteoblast differentiation; P:sequestering of TGFbeta in extracellular matrix; P:positive regulation of bone mineralization; F:extracellular matrix structural constituent; C:microfibril; P:notochord morphogenesis; P:embryonic limb morphogenesis; P:bone trabecula formation
lchead_c174	pre-rrna-processing protein tsr1 homolog	2	C:nucleolus; P:ribosome assembly
lchead_c176	pyridoxine-5 -phosphate oxidase	5	F:pyridoxamine-phosphate oxidase activity; F:FMN binding; P:pyridoxal phosphate biosynthetic process; P:oxidation-reduction process; P:pyridoxine biosynthetic process	EC:1.4.3.5
lchead_c178	gamma-glutamyl carboxylase	9	P:embryo development; C:endoplasmic reticulum membrane; C:microsome; P:response to vitamin K; F:vitamin binding; P:peptidyl-glutamic acid carboxylation; F:peptide binding; C:integral to membrane; F:gamma-glutamyl carboxylase activity
lchead_c179	cytoplasmic dynein 1 light intermediate chain 2	9	F:GTP binding; P:transport; C:centrosome; F:ATP binding; F:motor activity; P:metabolic process; C:cytoplasmic dynein complex; P:small GTPase mediated signal transduction; C:microtubule
lchead_c180	fas-associated factor 2	5	F:ubiquitin protein ligase binding; C:lipid particle; P:response to unfolded protein; F:ubiquitin binding; C:Cdc48p-Npl4p-Ufd1p AAA ATPase complex
lchead_c181	sumo-activating enzyme subunit 2	10	F:ligase activity; F:metal ion binding; F:enzyme activator activity; P:protein sumoylation; F:ATP binding; F:transcription factor binding; P:positive regulation of catalytic activity; F:SUMO activating enzyme activity; F:protein heterodimerization activity; C:transcription factor complex
lchead_c182	miller-dieker lissencephaly protein	66	C:astral microtubule; C:motile primary cilium; P:hippocampus development; F:protein homodimerization activity; P:negative regulation of JNK cascade; P:retrograde axon cargo transport; P:mitotic prometaphase; P:neuromuscular process controlling balance; C:axon part; P:establishment of mitotic spindle orientation; P:lipid catabolic process; C:growth cone; C:cell leading edge; F:heparin binding; P:p…	EC:2.3.1.149
lchead_c183	claudin 28b	6	F:identical protein binding; P:epiboly involved in gastrulation with mouth forming second; C:tight junction; C:integral to membrane; F:structural molecule activity; P:calcium-independent cell-cell adhesion
lchead_c185	uridine-cytidine kinase 2	15	C:cytosol; P:cellular response to oxygen levels; F:uridine kinase activity; P:CTP salvage; F:phosphotransferase activity, alcohol group as acceptor; P:pyrimidine nucleobase metabolic process; F:ATP binding; C:microsome; F:protein binding; P:phosphorylation; P:UMP salvage; P:pyrimidine nucleoside salvage; P:protein deubiquitination; P:response to axon injury; P:feeding behavior	EC:2.7.1.48; EC:2.7.1.0
lchead_c187	microtubule-actin cross-linking factor 1	21	P:establishment or maintenance of cell polarity; P:oocyte animal/vegetal axis specification; C:actin cytoskeleton; P:regulation of focal adhesion assembly; P:posttranslational protein targeting to membrane; F:calcium ion binding; P:regulation of microtubule-based process; P:regulation of epithelial cell migration; C:microtubule; P:cell cycle arrest; F:actin binding; F:microtubule binding; P:wound…	EC:3.6.1.3
lchead_c189	nck-associated protein 1	22	P:zygotic determination of anterior/posterior axis, embryo; P:embryonic foregut morphogenesis; P:central nervous system development; P:establishment or maintenance of actin cytoskeleton polarity; P:mesodermal cell migration; P:apical protein localization; P:lamellipodium assembly; P:paraxial mesoderm morphogenesis; C:integral to membrane; P:apoptotic process; P:regulation of protein localization;…
lchead_c190	glypican 4	18	P:gastrulation with mouth forming second; C:insoluble fraction; P:cartilage development; F:heparan sulfate proteoglycan binding; C:external side of plasma membrane; P:proteoglycan biosynthetic process; P:regulation of cell migration; P:establishment of cell polarity involved in gastrulation cell migration; P:unidimensional cell growth; C:proteinaceous extracellular matrix; C:anchored to membrane;…
lchead_c193	1-phosphatidylinositol- -bisphosphate phosphodiesterase delta-1-like	9	P:intracellular signal transduction; F:signal transducer activity; F:phospholipid binding; C:intracellular; F:phosphatidylinositol phospholipase C activity; F:calcium ion binding; ; P:phospholipid catabolic process; P:diacylglycerol metabolic process	EC:3.1.4.11
lchead_c194	bifunctional coenzyme a synthase	8	P:coenzyme A biosynthetic process; F:dephospho-CoA kinase activity; C:nucleolus; C:mitochondrial outer membrane; F:ATP binding; P:phosphorylation; F:pantetheine-phosphate adenylyltransferase activity; P:pantothenate biosynthetic process	EC:2.7.1.24; EC:2.7.7.3
lchead_c195	mps one binder kinase activator-like 2c	3	F:kinase activity; F:metal ion binding; P:phosphorylation
lchead_c197	protein fam171a2-like	2	C:nucleus; P:DNA replication
lchead_c198	palmitoyl-protein thioesterase 2	4	C:lysosome; C:endoplasmic reticulum; F:palmitoyl-(protein) hydrolase activity; P:cellular protein modification process	EC:3.1.2.22
lchead_c200	polypyrimidine tract-binding protein 2	6	F:mRNA binding; C:spliceosomal complex; P:mRNA splice site selection; P:negative regulation of RNA splicing; F:protein binding; F:nucleotide binding
lchead_c201	protein fam40a-like	5	C:cytoplasm; P:regulation of cell morphogenesis; F:protein binding; P:cortical actin cytoskeleton organization; C:nucleus
lchead_c202	eukaryotic translation initiation factor 4 gamma 1	1	F:nucleic acid binding
lchead_c203	autophagy-related protein 13 isoform 2	5	P:autophagic vacuole assembly; C:ULK1-ATG13-FIP200 complex; F:protein kinase binding; C:cytosol; C:pre-autophagosomal structure
lchead_c204	rna-binding protein 42	5	P:lens development in camera-type eye; F:RNA binding; C:cytoplasm; C:nucleus; F:nucleotide binding
lchead_c206	activating transcription factor 1	20	P:nerve growth factor receptor signaling pathway; P:Toll signaling pathway; P:toll-like receptor 4 signaling pathway; P:toll-like receptor 2 signaling pathway; P:TRIF-dependent toll-like receptor signaling pathway; F:protein heterodimerization activity; C:transcription factor complex; F:RNA polymerase II distal enhancer sequence-specific DNA binding transcription factor activity; P:response to or…
lchead_c207	luc7-like 2 ( cerevisiae)	3	F:metal ion binding; C:nuclear speck; F:enzyme binding
lchead_c208	voltage-dependent calcium channel gamma-1 subunit	5	P:calcium ion transmembrane transport; F:voltage-gated calcium channel activity; C:voltage-gated calcium channel complex; P:muscle contraction; P:regulation of calcium ion transport via voltage-gated calcium channel activity
lchead_c209	flotillin 2	8	C:endosome; C:cell surface; C:membrane fraction; P:epidermis development; C:endocytic vesicle; P:cell adhesion; C:acrosomal membrane; C:flotillin complex
lchead_c211	guanylate kinase	7	F:guanylate kinase activity; P:purine nucleotide metabolic process; F:ATP binding; P:nucleobase-containing small molecule interconversion; C:cytosol; P:nucleotide phosphorylation; P:purine nucleobase metabolic process	EC:2.7.4.8
lchead_c212	sulfotransferase 6b1	2	F:sulfotransferase activity; P:response to chemical stimulus	EC:2.8.2.0
lchead_c214	transmembrane protein 49	10	P:cell junction assembly; P:cell-cell adhesion; C:endoplasmic reticulum-Golgi intermediate compartment membrane; C:plasma membrane; C:autophagic vacuole membrane; C:integral to membrane; P:regulation of autophagy; C:endoplasmic reticulum; C:pre-autophagosomal structure; P:embryo implantation
lchead_c215	atp synthase subunit mitochondrial precursor	23	P:angiogenesis; F:proton-transporting ATPase activity, rotational mechanism; F:hydrogen-exporting ATPase activity, phosphorylative mechanism; P:negative regulation of cell adhesion involved in substrate-bound cell migration; P:receptor-mediated endocytosis; P:ADP biosynthetic process; F:hydrogen ion transporting ATP synthase activity, rotational mechanism; F:lipoprotein particle receptor activity…	EC:3.6.3.6
lchead_c216	tax1-binding protein 1 homolog	3	P:apoptotic process; P:negative regulation of NF-kappaB transcription factor activity; F:kinase binding
lchead_c217	schwannomin interacting protein 1	13	P:skeletal system morphogenesis; P:smooth muscle tissue development; P:estrogen metabolic process; P:platelet-derived growth factor receptor signaling pathway; P:fibroblast migration; P:face morphogenesis; P:luteinization; P:post-embryonic development; P:nitrogen compound metabolic process; P:kidney development; F:protein homodimerization activity; P:palate development; C:cytoplasm
lchead_c219	upf0472 protein c16orf72 homolog	1	P:response to chemical stimulus
lchead_c221	adenylosuccinate synthetase isozyme 1	22	P:glutamine metabolic process; C:membrane; P:response to muscle activity; P:IMP metabolic process; P:cellular response to electrical stimulus; F:phosphate ion binding; P:'de novo' AMP biosynthetic process; F:GTP binding; P:GTP catabolic process; P:purine nucleobase metabolic process; C:cytosol; P:aspartate metabolic process; F:adenylosuccinate synthase activity; P:response to starvation; F:magnes…	EC:6.3.4.4
lchead_c223	ras-related protein rab-25	9	P:pseudopodium organization; P:positive regulation of cell proliferation; F:GTP binding; C:plasma membrane; F:protein binding; C:pseudopodium; C:cytoplasmic vesicle; P:small GTPase mediated signal transduction; P:protein transport
lchead_c225	spectrin beta brain 1	16	C:protein complex; C:nucleolus; P:SMAD protein import into nucleus; F:ankyrin binding; P:protein targeting to plasma membrane; F:phospholipid binding; P:cytokinesis after mitosis; F:protein complex binding; P:Golgi to plasma membrane protein transport; C:spectrin; F:actin binding; P:common-partner SMAD protein phosphorylation; C:cuticular plate; F:structural constituent of cytoskeleton; C:plasma …
lchead_c226	tsc22 domain member 1	9	P:regulation of transcription, DNA-dependent; P:positive regulation of apoptotic process; F:sequence-specific DNA binding transcription factor activity; P:positive regulation of cell proliferation; C:cytoplasm; P:negative regulation of apoptotic process; P:transcription from RNA polymerase II promoter; C:transcription factor complex;
lchead_c227	bone morphogenetic protein 3	10	C:membrane-bounded vesicle; P:positive regulation of transcription from RNA polymerase II promoter; F:BMP receptor binding; C:extracellular space; P:multicellular organismal process; F:growth factor activity; P:developmental process; P:signal transduction; P:cell proliferation; P:growth
lchead_c230	wingless-type mmtv integration site family member 5a	113	P:positive regulation of fibroblast proliferation; P:male gonad development; P:response to organic cyclic compound; P:positive regulation of cell-cell adhesion mediated by cadherin; P:optic cup formation involved in camera-type eye development; P:epithelial to mesenchymal transition; P:palate development; P:positive regulation of JNK cascade; P:lens development in camera-type eye; P:negative regu…
lchead_c231	prolyl 3-hydroxylase 1	13	F:L-ascorbic acid binding; C:plasma membrane; F:iron ion binding; F:procollagen-proline 3-dioxygenase activity; P:collagen metabolic process; P:cell growth; P:collagen fibril organization; F:oxidoreductase activity, acting on single donors with incorporation of molecular oxygen, incorporation of two atoms of oxygen; P:regulation of ossification; C:nucleus; C:basement membrane; C:endoplasmic retic…	EC:1.14.11.7; EC:1.13.11.0
lchead_c233	protein hexim1	9	P:negative regulation of cyclin-dependent protein kinase activity; C:nucleolus; F:cyclin-dependent protein kinase inhibitor activity; P:heart development; P:negative regulation of transcription from RNA polymerase II promoter; F:protein binding; C:cytoplasm; F:snRNA binding; P:cell cycle arrest
lchead_c234	long-chain-fatty-acid-- ligase 4	20	P:positive regulation of cell growth; P:dendritic spine development; P:response to interleukin-15; P:embryonic process involved in female pregnancy; C:microsome; C:integral to membrane; C:endoplasmic reticulum membrane; F:arachidonate-CoA ligase activity; C:mitochondrial outer membrane; P:triglyceride biosynthetic process; C:neuronal cell body; F:long-chain fatty acid-CoA ligase activity; P:long-…	EC:6.2.1.15; EC:6.2.1.3
lchead_c235	myotubularin-related protein 6	8	C:cytoplasm; F:protein tyrosine phosphatase activity; F:protein serine/threonine phosphatase activity; F:calcium-activated potassium channel activity; P:peptidyl-tyrosine dephosphorylation; P:tyrosine metabolic process; C:protein serine/threonine phosphatase complex; P:potassium ion transport	EC:3.1.3.48
lchead_c236	wd repeat-containing protein 82	6	C:Set1C/COMPASS complex; F:histone methyltransferase activity (H3-K4 specific); P:histone H3-K4 methylation; C:PTW/PP1 phosphatase complex; C:chromatin; F:actin binding
lchead_c237	paladin	2	C:cytosol; P:angiogenesis
lchead_c239	major facilitator superfamily domain-containing protein 2a-like	4	C:integral to membrane; C:endoplasmic reticulum membrane; P:transport; C:plasma membrane
lchead_c240	ornithine aminotransferase	5	F:pyridoxal phosphate binding; F:ornithine-oxo-acid transaminase activity; C:mitochondrion; P:arginine metabolic process; P:proline metabolic process	EC:2.6.1.13
lchead_c241	protein associated with topoisomerase ii homolog 1	14	F:translation repressor activity; C:cytosol; F:G-quadruplex RNA binding; F:poly(U) RNA binding; P:deadenylation-dependent decapping of nuclear-transcribed mRNA; P:negative regulation of translation; C:intracellular membrane-bounded organelle; C:CCR4-NOT complex; C:cytoplasmic mRNA processing body; P:cytoplasmic mRNA processing body assembly; F:poly(G) RNA binding; F:protein binding; P:exonucleoly…
lchead_c242	protein gpr108	1	C:integral to membrane
lchead_c243	angiopoietin-related protein 4 precursor	11	F:receptor binding; P:negative regulation of lipase activity; P:negative regulation of apoptotic process; P:lipid homeostasis; P:positive regulation of biological process; P:response to bacterium; P:lipid metabolic process; C:extracellular region part; F:enzyme inhibitor activity; P:developmental process; P:signal transduction
lchead_c244	kelch-like protein 31	1	P:regulation of transcription, DNA-dependent
lchead_c245	exocyst complex component 5	8	P:post-Golgi vesicle-mediated transport; P:determination of left/right symmetry; P:vesicle docking; P:exocytosis; F:protein N-terminus binding; P:pronephros development; C:cytosol; P:protein transport
lchead_c246	an1-type zinc finger protein 5	4	P:system development; F:DNA binding; P:cellular process; F:zinc ion binding
lchead_c247	tetraspanin 18	1	C:integral to membrane
lchead_c248	methyltransferase-like protein 21a	3	C:integral to membrane; F:methyltransferase activity; P:methylation	EC:2.1.1.0
lchead_c249	sec1 family domain-containing protein 1 isoform 2	16	P:response to hypoxia; F:protein N-terminus binding; C:Golgi cisterna membrane; P:post-Golgi vesicle-mediated transport; P:regulation of ER to Golgi vesicle-mediated transport; P:retrograde vesicle-mediated transport, Golgi to ER; P:fin regeneration; P:response to toxin; C:Golgi transport complex; C:cis-Golgi network; F:syntaxin binding; C:endoplasmic reticulum membrane; C:Golgi-associated vesicl…
lchead_c250	late secretory pathway protein avl9 homolog	1	C:integral to membrane
lchead_c251	f-box wd repeat-containing protein 7 isoform 2	27	F:sequence-specific DNA binding transcription factor activity; P:regulation of lipid storage; P:positive regulation of ERK1 and ERK2 cascade; P:regulation of protein localization; C:endoplasmic reticulum; P:negative regulation of SREBP signaling pathway; P:SCF-dependent proteasomal ubiquitin-dependent protein catabolic process; P:cellular response to UV; P:response to DNA damage stimulus; C:perin…
lchead_c252	cortactin	8	F:proline-rich region binding; C:cytoskeleton; C:soluble fraction; C:lamellipodium; C:ruffle; C:cell cortex; P:brain development; P:receptor-mediated endocytosis
lchead_c253	rrna methyltransferase 3-like	5	C:nucleolus; F:nucleic acid binding; P:RNA methylation; P:rRNA processing; F:methyltransferase activity	EC:2.1.1.0
lchead_c254	adp-ribosylation factor 6	29	F:GTP binding; P:positive regulation of actin filament polymerization; P:apoptotic process; P:negative regulation of receptor-mediated endocytosis; P:positive regulation of establishment of protein localization in plasma membrane; C:recycling endosome; P:protein transport; P:cortical actin cytoskeleton organization; P:liver development; P:epiboly involved in gastrulation with mouth forming second…
lchead_c255	peptidyl-prolyl cis-trans isomerase fkbp10-like	7	P:protein folding; F:FK506 binding; F:protein binding; F:calcium ion binding; P:protein peptidyl-prolyl isomerization; C:membrane; F:peptidyl-prolyl cis-trans isomerase activity	EC:5.2.1.8
lchead_c256	ras-related protein rab-11b	11	P:cell cycle; C:mitochondrion; P:small GTPase mediated signal transduction; F:GDP binding; C:cytoplasmic membrane-bounded vesicle; P:GTP catabolic process; P:cellular component movement; F:GTPase activity; P:protein transport; F:GTP binding; C:plasma membrane
lchead_c257	sterol carrier protein 2	19	P:protein dephosphorylation; F:sterol binding; P:negative regulation of cell migration; F:propionyl-CoA C2-trimethyltridecanoyltransferase activity; P:peroxisome organization; C:peroxisome; C:mitochondrion; C:nucleolus; F:propanoyl-CoA C-acyltransferase activity; F:metal ion binding; P:acyl-CoA metabolic process; C:extracellular space; P:negative regulation of cell proliferation; P:lipid transpor…	EC:2.3.1.154; EC:2.3.1.176
lchead_c258	nucleolar complex protein 2 homolog	13	F:p53 binding; P:negative regulation of B cell apoptotic process; P:negative regulation of transcription from RNA polymerase II promoter; F:transcription corepressor activity; F:nucleosomal histone binding; P:nucleolus to nucleoplasm transport; C:chromatin assembly complex; C:nucleolus; F:repressing transcription factor binding; P:negative regulation of histone acetylation; P:cellular response to…
lchead_c259	nuclear pore complex protein nup85	12	P:lamellipodium assembly; C:nuclear pore outer ring; C:nuclear membrane; C:spindle pole; F:CCR2 chemokine receptor binding; P:cytokine-mediated signaling pathway; P:macrophage chemotaxis; C:condensed chromosome kinetochore; C:cytoplasm; P:protein transport; C:plasma membrane; P:mRNA transport
lchead_c260	rna-binding protein 38-like	11	P:3'-UTR-mediated mRNA stabilization; F:nucleotide binding; F:mRNA 3'-UTR binding; P:regulation of RNA splicing; P:mRNA processing; C:cytosol; P:regulation of myotube differentiation; P:negative regulation of cell proliferation; P:DNA damage response, signal transduction by p53 class mediator resulting in transcription of p21 class mediator; C:nucleus; P:DNA damage response, signal transduction b…
lchead_c261	sumo-conjugating enzyme ubc9	26	C:fibrillar center; P:negative regulation of transcription from RNA polymerase II promoter; P:proteasomal ubiquitin-dependent protein catabolic process; P:multicellular organismal development; F:protein C-terminus binding; C:PML body; P:positive regulation of intracellular steroid hormone receptor signaling pathway; F:SUMO ligase activity; P:positive regulation of sequence-specific DNA binding tr…	EC:6.3.2.19
lchead_c263	nucleobindin 1	7	C:microtubule cytoskeleton; C:membrane; C:extracellular space; C:endoplasmic reticulum-Golgi intermediate compartment; C:Golgi apparatus; F:calcium ion binding; F:DNA binding
lchead_c264	gc-rich sequence dna-binding factor	5	F:sequence-specific DNA binding transcription factor activity; F:DNA binding; P:regulation of transcription, DNA-dependent; C:transcription factor complex;
lchead_c265	lysosome-associated membrane glycoprotein 1-like	4	C:integral to plasma membrane; C:membrane fraction; C:late endosome; C:lysosome
lchead_c267	novel protein	2	F:unfolded protein binding; F:heat shock protein binding
lchead_c268	transcription elongation factor spt5 isoform 1	18	P:7-methylguanosine mRNA capping; P:negative regulation of transcription from RNA polymerase II promoter; P:negative regulation of DNA-dependent transcription, elongation; P:positive regulation of transcription elongation from RNA polymerase II promoter; P:positive regulation of macroautophagy; P:response to organic substance; F:translation elongation factor activity; P:retroviral genome replicat…
lchead_c269	cytokine receptor-like factor 3	7	P:positive regulation of JAK-STAT cascade; P:positive regulation of transcription from RNA polymerase II promoter; P:negative regulation of cell growth; P:positive regulation of cell cycle arrest; F:receptor activity; P:negative regulation of S phase of mitotic cell cycle; C:cytoplasm
lchead_c270	eukaryotic initiation factor 4a-ii	12	F:translation initiation factor activity; C:eukaryotic translation initiation factor 4F complex; C:cytosol; P:nuclear-transcribed mRNA poly(A) tail shortening; F:ATP-dependent helicase activity; P:ATP catabolic process; P:cytokine-mediated signaling pathway; F:ATP binding; F:protein binding; P:regulation of translational initiation; P:interspecies interaction between organisms; C:ribosome
lchead_c272	gdp dissociation inhibitor 1	11	C:cytosol; C:protein complex; C:midbody; F:protein binding; C:synaptosome; P:positive regulation of GTPase activity; P:regulation of small GTPase mediated signal transduction; F:GTPase activator activity; F:Rab GDP-dissociation inhibitor activity; P:protein transport; P:response to calcium ion
lchead_c273	far upstream element-binding protein 2	12	F:mRNA 3'-UTR binding; C:cytosol; P:transport; C:cytoplasmic stress granule; C:nucleolus; P:RNA splicing, via transesterification reactions; C:dendrite; P:mRNA metabolic process; F:protein binding; C:neuronal cell body; P:transcription, DNA-dependent; C:nucleoplasm
lchead_c275	heat shock cognate 70	2	F:ATP binding; P:response to stress
lchead_c276	transcription elongation factor a 1	16	F:translation elongation factor activity; P:transcription-coupled nucleotide-excision repair; F:zinc ion binding; C:collagen; C:nucleolus; P:positive regulation of transcription from RNA polymerase II promoter; P:positive regulation of viral transcription; F:DNA binding; P:erythrocyte differentiation; P:transcription elongation from RNA polymerase II promoter; F:protein binding; P:regulation of D…
lchead_c277	antizyme inhibitor 1	6	P:polyamine biosynthetic process; F:enzyme inhibitor activity; C:cytosol; P:negative regulation of catalytic activity; F:catalytic activity; P:regulation of cellular amino acid metabolic process
lchead_c278	rna-binding raly-like	1	F:nucleic acid binding
lchead_c279	tho complex subunit 1	14	C:nuclear matrix; F:RNA binding; C:nucleolus; P:apoptotic process; C:nuclear speck; P:RNA splicing; F:DNA binding; C:THO complex part of transcription export complex; F:protein binding; P:regulation of DNA-dependent transcription, elongation; P:signal transduction; P:mRNA processing; C:cytoplasm; P:intronless viral mRNA export from host nucleus
lchead_c280	alpha- -mannosyltransferase alg2	22	F:alpha-1,3-mannosyltransferase activity; C:membrane fraction; F:calcium-dependent protein binding; P:response to calcium ion; F:protein N-terminus binding; P:protein glycosylation in endoplasmic reticulum; F:calcium ion binding; C:endoplasmic reticulum membrane; F:binding, bridging; P:dolichol-linked oligosaccharide biosynthetic process; P:intracellular protein transport; P:induction of apoptosi…
lchead_c281	non-muscle caldesmon	9	C:cytosol; F:calmodulin binding; F:actin binding; P:cellular component movement; F:myosin binding; P:muscle contraction; C:plasma membrane; F:tropomyosin binding; C:myosin complex
lchead_c282	peptidyl-prolyl cis-trans isomerase g	9	C:cytoplasm; C:nucleolus; P:protein folding; P:RNA splicing; F:cyclosporin A binding; C:nuclear speck; C:nuclear matrix; P:protein peptidyl-prolyl isomerization; F:peptidyl-prolyl cis-trans isomerase activity	EC:5.2.1.8
lchead_c283	phosphatidylinositide phosphatase sac1	6	C:integral to endoplasmic reticulum membrane; F:phosphatidylinositol-3-phosphatase activity; F:phosphatidylinositol-4-phosphate phosphatase activity; C:Golgi apparatus; P:phosphatidylinositol dephosphorylation; F:phosphatidylinositol bisphosphate phosphatase activity	EC:3.1.3.64
lchead_c284	mitochondrial import receptor subunit tom20 homolog	9	P:cellular protein metabolic process; F:P-P-bond-hydrolysis-driven protein transmembrane transporter activity; C:integral to membrane; C:mitochondrial outer membrane translocase complex; F:receptor activity; P:protein targeting to mitochondrion; F:unfolded protein binding; C:chloroplast envelope; P:signal transduction
lchead_c285	tryptophanyl-trna synthetase	9	C:cytosol; C:soluble fraction; F:tryptophan-tRNA ligase activity; P:negative regulation of cell proliferation; P:tryptophanyl-tRNA aminoacylation; F:ATP binding; F:protein binding; P:regulation of angiogenesis; P:tryptophan metabolic process	EC:6.1.1.2
lchead_c286	insulin-like growth factor binding protein 2	11	P:angiogenesis; P:regulation of insulin-like growth factor receptor signaling pathway; P:negative regulation of DNA replication; F:insulin-like growth factor I binding; P:regulation of cell growth; P:heart development; P:negative regulation of cell proliferation; C:extracellular region; P:negative regulation of multicellular organism growth; P:negative regulation of developmental growth; F:insuli…
lchead_c287	ribose-5-phosphate isomerase	8	C:soluble fraction; P:pentose-phosphate shunt, non-oxidative branch; C:microsome; F:monosaccharide binding; P:ribose phosphate metabolic process; F:ribose-5-phosphate isomerase activity; C:cytosol; P:carbon utilization	EC:5.3.1.6
lchead_c288	dnaj homolog subfamily c member 2	15	P:chromatin modification; P:'de novo' cotranslational protein folding; C:cytosol; F:histone binding; C:nuclear membrane; P:negative regulation of cell growth; P:DNA replication; F:ubiquitin binding; F:DNA binding; P:G2 phase of mitotic cell cycle; F:unfolded protein binding; P:positive regulation of transcription, DNA-dependent; F:chromatin binding; F:Hsp70 protein binding; C:chromatin
lchead_c290	suppressor of tumorigenicity 14 protein	4	C:integral to plasma membrane; F:serine-type endopeptidase activity; P:epidermis development; P:proteolysis	EC:3.4.21.0
lchead_c291	orphan transporter short splicing variant	8	C:integral to plasma membrane; P:leucine transport; P:neurotransmitter transport; P:sodium ion export; F:neurotransmitter:sodium symporter activity; P:proline transport; F:proline:sodium symporter activity; P:polyamine transport
lchead_c292	u3 small nucleolar rna-associated protein 15 homolog	4	C:cytoplasm; C:nucleolus; P:positive regulation of angiogenesis; P:rRNA processing
lchead_c293	phosphate cytidylyltransferase ethanolamine	5	P:protein deacetylation; P:phosphatidylethanolamine biosynthetic process; F:NAD+ binding; F:zinc ion binding; F:ethanolamine-phosphate cytidylyltransferase activity	EC:2.7.7.14
lchead_c294	zinc finger rna-binding protein	8	C:cytoplasm; C:nucleolus; F:DNA binding; F:RNA binding; F:protein binding; P:multicellular organismal development; C:chromosome; F:zinc ion binding
lchead_c295	cop9 signalosome complex subunit 1	4	C:cytoplasm; F:protein binding; C:signalosome; P:cullin deneddylation
lchead_c296	bromodomain-containing protein 3	5	P:regulation of transcription from RNA polymerase II promoter; F:chromatin binding; F:histone acetyl-lysine binding; C:nucleus; C:chromatin
lchead_c297	dynactin subunit 6	6	P:metabolic process; C:dynactin complex; F:dynein binding; C:centrosome; F:transferase activity; C:dynein complex
lchead_c298	diamine acetyltransferase 2-like	2	F:N-acetyltransferase activity; P:acyl-carrier-protein biosynthetic process
lchead_c299	glycerophosphocholine phosphodiesterase gpcpd1	8	P:glycerol metabolic process; P:intracellular signal transduction; C:intracellular; F:phospholipase C activity; F:glycerophosphodiester phosphodiesterase activity; F:starch binding; ; P:phospholipid catabolic process	EC:3.1.4.46
lchead_c300	smarca4 protein	67	C:WINAC complex; P:embryonic retina morphogenesis in camera-type eye; C:SWI/SNF complex; P:cell morphogenesis; P:methylation-dependent chromatin silencing; P:DNA methylation on cytosine within a CG sequence; F:protein N-terminus binding; C:soluble fraction; P:positive regulation of sequence-specific DNA binding transcription factor activity; P:negative regulation of S phase of mitotic cell cycle;…
lchead_c301	thioredoxin	14	P:response to radiation; P:translation; P:glycerol ether metabolic process; C:ribosome; P:positive regulation of DNA binding; P:regulation of protein import into nucleus, translocation; P:oxidation-reduction process; P:cell redox homeostasis; F:structural constituent of ribosome; F:electron carrier activity; P:transcription, DNA-dependent; F:protein disulfide oxidoreductase activity; P:ribosome b…
lchead_c302	hexokinase 1	20	P:transmembrane transport; C:cytosol; F:hexokinase activity; C:nucleolus; P:glucose transport; C:mitochondrial outer membrane; P:carbohydrate phosphorylation; F:ATP binding; F:protein binding; C:membrane raft; P:glycolysis; P:small molecule metabolic process; P:starch metabolic process; P:sucrose metabolic process; P:fructose metabolic process; P:galactose metabolic process; P:mannose metabolic p…	EC:2.7.1.1
lchead_c303	nuclear factor erythroid 2-related factor 2	8	P:response to chemical stimulus; C:cytoplasm; F:protein heterodimerization activity; C:transcription factor complex; F:DNA binding; F:sequence-specific DNA binding transcription factor activity; P:positive regulation of transcription, DNA-dependent;
lchead_c304	protein lin-7 homolog c	12	F:cytoskeletal protein binding; C:tight junction; P:maintenance of epithelial cell apical/basal polarity; P:exocytosis; F:PDZ domain binding; F:L27 domain binding; P:neurotransmitter secretion; C:synaptosome; C:postsynaptic membrane; C:basolateral plasma membrane; C:postsynaptic density; P:protein transport
lchead_c305	tm2 domain-containing protein 3-like	1	C:integral to membrane
lchead_c306	dolichyl-diphosphooligosaccharide--protein glycosyltransferase subunit 1-like	8	C:oligosaccharyltransferase complex; C:rough microsome; P:protein N-linked glycosylation via asparagine; C:integral to membrane; P:post-translational protein modification; C:melanosome; P:SRP-dependent cotranslational protein targeting to membrane; F:dolichyl-diphosphooligosaccharide-protein glycotransferase activity	EC:2.4.1.119
lchead_c307	heat shock protein 70	29	C:neuron projection; F:receptor binding; P:cellular membrane organization; P:neurotransmitter secretion; C:melanosome; F:ADP binding; P:negative regulation of transcription, DNA-dependent; C:nucleolus; C:cytosol; C:cell surface; C:neuronal cell body; P:regulation of cell cycle; F:unfolded protein binding; C:extracellular vesicular exosome; P:chaperone mediated protein folding requiring cofactor; …
lchead_c308	spindlin 1	8	C:cytoplasm; P:gamete generation; F:DNA binding; P:multicellular organismal development; C:spindle; F:methylated histone residue binding; P:female meiosis; C:nucleus
lchead_c309	ras-related protein rab-3c	10	C:cytosol; P:calcium ion-dependent exocytosis; P:small GTPase mediated signal transduction; C:synaptic vesicle; P:regulation of exocytosis; P:neurotransmitter secretion; F:protein binding; P:protein transport; F:GTP binding; C:plasma membrane
lchead_c311	protein cnppd1-like	3	C:integral to membrane; F:protein kinase binding; P:regulation of cyclin-dependent protein kinase activity
lchead_c312	transitional endoplasmic reticulum atpase	35	P:ATP-dependent chromatin remodeling; P:ER-associated protein catabolic process; F:receptor binding; F:nucleosome binding; P:regulation of apoptotic process; C:chromatin remodeling complex; C:microsome; P:activation of cysteine-type endopeptidase activity involved in apoptotic process; F:polyubiquitin binding; P:double-strand break repair; C:nucleolus; C:cytosol; P:positive regulation of proteaso…	EC:3.6.1.3
lchead_c313	coronin-2b	5	P:actin cytoskeleton organization; C:membrane; C:cytoplasm; F:actin filament binding; C:actin cytoskeleton
lchead_c314	protein phosphatase 1b	6	C:protein serine/threonine phosphatase complex; F:manganese ion binding; P:peptidyl-threonine dephosphorylation; F:protein serine/threonine phosphatase activity; P:negative regulation of transforming growth factor beta receptor signaling pathway; F:magnesium ion binding
lchead_c317	selenium-binding protein 1	6	C:nucleolus; F:selenium binding; C:membrane; P:brown fat cell differentiation; C:cytosol; P:protein transport
lchead_c318	rio kinase 2	4	P:protein phosphorylation; F:ATP binding; F:protein serine/threonine kinase activity; P:serine family amino acid metabolic process	EC:2.7.11.0
lchead_c319	collagen alpha-1 chain	14	P:proteoglycan metabolic process; P:embryonic skeletal system morphogenesis; P:ventricular cardiac muscle tissue morphogenesis; F:protein binding, bridging; P:ossification; P:detection of mechanical stimulus involved in sensory perception of sound; P:inner ear morphogenesis; F:extracellular matrix binding; C:collagen type XI; P:visual perception; P:collagen fibril organization; P:chondrocyte deve…
lchead_c320	desmoplakin	19	P:wound healing; P:peptide cross-linking; P:desmosome organization; F:transferase activity, transferring phosphorus-containing groups; F:protein binding, bridging; P:cell-cell adhesion; C:mitochondrion; P:keratinocyte differentiation; P:adherens junction organization; F:ATP binding; P:skin development; P:intermediate filament cytoskeleton organization; C:extracellular matrix; C:basolateral plasma…
lchead_c321	interleukin enhancer-binding factor 3 homolog	10	C:mitochondrion; C:nucleolus; P:protein methylation; F:enzyme binding; F:DNA binding; F:double-stranded RNA binding; P:M phase; C:ribonucleoprotein complex; P:negative regulation of transcription, DNA-dependent; P:positive regulation of transcription, DNA-dependent
lchead_c322	nanos homolog 1	9	F:translation repressor activity; C:germ plasm; F:RNA binding; P:negative regulation of translation; F:zinc ion binding; P:germ cell migration; C:perinuclear region of cytoplasm; P:germ cell development;
lchead_c323	c-src tyrosine kinase	31	P:negative regulation of bone resorption; P:negative regulation of Golgi to plasma membrane protein transport; P:convergent extension involved in gastrulation; F:protein C-terminus binding; P:negative regulation of kinase activity; P:brain development; P:positive regulation of MAP kinase activity; P:T cell costimulation; C:cytosol; C:membrane raft; P:platelet activation; P:oligodendrocyte differe…	EC:2.7.10.2
lchead_c324	c-1-tetrahydrofolate cytoplasmic	15	P:methionine biosynthetic process; P:oxidation-reduction process; P:purine nucleotide biosynthetic process; C:mitochondrion; P:histidine catabolic process; P:histidine biosynthetic process; F:methylenetetrahydrofolate dehydrogenase (NADP+) activity; P:folic acid-containing compound biosynthetic process; F:methenyltetrahydrofolate cyclohydrolase activity; F:formyltetrahydrofolate dehydrogenase act…	EC:1.5.1.5; EC:3.5.4.9; EC:1.5.1.6; EC:6.3.4.3
lchead_c325	c1orf31	5	F:cytochrome-c oxidase activity; C:mitochondrion; P:mitochondrial electron transport, cytochrome c to oxygen; P:proton transport; C:respiratory chain complex IV	EC:1.9.3.1
lchead_c326	ubiquitin conjugation factor e4 b	14	P:response to UV; P:response to endoplasmic reticulum stress; P:protein folding; P:protein polyubiquitination; P:apoptotic process; P:ventricular trabecula myocardium morphogenesis; P:neuron projection development; F:enzyme binding; P:protein ubiquitination involved in ubiquitin-dependent protein catabolic process; C:ubiquitin ligase complex; F:ubiquitin-ubiquitin ligase activity; F:unfolded prot…
lchead_c327	suppressor of tumorigenicity 14 protein homolog	6	C:basolateral plasma membrane; C:extracellular space; P:epidermis development; C:extrinsic to plasma membrane; F:serine-type peptidase activity; P:proteolysis
lchead_c328	er membrane protein complex subunit 1 precursor	1	C:ER membrane protein complex
lchead_c329	116 kda u5 small nuclear ribonucleoprotein component	12	F:translation elongation factor activity; C:Cajal body; C:nucleolus; C:nuclear speck; P:GTP catabolic process; F:protein binding; P:nuclear mRNA splicing, via spliceosome; F:GTPase activity; C:catalytic step 2 spliceosome; F:GTP binding; C:ribosome; P:regulation of translational elongation
lchead_c331	dystrobrevin alpha	11	C:cytoplasm; C:microsome; C:cell junction; P:neuromuscular synaptic transmission; C:plasma membrane; F:protein binding; P:striated muscle contraction; F:calcium ion binding; P:signal transduction; F:zinc ion binding; C:synapse
lchead_c332	collagen type i alpha 1	41	P:negative regulation of cell-substrate adhesion; P:regulation of ossification; P:visual perception; P:response to peptide hormone stimulus; P:axon guidance; P:protein heterotrimerization; P:response to hydrogen peroxide; P:intramembranous ossification; P:cellular response to amino acid stimulus; P:tooth mineralization; F:platelet-derived growth factor binding; P:protein transport; P:collagen fib…
lchead_c333	pre-mrna 3 end processing protein wdr33	5	C:nucleolus; P:spermatogenesis; P:mRNA processing; P:postreplication repair; C:collagen
lchead_c335	atp-binding sub-family f member 1	14	C:nucleoplasm; F:protein binding; F:ribosome binding; C:nuclear envelope; F:translation factor activity, nucleic acid binding; C:polysomal ribosome; P:inflammatory response; F:ATPase activity; P:ATP catabolic process; F:translation activator activity; F:ATP binding; P:ribosome biogenesis; ; P:positive regulation of translational initiation	EC:3.6.1.3
lchead_c336	poly -specific ribonuclease parn isoform 1	13	F:mRNA 3'-UTR binding; C:cytosol; P:nucleic acid phosphodiester bond hydrolysis; P:RNA modification; P:nuclear-transcribed mRNA poly(A) tail shortening; C:nucleolus; F:metal ion binding; P:female gamete generation; F:poly(A)-specific ribonuclease activity; F:nucleotide binding; F:protein kinase binding; P:nuclear-transcribed mRNA catabolic process, nonsense-mediated decay; P:regulation of RNA met…	EC:3.1.13.4
lchead_c337	ubiquitin-conjugating enzyme e2 d4	13	P:ubiquitin-dependent protein catabolic process; P:protein K29-linked ubiquitination; F:mitogen-activated protein kinase kinase kinase binding; P:protein K48-linked ubiquitination; P:protein K11-linked ubiquitination; F:ubiquitin binding; P:positive regulation of protein ubiquitination; P:pronephric nephron tubule development; F:ubiquitin-protein ligase activity; F:ATP binding; P:protein K27-link…	EC:6.3.2.19
lchead_c339	carnitine o-acetyltransferase	12	P:transport; C:mitochondrial inner membrane; P:fatty acid beta-oxidation using acyl-CoA oxidase; F:carnitine O-acetyltransferase activity; F:receptor binding; P:carnitine metabolic process, CoA-linked; C:peroxisomal matrix; C:endoplasmic reticulum; P:alanine metabolic process; P:aspartate metabolic process; P:acyl-carrier-protein biosynthetic process; P:signal transduction	EC:2.3.1.7
lchead_c341	high mobility group protein 20a	8	P:chromatin modification; C:nucleolus; P:regulation of transcription, DNA-dependent; F:DNA binding; F:protein binding; F:sequence-specific DNA binding transcription factor activity; C:transcription factor complex;
lchead_c342	coronin-7	9	C:Golgi membrane; C:soluble fraction; C:integral to membrane of membrane fraction; C:cytoplasmic membrane-bounded vesicle; F:actin filament binding; C:integral to membrane; C:cytosol; C:actin cytoskeleton; P:actin cytoskeleton organization
lchead_c343	retinol dehydrogenase 13	3	F:oxidoreductase activity; P:oxidation-reduction process; F:nucleotide binding
lchead_c344	rna-binding protein 45	5	F:RNA binding; C:cytoplasm; C:nucleus; F:nucleotide binding; P:nervous system development
lchead_c345	iron-responsive element-binding protein 2	16	F:translation repressor activity; C:cytosol; P:negative regulation of translation; C:mitochondrion; F:iron-responsive element binding; F:metal ion binding; P:erythrocyte homeostasis; P:protoporphyrinogen IX biosynthetic process; P:osteoclast differentiation; P:cellular iron ion homeostasis; F:4 iron, 4 sulfur cluster binding; P:post-embryonic development; P:intestinal absorption; C:Golgi apparatu…
lchead_c346	disintegrin and metalloproteinase domain-containing protein 17	35	P:neutrophil mediated immunity; C:cell surface; C:focal adhesion; P:cell adhesion mediated by integrin; F:interleukin-6 receptor binding; P:response to high density lipoprotein particle stimulus; P:lymphocyte differentiation; P:JAK-STAT cascade involved in growth hormone signaling pathway; C:apical plasma membrane; P:positive regulation of cell proliferation; P:nerve growth factor receptor signal…	EC:3.4.24.0
lchead_c347	ran-binding protein 3 isoform ranbp3-b	6	F:Ran GTPase binding; P:protein transport; P:intracellular transport; C:cytoplasm; F:R-SMAD binding; C:nucleus
lchead_c349	ubiquitin carboxyl-terminal hydrolase 5	9	C:lysosome; F:ubiquitin thiolesterase activity; F:omega peptidase activity; F:zinc ion binding; P:dorsal/ventral pattern formation; F:cysteine-type endopeptidase activity; F:protein binding; P:protein K48-linked deubiquitination; P:positive regulation of proteasomal ubiquitin-dependent protein catabolic process	EC:3.1.2.15; EC:3.4.19.0; EC:3.4.22.0
lchead_c350	hepatoma-derived growth factor	7	P:activation of signaling protein activity involved in unfolded protein response; C:extracellular space; P:transcription, DNA-dependent; C:nucleoplasm; P:cell proliferation; F:growth factor activity; P:growth
lchead_c351	centromere protein i	7	C:cytosol; P:sex differentiation; P:CenH3-containing nucleosome assembly at centromere; C:kinetochore; F:protein binding; P:mitotic prometaphase; C:nucleoplasm
lchead_c352	phytanoyl- dioxygenase domain-containing protein 1	3	F:metal ion binding; P:oxidation-reduction process; F:oxidoreductase activity, acting on single donors with incorporation of molecular oxygen, incorporation of two atoms of oxygen	EC:1.13.11.0
lchead_c353	tbc1 domain family member 17	3	F:Rab GTPase activator activity; C:intracellular; P:positive regulation of Rab GTPase activity
lchead_c354	liprin-alpha-1 isoform b	5	F:signal transducer activity; C:cytoplasm; P:signal transduction; P:cell-matrix adhesion; F:protein binding
lchead_c355	all-trans-retinol -reductase precursor	5	C:endoplasmic reticulum membrane; C:nuclear membrane; F:all-trans-retinol 13,14-reductase activity; P:retinol metabolic process; P:oxidation-reduction process	EC:1.3.99.23
lchead_c356	general vesicular transport factor p115	9	C:Golgi membrane; P:transcytosis; C:microsome; P:vesicle fusion with Golgi apparatus; F:protein binding; F:protein transporter activity; P:intracellular protein transport; C:cytosol; C:perinuclear region of cytoplasm
lchead_c357	insulin-like growth factor 2 mrna-binding protein 2	8	C:cytoplasm; F:receptor activity; F:mRNA 3'-UTR binding; C:cytoskeletal part; F:mRNA 5'-UTR binding; C:nucleus; F:nucleotide binding; P:signal transduction
lchead_c359	glypican-1 precursor	12	C:membrane raft; F:laminin binding; P:positive regulation of skeletal muscle cell differentiation; P:myelin assembly; P:heparan sulfate proteoglycan catabolic process; C:neuronal cell body; C:proteinaceous extracellular matrix; P:Schwann cell differentiation; P:negative regulation of fibroblast growth factor receptor signaling pathway; F:fibroblast growth factor binding; F:collagen V binding; F:c…
lchead_c360	alpha-n-acetylgalactosaminide alpha- -sialyltransferase 2	6	C:nucleus; C:integral to Golgi membrane; F:(alpha-N-acetylneuraminyl-2,3-beta-galactosyl-1,3)-N-acetyl-galactosaminide 6-alpha-sialyltransferase activity; F:alpha-N-acetylgalactosaminide alpha-2,6-sialyltransferase activity; P:ganglioside biosynthetic process; P:O-glycan processing	EC:2.4.99.7; EC:2.4.99.3
lchead_c361	zinc finger protein 521	7	P:cell differentiation; F:protein domain specific binding; F:DNA binding; P:multicellular organismal development; C:nucleus; F:zinc ion binding; P:regulation of transcription, DNA-dependent
lchead_c362	signal transducer and activator of transcription 6	6	P:regulation of transcription from RNA polymerase II promoter; P:immune response; C:nucleolus; C:cytosol; F:identical protein binding; P:signal transduction
lchead_c363	fish virus induced trim protein	2	F:zinc ion binding; C:intracellular
lchead_c364	pre-mrna-splicing factor atp-dependent rna helicase dhx15	9	F:nucleic acid binding; C:nucleolus; F:ATP-dependent helicase activity; P:ATP catabolic process; P:RNA splicing; F:ATP binding; P:mRNA processing; C:U12-type spliceosomal complex; F:RNA helicase activity
lchead_c366	ras gtpase-activating-like protein iqgap1	28	P:regulation of gene expression; C:ribonucleoprotein complex; P:glomerular visceral epithelial cell development; C:neuron projection; C:slit diaphragm; C:cell leading edge; C:midbody; C:actin filament; P:positive regulation of GTPase activity; P:energy reserve metabolic process; P:cellular response to calcium ion; F:protein complex binding; P:regulation of cytokine production; P:negative regulati…
lchead_c368	gsk3-beta interaction protein	1	C:cytoplasm
lchead_c369	band -like protein 3 isoform 1	8	C:cytoplasm; C:cell-cell junction; C:cytoskeleton; C:extrinsic to membrane; F:actin binding; C:plasma membrane; P:cortical actin cytoskeleton organization; F:structural molecule activity
lchead_c370	tho complex subunit 5 homolog	12	F:RNA binding; C:nucleolus; P:monocyte differentiation; P:primitive hemopoiesis; P:negative regulation of macrophage differentiation; P:RNA splicing; C:intermediate filament cytoskeleton; C:THO complex part of transcription export complex; F:protein binding; P:mRNA processing; C:cytoplasm; P:intronless viral mRNA export from host nucleus
lchead_c371	absent in melanoma 1 protein	1	P:developmental pigmentation
lchead_c372	atp-dependent clp protease atp-binding subunit clpx- mitochondrial	14	P:protein folding; C:nucleolus; C:mitochondrial inner membrane; F:metal ion binding; P:ATP catabolic process; C:mitochondrial nucleoid; F:ATP-dependent peptidase activity; P:proteolysis involved in cellular protein catabolic process; F:ATP binding; F:unfolded protein binding; F:peptidase activator activity; C:mitochondrial endopeptidase Clp complex; P:positive regulation of peptidase activity; P:…
lchead_c373	tropomodulin-1	7	C:cortical cytoskeleton; C:myofibril; C:signalosome; F:actin binding; P:skeletal muscle myosin thick filament assembly; C:membrane; F:tropomyosin binding
lchead_c374	secretogranin iii	5	P:platelet degranulation; C:transport vesicle membrane; C:secretory granule; C:extracellular region; P:platelet activation
lchead_c375	tpm1 protein	4	P:in utero embryonic development; F:actin binding; C:filamentous actin; C:myofibril
lchead_c376	xaa-pro aminopeptidase 1	6	F:metalloaminopeptidase activity; F:manganese ion binding; P:proteolysis; C:cytosol; F:protein homodimerization activity; P:bradykinin catabolic process
lchead_c377	ectonucleotide pyrophosphatase phosphodiesterase family member 1	26	C:cell surface; F:nucleoside-triphosphate diphosphatase activity; F:protein homodimerization activity; F:3'-phosphoadenosine 5'-phosphosulfate binding; P:negative regulation of glycogen biosynthetic process; P:inorganic diphosphate transport; F:metal ion binding; C:extracellular space; P:riboflavin metabolic process; P:nucleoside triphosphate catabolic process; F:nucleotide diphosphatase activity…	EC:3.6.1.19; EC:3.6.1.9
lchead_c378	four jointed box 1	1	C:extracellular space
lchead_c379	trafficking protein particle complex subunit 5	3	C:endoplasmic reticulum; C:TRAPP complex; P:vesicle-mediated transport
lchead_c381	phosphotriesterase-related protein	3	F:zinc ion binding; F:hydrolase activity, acting on ester bonds; P:catabolic process
lchead_c382	cysteinyl-trna synthetase	8	F:metal ion binding; P:cysteinyl-tRNA aminoacylation; F:ATP binding; C:cytosol; F:tRNA binding; F:protein homodimerization activity; F:cysteine-tRNA ligase activity; P:cysteine metabolic process	EC:6.1.1.16
lchead_c383	heavy chain non-muscle	46	P:platelet formation; F:protein homodimerization activity; P:uropod organization; P:meiotic spindle organization; C:actomyosin contractile ring; F:microfilament motor activity; P:actin filament-based movement; P:in utero embryonic development; P:axon guidance; C:immunological synapse; P:establishment of meiotic spindle localization; P:actin cytoskeleton reorganization; P:cell-cell adhesion; C:neu…
lchead_c384	lambda-crystallin homolog	13	F:3-hydroxyacyl-CoA dehydrogenase activity; F:NAD+ binding; F:L-gulonate 3-dehydrogenase activity; C:cytosol; F:protein homodimerization activity; P:oxidation-reduction process; P:isoleucine catabolic process; P:leucine catabolic process; P:lysine catabolic process; P:tryptophan metabolic process; P:valine catabolic process; P:fatty acid biosynthetic process; P:benzoate metabolic process	EC:1.1.1.35; EC:1.1.1.45
lchead_c385	tubulin-specific chaperone cofactor e-like protein	1	C:intracellular part
lchead_c386	v-type proton atpase subunit s1	3	P:melanosome organization; P:retinal pigment epithelium development; P:eye pigment granule organization
lchead_c387	talin 1	27	C:focal adhesion; P:axon guidance; F:integrin binding; C:cell-cell junction; P:platelet activation; C:ruffle membrane; P:cell adhesion; P:cell-cell junction assembly; C:intracellular membrane-bounded organelle; C:actin cytoskeleton; P:cellular component movement; P:cytoskeletal anchoring at plasma membrane; P:muscle contraction; C:extracellular region; C:cytosol; F:LIM domain binding; F:actin bin…
lchead_c389	scavenger mrna-decapping enzyme	8	C:nucleolus; P:deadenylation-dependent decapping of nuclear-transcribed mRNA; P:exonucleolytic nuclear-transcribed mRNA catabolic process involved in deadenylation-dependent decay; F:protein binding; P:gene expression; F:hydrolase activity; C:cytosol; C:mitochondrion
lchead_c392	ctd small phosphatase-like protein 2	2	F:phosphoprotein phosphatase activity; P:protein dephosphorylation	EC:3.1.3.16
lchead_c393	phosphatidate phosphatase ppapdc1a	6	C:membrane; F:phosphatidate phosphatase activity; P:phospholipid dephosphorylation; P:glycosphingolipid metabolic process; P:phospholipid catabolic process; P:glycerolipid metabolic process	EC:3.1.3.4
lchead_c394	u4 u6 small nuclear ribonucleoprotein prp3	9	C:cytoplasm; C:nucleolus; C:Cajal body; F:nucleic acid binding; C:spliceosomal complex; F:protein binding; C:nuclear speck; P:retina development in camera-type eye; P:nuclear mRNA splicing, via spliceosome
lchead_c395	sestrin-1 isoform 1	5	P:determination of left/right symmetry; P:cell cycle arrest; P:negative regulation of cell proliferation; P:response to DNA damage stimulus; C:nucleus
lchead_c396	protein atonal homolog 8	7	P:regulation of neural retina development; P:regulation of transcription, DNA-dependent; F:DNA binding; P:nervous system development; F:protein dimerization activity; P:regulation of skeletal muscle cell differentiation; C:nucleus
lchead_c397	udp-n-acetylglucosamine--peptide n-acetylglucosaminyltransferase 110 kda subunit	31	F:histone acetyltransferase activity (H4-K5 specific); F:protein binding; P:positive regulation of catalytic activity; F:protein N-acetylglucosaminyltransferase activity; F:phosphatidylinositol-3,4,5-trisphosphate binding; C:histone acetyltransferase complex; F:histone acetyltransferase activity (H4-K16 specific); F:histone acetyltransferase activity (H4-K8 specific); F:enzyme activator activity;…	EC:2.4.1.94
lchead_c398	zinc finger protein 106 homolog	3	F:protein binding; F:zinc ion binding; C:intracellular part
lchead_c399	55 kda erythrocyte membrane protein	6	C:cortical cytoskeleton; P:regulation of neutrophil chemotaxis; F:protein binding; C:stereocilium; F:transferase activity; C:membrane
lchead_c400	endothelin receptor type a	48	F:endothelin receptor activity; P:in utero embryonic development; P:positive regulation of cell proliferation; F:phosphatidylinositol phospholipase C activity; P:histamine secretion; P:respiratory gaseous exchange; P:regulation of epithelial cell proliferation; P:positive regulation of ERK1 and ERK2 cascade; P:heart development; P:smooth muscle cell proliferation; P:negative regulation of cAMP bi…	EC:3.1.4.11
lchead_c401	oxidoreductase htatip2	16	P:oxidation-reduction process; P:induction of apoptosis; P:regulation of transcription from RNA polymerase II promoter; P:anti-apoptosis; F:oxidoreductase activity; P:cell differentiation; F:protein binding; P:nuclear import; F:nucleotide binding; P:regulation of angiogenesis; P:interspecies interaction between organisms; F:transcription coactivator activity; C:nuclear envelope; C:cytoplasm; C:tr…
lchead_c403	probable alpha-ketoglutarate-dependent dioxygenase abh5	2	F:oxidoreductase activity, acting on paired donors, with incorporation or reduction of molecular oxygen, 2-oxoglutarate as one donor, and incorporation of one atom each of oxygen into both donors; P:oxidation-reduction process	EC:1.14.11.0
lchead_c404	receptor-type tyrosine-protein phosphatase gamma	8	P:peptidyl-tyrosine dephosphorylation; F:identical protein binding; C:extracellular space; P:transmembrane receptor protein tyrosine kinase signaling pathway; F:transmembrane receptor protein tyrosine phosphatase activity; P:negative regulation of neuron projection development; C:integral to plasma membrane; P:tyrosine metabolic process
lchead_c405	branched-chain-amino-acid cytosolic	11	F:identical protein binding; F:L-leucine transaminase activity; P:G1/S transition of mitotic cell cycle; P:cell proliferation; P:cellular nitrogen compound metabolic process; F:L-valine transaminase activity; P:branched chain family amino acid catabolic process; P:branched chain family amino acid biosynthetic process; F:L-isoleucine transaminase activity; C:cytosol; C:mitochondrion	EC:2.6.1.42
lchead_c406	nogo-b receptor	6	F:receptor activity; C:endoplasmic reticulum membrane; P:intracellular cholesterol transport; F:transferase activity, transferring alkyl or aryl (other than methyl) groups; P:sprouting angiogenesis; P:signal transduction	EC:2.5.1.0
lchead_c409	symplekin	8	C:cytoplasm; C:nucleolus; C:cytoskeleton; C:tight junction; C:nucleoplasm; F:protein binding; P:cell adhesion; P:mRNA processing
lchead_c411	preli domain-containing protein mitochondrial	2	C:nucleolus; C:mitochondrion
lchead_c412	transcription factor sp7	4	C:cytoplasm; F:nucleic acid binding; P:cellular process; C:nucleus
lchead_c413	gtp-binding protein 8	3	F:GTP binding; P:barrier septum assembly; C:mitochondrion
lchead_c414	slit-robo rho gtpase-activating protein 1	7	P:cell migration; P:axon guidance; C:cytosol; F:Rho GTPase activator activity; P:regulation of small GTPase mediated signal transduction; F:Rho GTPase binding; P:Rho protein signal transduction
lchead_c415	dolichol-phosphate mannosyltransferase	16	P:C-terminal protein lipidation; P:protein O-linked mannosylation; P:GPI anchor biosynthetic process; P:protein N-linked glycosylation via asparagine; P:GDP-mannose metabolic process; F:alcohol binding; F:mannose binding; C:dolichol-phosphate-mannose synthase complex; F:dolichyl-phosphate beta-D-mannosyltransferase activity; C:microsome; F:dolichyl-phosphate-mannose-protein mannosyltransferase ac…	EC:2.4.1.83; EC:2.4.1.109
lchead_c416	tyrosine-protein kinase jak1	11	C:cytosol; P:peptidyl-tyrosine phosphorylation; P:intracellular protein kinase cascade; P:response to antibiotic; P:enzyme linked receptor protein signaling pathway; P:regulation of interferon-gamma-mediated signaling pathway; F:cytokine receptor binding; F:protein tyrosine kinase activity; F:nucleotide binding; P:regulation of type I interferon-mediated signaling pathway; C:nucleus	EC:2.7.10.0
lchead_c417	adp-dependent glucokinase	4	F:kinase activity; P:carbohydrate metabolic process; F:phosphotransferase activity, alcohol group as acceptor; P:phosphorylation	EC:2.7.1.0
lchead_c418	ribose-phosphate pyrophosphokinase 1	22	C:cytosol; P:urate biosynthetic process; P:organ regeneration; F:ADP binding; C:ribose phosphate diphosphokinase complex; C:soluble fraction; P:hypoxanthine biosynthetic process; P:nucleoside metabolic process; P:5-phosphoribose 1-diphosphate biosynthetic process; F:GDP binding; F:ATP binding; P:pyrimidine nucleotide biosynthetic process; P:nervous system development; P:AMP biosynthetic process; …	EC:2.7.6.1
lchead_c419	acvrl1 protein	78	P:venous blood vessel development; P:transforming growth factor beta receptor signaling pathway; C:cell surface; P:lymphatic endothelial cell differentiation; P:positive regulation of bone mineralization; P:negative regulation of calcium-dependent cell-cell adhesion; P:determination of left/right asymmetry in diencephalon; F:protein homodimerization activity; P:signal transduction by phosphorylat…
lchead_c420	ccr4-not transcription complex subunit 2	8	C:cytosol; P:regulation of transcription from RNA polymerase II promoter; P:nuclear-transcribed mRNA poly(A) tail shortening; F:sequence-specific DNA binding; F:RNA polymerase II transcription cofactor activity; F:sequence-specific DNA binding transcription factor activity; C:transcription factor complex;
lchead_c421	ubiquitin-like modifier activating enzyme 6	7	C:cytoplasm; F:ligase activity; F:protein binding; P:protein ubiquitination; P:ubiquitin-dependent protein catabolic process; F:ATP binding; F:FAT10 activating enzyme activity
lchead_c422	casein kinase i isoform delta-like	23	P:positive regulation of protein phosphorylation; P:positive regulation of canonical Wnt receptor signaling pathway; P:circadian regulation of gene expression; F:phosphoprotein binding; P:spindle assembly; C:Golgi apparatus; C:cytosol; F:glycoprotein binding; P:positive regulation of proteasomal ubiquitin-dependent protein catabolic process; F:protein serine/threonine kinase activity; C:centrosom…	EC:2.7.11.0; EC:2.7.11.26
lchead_c423	small nuclear ribonucleoprotein sm d2	10	P:ncRNA metabolic process; P:spliceosomal complex assembly; C:nucleoplasm; F:nucleic acid binding; P:spliceosomal snRNP assembly; F:protein binding; C:small nuclear ribonucleoprotein complex; C:U12-type spliceosomal complex; C:cytosol; C:catalytic step 2 spliceosome
lchead_c424	slowmo homolog 2	1	C:mitochondrion
lchead_c425	choline ethanolaminephosphotransferase 1	10	C:nuclear membrane; C:integral to membrane; C:Golgi membrane; F:metal ion binding; F:diacylglycerol cholinephosphotransferase activity; P:phosphatidylethanolamine biosynthetic process; P:CDP-choline pathway; F:ethanolaminephosphotransferase activity; C:endoplasmic reticulum membrane; P:glycosphingolipid metabolic process	EC:2.7.8.2; EC:2.7.8.1
lchead_c427	protein-l-isoaspartate(d-aspartate) o-methyltransferase-like	5	P:S-adenosylmethionine metabolic process; C:cytoplasm; F:protein-L-isoaspartate (D-aspartate) O-methyltransferase activity; P:S-adenosylhomocysteine metabolic process; P:protein methylation	EC:2.1.1.77
lchead_c428	sema immunoglobulin domain transmembrane domain and short cytoplasmic isoform cra_a	15	P:positive regulation of Rho GTPase activity; P:trabecula morphogenesis; F:receptor activity; P:positive regulation of axonogenesis; F:semaphorin receptor binding; P:negative regulation of alkaline phosphatase activity; C:extracellular space; P:negative regulation of osteoblast differentiation; P:ossification involved in bone maturation; P:positive regulation of peptidyl-tyrosine phosphorylation;…
lchead_c429	nucleolar transcription factor 1 isoform a	9	P:transcription elongation from RNA polymerase I promoter; C:nucleolus; P:chromatin silencing at rDNA; P:positive regulation of transcription from RNA polymerase I promoter; F:DNA binding; P:termination of RNA polymerase I transcription; F:protein binding; P:transcription initiation from RNA polymerase I promoter; C:nucleoplasm
lchead_c430	tsc22 domain member 3	10	P:negative regulation of skeletal muscle tissue development; P:anti-apoptosis; F:MRF binding; P:negative regulation of transcription from RNA polymerase II promoter; P:body fluid secretion; P:response to osmotic stress; F:sequence-specific DNA binding transcription factor activity; C:cytoplasm; C:transcription factor complex;
lchead_c432	tumor necrosis factor member 15	4	C:membrane; P:positive regulation of biological process; P:response to stimulus; P:cellular process
lchead_c433	proline- glutamic acid- and leucine-rich protein 1	2	F:protein binding; C:MLL1 complex
lchead_c434	alpha actin	14	C:actomyosin, actin part; P:cardiac muscle contraction; P:cardiac myofibril assembly; P:apoptotic process; F:myosin binding; P:skeletal muscle thin filament assembly; P:cardiac muscle tissue morphogenesis; C:I band; P:actin-myosin filament sliding; F:ATPase activity; P:ATP catabolic process; C:soluble fraction; F:ATP binding; C:myosin complex	EC:3.6.1.3
lchead_c436	coronin-1a	23	C:phagocytic vesicle membrane; P:T cell homeostasis; C:lamellipodium; P:regulation of cell shape; C:actin filament; P:homeostasis of number of cells within a tissue; F:protein C-terminus binding; C:phagocytic cup; P:positive chemotaxis; P:calcium ion transport; P:negative regulation of actin nucleation; P:uropod organization; P:phagolysosome assembly; P:positive regulation of T cell proliferation…
lchead_c437	protein kinase c delta type	61	P:positive regulation of ceramide biosynthetic process; P:negative regulation of filopodium assembly; P:negative regulation of glial cell apoptotic process; P:negative regulation of inflammatory response; F:protein C-terminus binding; C:nuclear matrix; P:interleukin-10 production; P:positive regulation of superoxide anion generation; C:endoplasmic reticulum; F:calcium-independent protein kinase C…	EC:2.7.10.2
lchead_c438	retinoid isomerohydrolase	10	C:microsome; F:metal ion binding; P:response to stimulus; C:plasma membrane; F:all-trans-retinyl-ester hydrolase, 11-cis retinol forming activity; P:vitamin A metabolic process; P:visual perception; F:isomerase activity; C:endoplasmic reticulum; F:all-trans-retinyl-palmitate hydrolase, 11-cis retinol forming activity
lchead_c439	dna replication licensing factor mcm2	25	C:chromatin; F:histone binding; P:cell cycle checkpoint; P:response to DNA damage stimulus; P:DNA unwinding involved in replication; P:cell proliferation; F:single-stranded DNA binding; P:regulation of DNA-dependent DNA replication initiation; F:metal ion binding; P:retina development in camera-type eye; P:S phase of mitotic cell cycle; F:DNA replication origin binding; P:regulation of phosphoryl…
lchead_c440	protein yipf4	3	C:integral to membrane; C:endoplasmic reticulum; C:Golgi apparatus
lchead_c441	ring finger protein 146	9	C:cytosol; F:poly-ADP-D-ribose binding; F:zinc ion binding; P:protein K48-linked ubiquitination; F:ubiquitin-protein ligase activity; P:protein ubiquitination involved in ubiquitin-dependent protein catabolic process; P:positive regulation of canonical Wnt receptor signaling pathway; F:protein binding; P:protein autoubiquitination	EC:6.3.2.19
lchead_c442	3-phosphoinositide dependent protein kinase-1	35	P:activation of protein kinase B activity; C:focal adhesion; P:negative regulation of transforming growth factor beta receptor signaling pathway; P:positive regulation of establishment of protein localization in plasma membrane; P:synaptic transmission; P:T cell costimulation; C:cytosol; P:nerve growth factor receptor signaling pathway; C:nucleoplasm; P:regulation of I-kappaB kinase/NF-kappaB cas…
lchead_c445	structural maintenance of chromosomes protein 4	10	P:DNA recombination; P:DNA repair; P:mitotic chromosome condensation; P:cell division; F:ATP binding; P:sister chromatid cohesion; C:condensin complex; F:protein heterodimerization activity; C:cytoplasm; C:nucleus
lchead_c447	epidermal growth factor-like protein 6	11	P:heart trabecula formation; P:cell differentiation; C:extracellular space; F:integrin binding; P:cell adhesion; F:calcium ion binding; P:cell cycle; P:atrioventricular valve development; C:basement membrane; P:signal transduction; C:integrin complex
lchead_c448	histone deacetylase 1	50	F:sequence-specific DNA binding transcription factor activity; F:activating transcription factor binding; P:hippocampus development; P:negative regulation of neuron apoptotic process; P:positive regulation of receptor biosynthetic process; P:positive regulation of cell proliferation; P:histone H4 deacetylation; P:histone H3 deacetylation; P:odontogenesis of dentin-containing tooth; C:cytosol; P:n…	EC:3.5.1.98
lchead_c449	myosin-9	50	P:platelet formation; F:protein homodimerization activity; P:uropod organization; P:meiotic spindle organization; C:actomyosin contractile ring; F:microfilament motor activity; P:actin filament-based movement; P:in utero embryonic development; P:axon guidance; C:immunological synapse; P:establishment of meiotic spindle localization; P:actin cytoskeleton reorganization; P:cell-cell adhesion; C:neu…	EC:3.6.3.9
lchead_c450	polymerase i and transcript release factor	12	C:cytosol; C:mitochondrion; F:rRNA primary transcript binding; C:caveola; P:regulation of transcription, DNA-dependent; C:microsome; P:termination of RNA polymerase I transcription; F:protein binding; P:transcription initiation from RNA polymerase I promoter; P:notochord development; C:nucleoplasm; C:endoplasmic reticulum
lchead_c452	ubiquilin-4	6	F:polyubiquitin binding; C:nuclear proteasome complex; C:cytosolic proteasome complex; C:perinuclear region of cytoplasm; C:endoplasmic reticulum membrane; P:regulation of proteasomal ubiquitin-dependent protein catabolic process
lchead_c454	synaptotagmin ii	19	P:glutamate secretion; P:regulation of exocytosis; C:endocytic vesicle membrane; C:secretory granule; C:clathrin sculpted monoamine transport vesicle membrane; C:synaptic vesicle membrane; F:calcium ion binding; F:low-density lipoprotein particle receptor binding; C:clathrin sculpted acetylcholine transport vesicle membrane; F:1-phosphatidylinositol binding; P:detection of calcium ion; F:calcium-…
lchead_c455	proteasome-associated protein ecm29 homolog	11	C:early endosome; C:ER to Golgi transport vesicle; C:multivesicular body; C:endocytic vesicle; C:endoplasmic reticulum-Golgi intermediate compartment; C:centrosome; C:proteasome complex; P:ER-associated protein catabolic process; C:nucleus; C:endoplasmic reticulum; C:trans-Golgi network
lchead_c456	28s ribosomal protein mitochondrial	3	C:ribosome; F:structural molecule activity; C:mitochondrion
lchead_c457	e3 ubiquitin-protein ligase trim63	2	C:intracellular; F:zinc ion binding
lchead_c458	annexin a6	10	P:plasma membrane repair; C:apical plasma membrane; C:protein complex; P:calcium ion transport; P:regulation of muscle contraction; F:protein binding; C:melanosome; F:calcium ion binding; F:calcium-dependent phospholipid binding; C:perinuclear region of cytoplasm
lchead_c459	plastin-3 isoform 1	5	C:cytoplasm; F:actin binding; C:stereocilium; F:calcium ion binding; P:auditory receptor cell differentiation
lchead_c460	39s ribosomal protein mitochondrial precursor	6	C:ribosome; F:structural constituent of ribosome; F:hydrolase activity; P:translation; F:rRNA binding; P:ribosome biogenesis
lchead_c461	wd40 repeat-containing protein smu1	2	C:nucleus; C:cytoplasm
lchead_c462	transmembrane protein with egf-like and two follistatin-like domains 1	1	C:membrane
lchead_c464	ornithine decarboxylase antizyme 2	7	P:polyamine metabolic process; F:ornithine decarboxylase inhibitor activity; C:nucleus; C:cytosol; P:negative regulation of catalytic activity; P:regulation of cellular amino acid metabolic process; P:ornithine catabolic process, by decarboxylation
lchead_c465	repulsive guidance molecule a-like	6	P:regulation of BMP signaling pathway; C:cell surface; F:protein binding; F:coreceptor activity; C:membrane; P:neural tube closure
lchead_c466	udp-glucose 6-dehydrogenase	13	P:gastrulation with mouth forming second; F:UDP-glucose 6-dehydrogenase activity; C:cytosol; F:NAD binding; P:glycosaminoglycan biosynthetic process; P:oxidation-reduction process; P:xenobiotic metabolic process; F:electron carrier activity; P:UDP-glucose metabolic process; P:UDP-glucuronate biosynthetic process; P:starch metabolic process; P:sucrose metabolic process; P:electron transport	EC:1.1.1.22
lchead_c467	elastin microfibril interfacer 2	1	C:extracellular region
lchead_c468	serine threonine-protein phosphatase 2a catalytic subunit beta isoform	26	P:regulation of protein catabolic process; P:response to hydrogen peroxide; P:proteasomal ubiquitin-dependent protein catabolic process; F:protein C-terminus binding; P:negative regulation of apoptotic process; P:response to antibiotic; C:protein phosphatase type 2A complex; P:regulation of protein autophosphorylation; P:regulation of gene expression; P:mesoderm development; P:negative regulation…
lchead_c469	28s ribosomal protein mitochondrial precursor	7	F:structural constituent of ribosome; F:RNA binding; F:hydrolase activity; C:cytosolic small ribosomal subunit; P:translation; C:mitochondrion; P:ribosome biogenesis
lchead_c470	and pleckstrin domain-containing protein 2	11	F:Rho guanyl-nucleotide exchange factor activity; F:cytoskeletal protein binding; P:axon guidance; C:cytosol; C:extrinsic to membrane; C:cytoskeleton; F:phospholipid binding; P:regulation of Rho protein signal transduction; P:neuron remodeling; P:Rac protein signal transduction; P:regulation of GTPase activity
lchead_c471	probable atp-dependent rna helicase ddx5-like	20	F:RNA helicase activity; P:regulation of alternative nuclear mRNA splicing, via spliceosome; P:negative regulation of transcription from RNA polymerase II promoter; P:positive regulation of DNA damage response, signal transduction by p53 class mediator; F:ATP-dependent helicase activity; P:regulation of androgen receptor signaling pathway; F:pre-mRNA binding; P:positive regulation of intracellula…
lchead_c472	unconventional myosin-ie	22	C:cell-cell junction; P:glomerular visceral epithelial cell development; P:post-embryonic hemopoiesis; P:actin filament-based movement; F:phosphatidylinositol binding; P:glomerular basement membrane development; P:nitrogen compound metabolic process; F:microfilament motor activity; P:endocytosis; F:actin filament binding; P:platelet-derived growth factor receptor signaling pathway; C:adherens jun…
lchead_c473	probable atp-dependent rna helicase ddx46	12	F:RNA binding; C:Cajal body; C:nucleolus; P:exocrine pancreas development; P:brain development; F:ATP-dependent helicase activity; P:ATP catabolic process; C:nuclear speck; F:ATP binding; P:nuclear mRNA splicing, via spliceosome; P:digestive tract morphogenesis; P:liver morphogenesis
lchead_c474	lysosomal protective	3	F:serine-type carboxypeptidase activity; P:proteolysis; C:intracellular membrane-bounded organelle	EC:3.4.16.0
lchead_c475	transcription factor e2-alpha	29	F:sequence-specific DNA binding transcription factor activity; P:natural killer cell differentiation; P:negative regulation of transcription, DNA-dependent; F:protein homodimerization activity; P:anterior/posterior axis specification, embryo; P:axial mesoderm morphogenesis; P:Peyer's patch development; P:skin development; P:somatic stem cell maintenance; P:histone H3 acetylation; P:immunoglobulin…
lchead_c476	heterogeneous nuclear ribonucleoprotein u-like protein 1	7	P:response to virus; F:RNA binding; P:regulation of transcription, DNA-dependent; F:enzyme binding; C:heterogeneous nuclear ribonucleoprotein complex; P:nuclear mRNA splicing, via spliceosome; C:nucleoplasm
lchead_c477	butyrate response factor 1	3	C:cytoplasm; P:nuclear-transcribed mRNA poly(A) tail shortening; F:AU-rich element binding
lchead_c478	zinc finger protein zic 2	25	P:negative regulation of transcription from RNA polymerase II promoter; P:diencephalon development; P:regulation of cell proliferation; F:zinc ion binding; P:neural crest cell fate commitment; P:cell migration involved in gastrulation; P:positive regulation of sequence-specific DNA binding transcription factor activity; P:cell proliferation in forebrain; C:cytoplasm; P:visual perception; P:neural…
lchead_c479	sulfotransferase family cytosolic 2b member 1-like	3	P:metabolic process; F:sulfurtransferase activity; F:sulfotransferase activity	EC:2.8.1.0; EC:2.8.2.0
lchead_c480	dutp pyrophosphatase	8	C:mitochondrion; F:dUTP diphosphatase activity; P:DNA replication; P:pyrimidine nucleobase metabolic process; P:dUTP metabolic process; F:protein binding; C:nucleoplasm; P:pyrimidine nucleoside biosynthetic process	EC:3.6.1.23
lchead_c481	atpase aaa domain containing 3a	6	C:mitochondrial inner membrane; P:cell growth; F:ATP binding; P:negative regulation of apoptotic process; F:nucleoside-triphosphatase activity; P:metabolic process	EC:3.6.1.15
lchead_c482	dna-directed rna polymerase ii subunit rpb2	19	F:DNA-directed RNA polymerase activity; P:protein phosphorylation; P:transcription-coupled nucleotide-excision repair; F:protein kinase activity; P:transcription initiation from RNA polymerase II promoter; C:nucleolus; P:positive regulation of viral transcription; F:metal ion binding; C:DNA-directed RNA polymerase II, core complex; F:DNA binding; P:7-methylguanosine mRNA capping; P:transcription …	EC:2.7.7.6
lchead_c483	dolichyl-diphosphooligosaccharide--protein glycosyltransferase subunit stt3b	4	P:protein N-linked glycosylation via asparagine; C:oligosaccharyltransferase complex; C:integral to membrane; F:dolichyl-diphosphooligosaccharide-protein glycotransferase activity	EC:2.4.1.119
lchead_c484	protein rogdi homolog	3	P:hemopoiesis; P:positive regulation of cell proliferation; C:nuclear envelope
lchead_c486	mitochondrial import receptor subunit tom40 homolog	11	P:regulation of anion transport; P:regulation of ion transmembrane transport; F:porin activity; C:mitochondrial outer membrane translocase complex; C:integral to membrane of membrane fraction; F:receptor activity; P:protein targeting to mitochondrion; F:voltage-gated anion channel activity; C:pore complex; C:integral to mitochondrial membrane; P:signal transduction
lchead_c487	histone deacetylase complex subunit sap30l	4	C:nucleolus; F:metal ion binding; F:DNA binding; P:regulation of transcription, DNA-dependent
lchead_c488	anamorsin	5	C:cytoplasm; P:methylation; C:nucleus; F:methyltransferase activity; P:apoptotic process	EC:2.1.1.0
lchead_c491	conserved oligomeric golgi complex subunit 7	8	C:Golgi membrane; P:retrograde vesicle-mediated transport, Golgi to ER; P:protein stabilization; C:Golgi transport complex; F:protein binding; P:protein glycosylation; P:intracellular protein transport; P:protein localization in Golgi apparatus
lchead_c492	hydroxymethylglutaryl- cytoplasmic	28	P:response to tellurium ion; F:drug binding; C:cytosol; P:cellular response to follicle-stimulating hormone stimulus; P:response to acid; P:response to lipoprotein stimulus; P:response to low light intensity stimulus; C:soluble fraction; P:response to organic nitrogen; P:cellular response to organic cyclic compound; P:liver development; P:brain development; P:male gonad development; P:response to…	EC:2.3.3.10
lchead_c493	rna binding motif protein 7	2	F:nucleic acid binding; F:nucleotide binding
lchead_c494	las1-like ( cerevisiae)	3	C:cytoplasm; C:nucleolus; C:MLL1 complex
lchead_c495	neurocan core protein precursor	7	P:axon guidance; F:calcium ion binding; P:regulation of synapse structural plasticity; P:cell adhesion; F:hyaluronic acid binding; C:extracellular region; C:plasma membrane
lchead_c496	nucleoporin 50kda	13	P:transmembrane transport; C:nuclear membrane; P:carbohydrate metabolic process; C:nuclear pore; P:cytokine-mediated signaling pathway; F:protein binding; P:intracellular transport; P:viral reproduction; C:nucleoplasm; P:small molecule metabolic process; P:regulation of glucose transport; P:protein transport; P:mRNA transport
lchead_c498	acid ceramidase precursor	9	P:lung development; P:glycosphingolipid metabolic process; C:lysosomal lumen; P:collateral sprouting; F:ceramidase activity; P:ceramide metabolic process; P:small molecule metabolic process; P:response to organic substance; P:nitrogen compound metabolic process	EC:3.5.1.23
lchead_c499	fibronectin precursor	20	P:wound healing; P:cell migration; P:somite specification; P:angiogenesis; P:cell-cell adhesion; P:regulation of cell shape; P:establishment of epithelial cell apical/basal polarity; C:basement membrane; P:cell-substrate junction assembly; P:cell-matrix adhesion; P:heart morphogenesis; P:embryonic heart tube development; F:integrin binding; C:apical plasma membrane; F:heparin binding; F:peptidase…
lchead_c500	c-1-tetrahydrofolate cytoplasmic	17	C:cytosol; P:methionine biosynthetic process; P:oxidation-reduction process; P:purine nucleotide biosynthetic process; C:mitochondrion; P:histidine catabolic process; P:folic acid metabolic process; P:histidine biosynthetic process; F:methylenetetrahydrofolate dehydrogenase (NADP+) activity; P:folic acid-containing compound biosynthetic process; F:methenyltetrahydrofolate cyclohydrolase activity;…	EC:1.5.1.5; EC:3.5.4.9; EC:1.5.1.6; EC:6.3.4.3
lchead_c501	chromodomain-helicase-dna-binding protein 2	6	P:regulation of transcription from RNA polymerase II promoter; F:ATP-dependent DNA helicase activity; F:DNA binding; F:ATP binding; C:nucleus; C:replication fork
lchead_c502	protein mak16 homolog	1	C:nucleolus
lchead_c503	tumor necrosis factor ligand superfamily member 10	8	P:apoptotic process; F:cytokine activity; C:extracellular space; P:immune response; F:tumor necrosis factor receptor binding; P:positive regulation of cellular process; C:membrane; P:signal transduction
lchead_c504	gpn-loop gtpase 2	1	F:GTP binding
lchead_c505	dna replication licensing factor mcm6	12	P:DNA unwinding involved in replication; P:cell cycle; F:ATP-dependent DNA helicase activity; F:metal ion binding; C:MCM complex; F:identical protein binding; F:ATP binding; P:regulation of DNA-dependent DNA replication initiation; F:single-stranded DNA binding; F:chromatin binding; C:replication fork; C:chromatin
lchead_c506	ribosomal protein s6 kinase beta-1	47	C:cell surface; P:response to electrical stimulus involved in regulation of muscle adaptation; C:synaptosome; P:positive regulation of translational initiation; P:skeletal muscle contraction; P:response to nutrient; P:G1/S transition of mitotic cell cycle; P:protein kinase B signaling cascade; C:soluble fraction; P:response to glucose stimulus; P:response to glucocorticoid stimulus; C:cytosol; P:…
lchead_c507	hyaluronoglucosaminidase 2	45	P:positive regulation of apoptotic process; C:endocytic vesicle; C:apical plasma membrane; C:lysosome; F:hyaluronic acid binding; C:endoplasmic reticulum; P:cellular response to fibroblast growth factor stimulus; F:receptor tyrosine kinase binding; C:cytosol; C:membrane raft; P:kidney development; P:cellular response to tumor necrosis factor; P:cellular response to UV-B; C:Golgi membrane; P:posit…	EC:3.2.1.35; EC:3.2.1.36
lchead_c508	arginyl-trna synthetase	10	P:arginyl-tRNA aminoacylation; C:aminoacyl-tRNA synthetase multienzyme complex; C:mitochondrion; C:nucleolus; F:ATP binding; F:arginine binding; F:arginine-tRNA ligase activity; F:tRNA binding; P:arginine metabolic process; P:proline metabolic process	EC:6.1.1.19
lchead_c510	phytanoyl- 2-hydroxylase	12	F:phytanoyl-CoA dioxygenase activity; C:mitochondrion; F:metal ion binding; F:oxidoreductase activity, acting on single donors with incorporation of molecular oxygen, incorporation of two atoms of oxygen; F:electron carrier activity; P:fatty acid alpha-oxidation; F:L-ascorbic acid binding; F:protein binding; P:methyl-branched fatty acid metabolic process; C:peroxisomal matrix; F:cofactor binding;…	EC:1.14.11.18; EC:1.13.11.0
lchead_c511	39s ribosomal protein mitochondrial	6	C:mitochondrial large ribosomal subunit; F:structural constituent of ribosome; F:protein binding; P:translation; F:rRNA binding; P:ribosome biogenesis
lchead_c512	nuclear receptor subfamily group member 1	31	P:neuron migration; P:transcription initiation from RNA polymerase II promoter; F:retinoic acid binding; P:negative regulation of transcription from RNA polymerase II promoter; F:transcription corepressor activity; P:limb development; F:zinc ion binding; F:steroid hormone receptor activity; F:retinoic acid-responsive element binding; F:ligand-activated sequence-specific DNA binding RNA polymerase…
lchead_c514	nodal modulator 1	6	F:carboxypeptidase activity; C:integral to membrane; P:negative regulation of nodal signaling pathway involved in determination of lateral mesoderm left/right asymmetry; F:protein binding; C:endoplasmic reticulum membrane; F:carbohydrate binding
lchead_c516	tyrosine-protein phosphatase non-receptor type 9	7	F:non-membrane spanning protein tyrosine phosphatase activity; F:receptor activity; F:protein binding; C:cytoplasmic part; P:peptidyl-tyrosine dephosphorylation; P:tyrosine metabolic process; P:signal transduction
lchead_c519	kin of irre-like protein 1-like	11	C:cell-cell junction; C:dendritic shaft; P:excretion; P:glomerular visceral epithelial cell development; P:glomerular basement membrane development; C:cell projection membrane; P:cell-cell adhesion; P:negative regulation of protein phosphorylation; F:identical protein binding; P:positive regulation of actin filament polymerization; P:pronephric duct development
lchead_c520	beta-catenin-like protein 1	6	P:transmembrane transport; P:protein targeting to ER; C:integral to endoplasmic reticulum membrane; F:P-P-bond-hydrolysis-driven protein transmembrane transporter activity; P:habenula development; C:chloroplast envelope
lchead_c521	polypeptide n-acetylgalactosaminyltransferase 1	11	P:protein O-linked glycosylation via serine; P:protein O-linked glycosylation via threonine; C:Golgi cisterna membrane; C:integral to membrane; F:manganese ion binding; F:polypeptide N-acetylgalactosaminyltransferase activity; P:post-translational protein modification; C:perinuclear region of cytoplasm; C:extracellular region; F:carbohydrate binding; P:O-glycan processing	EC:2.4.1.41
lchead_c523	splicing suppressor of white-apricot homolog	5	F:RNA binding; P:regulation of transcription, DNA-dependent; P:negative regulation of nuclear mRNA splicing, via spliceosome; P:mRNA splice site selection; C:nucleus
lchead_c524	sh3-domain grb2-like 1	9	F:phosphatase binding; C:soluble fraction; P:central nervous system development; F:lipid binding; C:early endosome membrane; P:signal transduction; C:insoluble fraction; F:GTPase binding; P:endocytosis
lchead_c525	transcription initiation factor tfiid subunit 11	14	F:translation initiation factor activity; F:protein N-terminus binding; P:positive regulation by host of viral transcription; P:transcription initiation from RNA polymerase II promoter; P:regulation of transcription, DNA-dependent; F:DNA binding; F:thyroid hormone receptor binding; F:transcription coactivator activity; C:transcription factor TFIID complex; F:vitamin D receptor binding; C:ribosome…
lchead_c526	collagen alpha-1 chain-like	3	F:serine-type endopeptidase inhibitor activity; C:proteinaceous extracellular matrix; C:extracellular matrix part
lchead_c527	suppressor of g2 allele of skp1 homolog	7	P:innate immune response; C:kinetochore; P:mitosis; C:nucleus; C:cytosol; C:ubiquitin ligase complex; P:nucleotide-binding domain, leucine rich repeat containing receptor signaling pathway
lchead_c528	n-arginine dibasic nrd convertase 1	11	P:cell migration; C:cytosol; F:zinc ion binding; P:neuromuscular junction development; C:mitochondrion; P:positive regulation of membrane protein ectodomain proteolysis; C:cell surface; F:metalloendopeptidase activity; P:regulation of endopeptidase activity; F:epidermal growth factor binding; P:cell proliferation	EC:3.4.24.0
lchead_c530	myotubularin-related protein 14	6	F:protein tyrosine phosphatase activity; F:phosphatidylinositol-3-phosphatase activity; C:ruffle; P:peptidyl-tyrosine dephosphorylation; C:perinuclear region of cytoplasm; P:tyrosine metabolic process	EC:3.1.3.48; EC:3.1.3.64
lchead_c531	udp glucuronosyltransferase 5 family polypeptide b1	1	F:transferase activity, transferring glycosyl groups
lchead_c532	target of myb protein 1	1	C:cytoplasmic part
lchead_c533	golgi reassembly-stacking protein 1-like	4	C:Golgi medial cisterna; P:Golgi organization; F:protein binding; C:membrane
lchead_c534	ubiquitin-like protein 4a	5	P:cellular protein modification process; C:BAT3 complex; P:transport; P:tail-anchored membrane protein insertion into ER membrane; F:small conjugating protein ligase activity
lchead_c535	dna (cytosine-5-)-methyltransferase 7	10	P:regulation of primary metabolic process; F:protein binding; P:regulation of cellular metabolic process; P:cell proliferation; C:cytoplasmic microtubule; P:DNA methylation; P:eye morphogenesis; P:signal transduction; C:perinuclear region of cytoplasm; P:cell cycle
lchead_c536	calpain 5	2	F:cysteine-type peptidase activity; P:proteolysis
lchead_c537	dna (cytosine-5)-methyltransferase 1	23	P:positive regulation of gene expression; F:zinc ion binding; P:gene silencing; P:retina layer formation; P:C-5 methylation of cytosine; F:DNA (cytosine-5-)-methyltransferase activity; P:cartilage development; P:negative regulation of histone H3-K9 methylation; P:lens development in camera-type eye; P:negative regulation of transcription, DNA-dependent; P:maintenance of DNA methylation; P:positiv…	EC:2.1.1.37
lchead_c539	rac-beta serine threonine-protein kinase	36	P:positive regulation of peptidyl-serine phosphorylation; F:protein kinase C binding; F:protein serine/threonine kinase activity; P:mammary gland epithelial cell differentiation; P:regulation of cell cycle arrest; P:response to muscle activity; P:protein kinase B signaling cascade; P:positive regulation of nitric oxide biosynthetic process; C:insulin-responsive compartment; C:soluble fraction; F:…	EC:2.7.11.0
lchead_c540	threonyl-trna synthetase	9	F:threonine-tRNA ligase activity; F:ATP binding; P:threonyl-tRNA aminoacylation; C:cytosol; C:actin cytoskeleton; F:protein homodimerization activity; P:glycine metabolic process; P:L-serine metabolic process; P:threonine metabolic process	EC:6.1.1.3
lchead_c541	lamina-associated polypeptide isoforms beta gamma	8	C:integral to membrane; C:chromatin; C:nuclear outer membrane-endoplasmic reticulum membrane network; F:protein binding; C:condensed chromosome; C:nuclear envelope; F:chromatin binding; P:mitotic nuclear envelope reassembly
lchead_c542	alpha-actinin-3-like isoform 1	29	C:focal adhesion; F:integrin binding; C:pseudopodium; P:platelet activation; C:actin filament; P:regulation of apoptotic process; C:platelet alpha granule lumen; P:actin filament bundle assembly; P:muscle filament sliding; F:calcium ion binding; P:focal adhesion assembly; C:extracellular region; C:cytosol; F:structural constituent of muscle; C:ruffle; F:protein domain specific binding; P:platelet…
lchead_c543	isoleucyl-trna cytoplasmic	12	C:cytosol; F:isoleucine-tRNA ligase activity; F:aminoacyl-tRNA editing activity; C:soluble fraction; P:isoleucyl-tRNA aminoacylation; C:nucleolus; P:regulation of translational fidelity; F:ATP binding; F:protein binding; P:isoleucine biosynthetic process; P:leucine biosynthetic process; P:valine biosynthetic process	EC:6.1.1.5
lchead_c544	serine threonine-protein kinase pak 2	26	P:axon guidance; F:protein tyrosine kinase activator activity; C:nucleoplasm; P:positive regulation of protein tyrosine kinase activity; P:cellular component disassembly involved in apoptotic process; P:negative regulation of apoptotic process; F:protein kinase binding; P:viral reproduction; P:T cell costimulation; P:negative regulation of protein kinase activity; P:negative regulation of cystein…	EC:2.7.11.0
lchead_c545	myc box-dependent-interacting protein 1 isoform partial	15	C:cerebellar mossy fiber; P:multicellular organismal development; F:GTPase binding; C:varicosity; C:actin cytoskeleton; C:axon terminus; P:cell proliferation; F:protein heterodimerization activity; C:synaptic vesicle; P:muscle cell differentiation; P:positive regulation of endocytosis; F:protein complex binding; P:positive regulation of GTPase activity; C:nucleus; P:interspecies interaction betwe…
lchead_c547	pyridoxal phosphate phosphatase	15	C:cytosol; P:protein dephosphorylation; P:positive regulation of actin filament depolymerization; C:ruffle membrane; F:heat shock protein binding; C:midbody; P:regulation of cytokinesis; P:regulation of mitosis; C:cleavage furrow; C:actin cytoskeleton; P:actin rod assembly; C:contractile ring; C:lamellipodium; F:phosphoprotein phosphatase activity; P:cellular response to ATP	EC:3.1.3.16
lchead_c550	choline-phosphate cytidylyltransferase a	8	C:soluble fraction; C:endoplasmic reticulum membrane; F:choline-phosphate cytidylyltransferase activity; F:lipid binding; P:response to abiotic stimulus; C:glycogen granule; C:cytosol; P:CDP-choline pathway	EC:2.7.7.15
lchead_c551	eukaryotic translation initiation factor 4e type 2	9	F:translation initiation factor activity; C:cytosol; C:mRNA cap binding complex; F:calcium ion binding; F:ubiquitin protein ligase binding; F:RNA cap binding; P:cytokine-mediated signaling pathway; C:ribosome; P:regulation of translational initiation
lchead_c552	f-box only protein 6	3	F:binding; P:proteasomal ubiquitin-dependent protein catabolic process; C:intracellular part
lchead_c553	rb1-inducible coiled-coil protein 1	12	P:positive regulation of protein phosphorylation; P:negative regulation of apoptotic process; F:protein kinase binding; P:heart development; P:JNK cascade; C:ULK1-ATG13-FIP200 complex; P:positive regulation of cell size; P:autophagic vacuole assembly; C:pre-autophagosomal structure membrane; P:liver development; C:nucleus; P:regulation of autophagy
lchead_c554	sorting nexin-7	1	F:lipid binding
lchead_c555	angiopoietin-like 2	4	C:extracellular space; P:angiogenesis; P:signal transduction; F:receptor binding
lchead_c556	ribonuclease p protein subunit p14	6	P:nucleic acid phosphodiester bond hydrolysis; F:RNA binding; C:intracellular membrane-bounded organelle; F:ribonuclease activity; P:tRNA processing; P:regulation of RNA metabolic process
lchead_c557	solute carrier family 7 (cationic amino acid y+ system) member 5	20	C:cytosol; F:peptide antigen binding; P:leucine transport; C:integral to membrane; F:L-leucine transmembrane transporter activity; P:cellular amino acid metabolic process; P:amino acid transmembrane transport; P:leukocyte migration; P:nervous system development; P:tryptophan transport; P:cell differentiation; F:L-tryptophan transmembrane transporter activity; C:apical plasma membrane; P:phenylala…
lchead_c558	u3 small nucleolar homolog a	2	P:ribosome biogenesis; C:ribonucleoprotein complex
lchead_c559	run domain-containing protein 3a	8	C:cytosol; F:small GTPase regulator activity; F:peptide hormone receptor binding; F:guanylate cyclase activator activity; P:small GTPase mediated signal transduction; P:positive regulation of cGMP biosynthetic process; P:positive regulation of guanylate cyclase activity; C:plasma membrane
lchead_c560	adp-ribosylation factor-like protein 1	15	P:retrograde transport, endosome to Golgi; F:enzyme activator activity; P:activation of phospholipase D activity; P:small GTPase mediated signal transduction; C:Golgi membrane; F:metal ion binding; P:GTP catabolic process; P:toxin metabolic process; P:Golgi organization; C:trans-Golgi network; F:protein domain specific binding; P:Golgi vesicle transport; F:GTPase activity; P:protein localization …
lchead_c562	solute carrier family 22 member 18	7	P:drug transport; C:plasma membrane part; P:ion transmembrane transport; P:organic anion transport; F:organic anion transmembrane transporter activity; C:integral to membrane; C:intracellular part
lchead_c563	condensin complex subunit 1	4	P:mitotic sister chromatid segregation; P:chromosome condensation; C:chromosome; C:nucleus
lchead_c565	plakophilin 3	2	C:desmosome; F:protein binding
lchead_c568	iq motif and sec7 domain-containing protein 1	7	C:nucleolus; F:phospholipid binding; P:regulation of ARF protein signal transduction; F:ARF guanyl-nucleotide exchange factor activity; C:cell junction; P:actin cytoskeleton organization; P:regulation of GTPase activity
lchead_c569	lipid phosphate phosphohydrolase 3	19	F:integrin binding; F:phosphatidate phosphatase activity; P:canonical Wnt receptor signaling pathway involved in positive regulation of wound healing; P:homotypic cell-cell adhesion; F:lipid phosphatase activity; P:canonical Wnt receptor signaling pathway involved in positive regulation of endothelial cell migration; P:blood vessel development; P:positive regulation of sequence-specific DNA bindi…	EC:3.1.3.4
lchead_c570	glycinamide ribonucleotide synthetase-aminoimidazole ribonucleotide synthetase-glycinamide ribonucleotide transformylase	14	C:cytosol; P:camera-type eye development; P:purine nucleobase biosynthetic process; P:pigmentation; F:metal ion binding; P:methylation; F:ATP binding; F:phosphoribosylamine-glycine ligase activity; F:phosphoribosylformylglycinamidine cyclo-ligase activity; F:methyltransferase activity; F:phosphoribosylglycinamide formyltransferase activity; P:'de novo' IMP biosynthetic process; P:embryo developme…	EC:6.3.4.13; EC:6.3.3.1; EC:2.1.1.0; EC:2.1.2.2
lchead_c574	set1 ash2 histone methyltransferase complex subunit ash2	12	P:hemopoiesis; F:protein binding; C:Set1C/COMPASS complex; P:response to DNA damage stimulus; P:response to estrogen stimulus; F:metal ion binding; F:transcription regulatory region DNA binding; P:positive regulation of cell proliferation; P:histone H3-K4 methylation; F:histone methyltransferase activity (H3-K4 specific); P:positive regulation of transcription from RNA polymerase II promoter; C:M…
lchead_c575	dnaj homolog subfamily c member 10	19	F:protein disulfide oxidoreductase activity; P:ER-associated protein catabolic process; F:chaperone binding; P:protein folding; C:microsome; F:electron carrier activity; F:heat shock protein binding; P:negative regulation of protein phosphorylation; P:cell redox homeostasis; F:ATPase activator activity; F:ATPase binding; F:unfolded protein binding; P:glycerol ether metabolic process; C:endoplasmi…
lchead_c576	vitrin isoform 1	4	F:glycosaminoglycan binding; P:positive regulation of cell-substrate adhesion; C:interstitial matrix; P:extracellular matrix organization
lchead_c577	ubiquitin-like-conjugating enzyme atg3	9	C:cytosol; C:cytoplasmic ubiquitin ligase complex; P:mitochondrial fragmentation involved in apoptotic process; P:autophagic vacuole assembly; F:Atg8 ligase activity; F:enzyme binding; P:protein ubiquitination; P:protein targeting to membrane; F:Atg12 ligase activity
lchead_c579	bcl2 adenovirus e1b 19 kda protein-interacting protein 3-like	14	P:mitochondrial protein catabolic process; P:negative regulation of heart contraction; P:negative regulation of survival gene product expression; P:defense response to virus; C:integral to membrane; C:cytosol; P:heart looping; F:protein heterodimerization activity; C:mitochondrial outer membrane; F:lamin binding; C:nuclear envelope; P:induction of apoptosis; F:protein homodimerization activity; C…
lchead_c580	dolichyl-diphosphooligosaccharide-protein glycosyltransferase	11	C:oligosaccharyltransferase complex; P:protein N-linked glycosylation via asparagine; C:integral to membrane; F:metal ion binding; P:innate immune response; P:post-translational protein modification; C:microsome; P:response to cytokine stimulus; P:T cell activation; P:SRP-dependent cotranslational protein targeting to membrane; F:dolichyl-diphosphooligosaccharide-protein glycotransferase activity	EC:2.4.1.119
lchead_c581	collagen type i alpha 1	32	P:skin morphogenesis; P:cartilage development involved in endochondral bone morphogenesis; P:intramembranous ossification; P:sensory perception of sound; P:regulation of ossification; P:positive regulation of canonical Wnt receptor signaling pathway; P:tooth mineralization; P:osteoblast differentiation; P:blood vessel development; P:protein localization to nucleus; F:extracellular matrix structur…
lchead_c582	atp-dependent rna helicase ddx19b isoform 1	9	F:RNA binding; C:nuclear membrane; F:ATP-dependent helicase activity; P:ATP catabolic process; C:nuclear pore; F:ATP binding; P:mRNA export from nucleus; C:cytoplasm; P:protein transport
lchead_c583	nudc domain-containing protein 1	2	C:nucleus; C:cytoplasm
lchead_c584	protein deltex-4	5	C:cytoplasm; F:ligase activity; P:Notch signaling pathway; P:protein ubiquitination; F:zinc ion binding
lchead_c585	spectrin beta brain 1-like	22	P:axon guidance; F:ankyrin binding; C:spectrin-associated cytoskeleton; P:membrane assembly; P:protein targeting to plasma membrane; P:common-partner SMAD protein phosphorylation; F:phospholipid binding; C:spectrin; C:nucleolus; C:cytosol; C:M band; F:actin binding; C:protein complex; P:cytokinesis after mitosis; C:cuticular plate; P:actin filament capping; F:protein complex binding; P:Golgi to p…
lchead_c587	mini-chromosome maintenance complex-binding protein	11	P:S phase of mitotic cell cycle; C:nucleolus; C:MCM complex; P:DNA-dependent DNA replication; P:cell division; P:sister chromatid cohesion; P:mitosis; C:cytoplasm; F:chromatin binding; C:plasma membrane; C:chromatin
lchead_c591	synaptobrevin homolog ykt6	16	P:retrograde transport, endosome to Golgi; C:cytosol; F:protein-cysteine S-palmitoleyltransferase activity; C:cytoplasmic vesicle membrane; P:vesicle targeting; C:mitochondrion; C:Golgi membrane; F:SNAP receptor activity; C:endosome; P:ER to Golgi vesicle-mediated transport; C:SNARE complex; P:vesicle docking involved in exocytosis; P:protein transport; C:endoplasmic reticulum; C:integral to plas…
lchead_c592	tissue factor pathway inhibitor 2 precursor	2	P:biological regulation; F:peptidase inhibitor activity
lchead_c593	adp-ribosylation factor gtpase-activating protein 3	5	P:transport; F:ARF GTPase activator activity; P:regulation of ARF GTPase activity; F:zinc ion binding; C:cytoplasmic part
lchead_c595	ribonuclease p protein subunit p29	6	C:ribonuclease P complex; P:ncRNA processing; F:protein binding; F:ribonuclease activity; C:nucleus; P:regulation of RNA metabolic process
lchead_c596	drebrin-like protein	9	C:lamellipodium; P:cellular component disassembly involved in apoptotic process; P:activation of JUN kinase activity; F:enzyme activator activity; C:cytosol; F:actin binding; C:cytoskeleton; P:Rac protein signal transduction; C:cell cortex
lchead_c597	serpin h1 precursor	12	F:serine-type endopeptidase inhibitor activity; C:endoplasmic reticulum-Golgi intermediate compartment; P:negative regulation of endopeptidase activity; P:protein maturation; C:endoplasmic reticulum lumen; F:collagen binding; P:collagen fibril organization; P:regulation of proteolysis; F:unfolded protein binding; P:collagen biosynthetic process; P:response to stress; C:collagen
lchead_c599	c-1-tetrahydrofolate cytoplasmic	14	P:methionine biosynthetic process; P:oxidation-reduction process; P:purine nucleotide biosynthetic process; C:mitochondrion; P:histidine catabolic process; P:histidine biosynthetic process; F:methylenetetrahydrofolate dehydrogenase (NADP+) activity; P:folic acid-containing compound biosynthetic process; F:methenyltetrahydrofolate cyclohydrolase activity; F:formyltetrahydrofolate dehydrogenase act…	EC:1.5.1.5; EC:3.5.4.9; EC:1.5.1.6; EC:6.3.4.3
lchead_c600	dna topoisomerase 2-beta	29	P:neuron migration; F:protein kinase C binding; P:mitotic recombination; P:sister chromatid segregation; F:histone deacetylase binding; P:DNA-dependent DNA replication; P:axon target recognition; P:retina layer formation; F:protein C-terminus binding; C:nucleoid; P:resolution of meiotic recombination intermediates; P:mitotic cell cycle G2/M transition decatenation checkpoint; P:forebrain developm…	EC:5.99.1.3
lchead_c601	btb poz domain-containing protein kctd12	10	P:regulation of G-protein coupled receptor protein signaling pathway; C:receptor complex; P:regulation of dendrite morphogenesis; P:protein homooligomerization; C:presynaptic membrane; F:ion channel activity; F:protein binding; P:habenula development; C:postsynaptic membrane; P:ion transmembrane transport
lchead_c602	coronin-1c isoform 1	5	P:phagocytosis; P:signal transduction; F:actin filament binding; C:actin cytoskeleton; P:actin cytoskeleton organization
lchead_c603	thrombospondin-1	55	F:fibrinogen binding; P:negative regulation of angiogenesis; P:immune response; P:positive regulation of macrophage activation; F:heparin binding; P:engulfment of apoptotic cell; P:growth plate cartilage development; P:positive regulation of translation; P:response to glucose stimulus; P:negative regulation of antigen processing and presentation of peptide or polysaccharide antigen via MHC class …
lchead_c605	transmembrane protein with egf-like and two follistatin-like domains 1	1	C:membrane
lchead_c606	ubiquitin-conjugating enzyme e2 g1	6	F:ubiquitin protein ligase binding; P:protein K63-linked ubiquitination; P:ubiquitin-dependent protein catabolic process; F:ATP binding; P:protein K48-linked ubiquitination; F:ubiquitin-protein ligase activity	EC:6.3.2.19
lchead_c607	trafficking protein particle complex subunit 11	3	P:retina development in camera-type eye; C:Golgi apparatus; P:vesicle-mediated transport
lchead_c608	adenylosuccinate synthetase isozyme 2	18	C:cytosol; P:purine nucleobase metabolic process; F:adenylosuccinate synthase activity; C:soluble fraction; P:'de novo' AMP biosynthetic process; F:phosphate ion binding; P:cellular response to electrical stimulus; P:immune system process; P:response to purine-containing compound; P:GTP catabolic process; F:protein binding; F:magnesium ion binding; P:IMP metabolic process; P:response to ammonium …	EC:6.3.4.4
lchead_c609	transcription elongation regulator 1	10	C:nuclear matrix; F:RNA polymerase II transcription corepressor activity; F:proline-rich region binding; P:negative regulation of transcription from RNA polymerase II promoter; F:sequence-specific DNA binding transcription factor activity; F:RNA polymerase II repressing transcription factor binding; F:transcription coactivator activity; C:transcription factor complex; ;
lchead_c610	mitochondrial import receptor subunit tom20 homolog	9	P:cellular protein metabolic process; F:P-P-bond-hydrolysis-driven protein transmembrane transporter activity; C:integral to membrane; C:mitochondrial outer membrane translocase complex; F:receptor activity; P:protein targeting to mitochondrion; F:unfolded protein binding; C:chloroplast envelope; P:signal transduction
lchead_c611	7-alpha-hydroxycholest-4-en-3-one 12-alpha-hydroxylase-like	8	F:electron carrier activity; F:monooxygenase activity; F:heme binding; C:cell part; F:oxidoreductase activity, acting on paired donors, with incorporation or reduction of molecular oxygen; C:membrane; P:oxidation-reduction process; P:electron transport
lchead_c612	atp-dependent rna helicase ddx54	11	F:estrogen receptor binding; F:RNA binding; P:RNA processing; F:ATP-dependent RNA helicase activity; C:nucleolus; P:ATP catabolic process; F:ATP binding; F:transcription corepressor activity; P:signal transduction; C:transcription factor complex;
lchead_c613	myomesin-1 isoform 2	4	C:M band; F:structural constituent of muscle; P:muscle contraction; C:striated muscle myosin thick filament
lchead_c614	sterol-c4-methyl oxidase-like	8	C:endoplasmic reticulum membrane; P:fatty acid biosynthetic process; C:plasma membrane; F:iron ion binding; P:cholesterol biosynthetic process; C:integral to membrane; F:C-4 methylsterol oxidase activity; P:oxidation-reduction process	EC:1.14.13.72
lchead_c615	dolichyl-diphosphooligosaccharide--protein glycosyltransferase subunit 1 precursor	5	C:melanosome; C:integral to membrane; F:dolichyl-diphosphooligosaccharide-protein glycotransferase activity; C:oligosaccharyltransferase complex; P:protein N-linked glycosylation via asparagine	EC:2.4.1.119
lchead_c616	synaptic vesicle glycoprotein 2a	15	P:transmembrane transport; C:integral to membrane; C:synaptic vesicle membrane; F:transmembrane transporter activity; F:receptor activity; P:cellular calcium ion homeostasis; P:neurotransmitter transport; C:neuromuscular junction; C:cell-cell junction; P:synaptic transmission; F:protein binding; C:synaptosome; C:presynaptic active zone; C:endoplasmic reticulum; P:signal transduction
lchead_c618	3-hydroxybutyrate dehydrogenase type 2	10	F:NAD binding; F:oxidoreductase activity, acting on the CH-CH group of donors, NAD or NADP as acceptor; P:iron ion homeostasis; P:fatty acid beta-oxidation; P:hemoglobin biosynthetic process; F:3-hydroxybutyrate dehydrogenase activity; P:siderophore biosynthetic process; C:cytoplasm; P:heme metabolic process; P:cellular ketone body metabolic process	EC:1.3.1.0; EC:1.1.1.30
lchead_c620	g t mismatch-specific thymine dna glycosylase-like	9	F:SUMO binding; F:mismatched DNA binding; F:hydrolase activity, hydrolyzing N-glycosyl compounds; P:negative regulation of protein binding; P:negative regulation of transcription from RNA polymerase II promoter; P:negative regulation of chromatin binding; P:mismatch repair; C:PML body; F:RNA polymerase II transcription cofactor activity	EC:3.2.2.0
lchead_c622	lysosomal pro-x carboxypeptidase-like	4	C:lysosome; P:proteolysis; F:serine-type peptidase activity; F:carboxypeptidase activity
lchead_c623	ras-related protein rab-11b	11	P:cell cycle; C:mitochondrion; P:small GTPase mediated signal transduction; F:GDP binding; C:cytoplasmic membrane-bounded vesicle; P:GTP catabolic process; P:cellular component movement; F:GTPase activity; P:protein transport; F:GTP binding; C:plasma membrane
lchead_c624	minor histocompatibility antigen h13 isoform 1	6	C:endoplasmic reticulum membrane; C:cell surface; F:aspartic-type endopeptidase activity; C:integral to membrane; P:metabolic process; P:regulation of neuron apoptotic process	EC:3.4.23.0
lchead_c626	upf0708 protein c6orf162 homolog	1	C:integral to membrane
lchead_c627	coiled-coil domain-containing protein 6	4	C:cytoskeleton; C:cytoplasm; F:SH3 domain binding; F:structural constituent of cytoskeleton
lchead_c630	ubiquilin 4	3	C:intracellular membrane-bounded organelle; C:cytoplasmic part; C:membrane
lchead_c631	yy1 transcription factor	28	P:camera-type eye morphogenesis; P:negative regulation of transcription from RNA polymerase II promoter; F:transcription corepressor activity; F:protein binding; F:zinc ion binding; F:four-way junction DNA binding; P:spermatogenesis; P:double-strand break repair via homologous recombination; P:negative regulation of steroid metabolic process; P:chromosome organization; P:response to prostaglandin…
lchead_c632	lysyl oxidase homolog 4	9	F:scavenger receptor activity; F:copper ion binding; P:dephosphorylation; F:phosphatase activity; F:protein binding; F:oxidoreductase activity, acting on the CH-NH2 group of donors, oxygen as acceptor; C:membrane; P:oxidation-reduction process; P:signal transduction	EC:3.1.3.0; EC:1.4.3.0
lchead_c633	probable atp-dependent rna helicase ddx6	15	C:cytosol; C:cytoplasmic stress granule; F:RNA binding; C:RNA-induced silencing complex; C:cytoplasmic mRNA processing body; F:ATP-dependent helicase activity; P:ATP catabolic process; P:cytoplasmic mRNA processing body assembly; F:ATP binding; F:protein binding; P:multicellular organismal development; P:gene expression; F:RNA helicase activity; C:nucleus; P:exonucleolytic nuclear-transcribed mRN…
lchead_c634	macrophage mannose receptor 1	7	C:endosome; C:cell surface; F:transmembrane signaling receptor activity; P:signal transduction; C:membrane; F:mannose binding; P:endocytosis
lchead_c635	ataxin-10 isoform 1	5	C:dendrite; P:neuron projection development; F:protein binding; C:neuronal cell body; C:perinuclear region of cytoplasm
lchead_c637	nedd8-activating enzyme e1 catalytic subunit isoform 1	12	P:regulation of cell cycle; F:NEDD8 activating enzyme activity; P:endomitotic cell cycle; F:acid-amino acid ligase activity; P:protein neddylation; P:proteolysis; F:ATP binding; F:protein heterodimerization activity; P:negative regulation of transcription, DNA-dependent; F:ligand-dependent nuclear receptor binding; C:nucleus; P:signal transduction	EC:6.3.2.0
lchead_c638	replication factor c subunit 3	8	P:response to organophosphorus; P:DNA replication; P:ATP catabolic process; F:DNA binding; F:ATP binding; F:ATPase activity; C:nucleus; C:DNA replication factor C complex	EC:3.6.1.3
lchead_c640	calcium calmodulin-dependent protein kinase type ii subunit delta isoform 1	39	P:regulation of synapse structural plasticity; P:regulation of long-term neuronal synaptic plasticity; P:neuromuscular process controlling balance; P:positive regulation of cell proliferation; P:G1/S transition of mitotic cell cycle; P:positive regulation of dendritic spine morphogenesis; P:positive regulation of cardiac muscle hypertrophy; P:regulation of cell growth; P:regulation of synaptic tr…	EC:2.7.11.17
lchead_c641	sorting nexin-9	4	C:membrane; C:cytoplasmic membrane-bounded vesicle; F:phosphatidylinositol binding; P:cell communication
lchead_c642	camp-regulated phosphoprotein 19	15	F:protein phosphatase type 2A regulator activity; P:positive regulation of Ras protein signal transduction; F:protein phosphatase 2A binding; P:G2/M transition of mitotic cell cycle; F:protein phosphatase inhibitor activity; P:positive regulation of glucose import; F:potassium channel regulator activity; P:cell division; F:receptor binding; P:positive regulation of gluconeogenesis; P:negative reg…
lchead_c643	ras-related protein rab-39b	7	F:GTP binding; C:Golgi apparatus; P:synapse organization; C:plasma membrane; P:vesicle-mediated transport; P:small GTPase mediated signal transduction; P:protein transport
lchead_c644	ubiquitin carboxyl-terminal hydrolase 4-like	11	C:lysosome; P:ubiquitin-dependent protein catabolic process; F:ubiquitin thiolesterase activity; F:metal ion binding; P:regulation of protein stability; F:ubiquitin-specific protease activity; P:protein localization at cell surface; P:negative regulation of protein ubiquitination; F:adenosine receptor binding; P:protein deubiquitination; C:nucleus	EC:3.1.2.15
lchead_c645	trafficking protein particle complex subunit 2-like protein	4	P:ER to Golgi vesicle-mediated transport; C:endoplasmic reticulum; C:perinuclear region of cytoplasm; C:Golgi apparatus
lchead_c646	dna mismatch repair protein msh2	48	P:negative regulation of neuron apoptotic process; F:oxidized purine DNA binding; F:protein homodimerization activity; F:loop DNA binding; P:in utero embryonic development; P:postreplication repair; P:response to X-ray; F:protein C-terminus binding; F:single-stranded DNA binding; P:maintenance of DNA repeat elements; P:meiotic mismatch repair; C:MutSalpha complex; P:somatic hypermutation of immun…
lchead_c647	polyamine oxidase (exo-n4-amino)	9	P:polyamine biosynthetic process; P:xenobiotic metabolic process; F:polyamine oxidase activity; P:polyamine catabolic process; P:small molecule metabolic process; F:receptor binding; C:peroxisomal matrix; P:oxidation-reduction process; P:signal transduction	EC:1.5.3.11
lchead_c648	vesicle-associated membrane protein 8	11	P:protein complex assembly; C:early endosome; F:syntaxin binding; C:endomembrane system; C:recycling endosome; C:SNARE complex; P:vesicle fusion; C:late endosome membrane; C:lysosomal membrane; C:integral to membrane; C:mitochondrion
lchead_c649	nitric oxide-associated protein 1	9	P:regulation of cell death; P:mitochondrial translation; P:GTP catabolic process; P:ribosome biogenesis; F:protein binding; F:GTPase activity; P:regulation of cellular respiration; F:GTP binding; C:extrinsic to mitochondrial inner membrane
lchead_c651	mitogen-activated protein kinase 6	12	C:cytoplasm; F:MAP kinase activity; P:signal transduction by phosphorylation; P:MAPK cascade; P:cell cycle; P:protein phosphorylation; F:ATP binding; F:protein kinase binding; C:nucleus; F:protein heterodimerization activity; P:transmembrane receptor protein serine/threonine kinase signaling pathway; P:serine family amino acid metabolic process	EC:2.7.11.24
lchead_c653	adp atp translocase 2	13	P:regulation of insulin secretion; F:adenine transmembrane transporter activity; C:mitochondrial inner membrane; P:chromosome segregation; C:mitochondrial nucleoid; F:protein binding; C:MMXD complex; P:interspecies interaction between organisms; P:viral reproduction; P:energy reserve metabolic process; P:small molecule metabolic process; P:adenine transport; C:integral to plasma membrane
lchead_c656	coiled-coil domain-containing protein 3-like	2	C:extracellular region; C:endoplasmic reticulum
lchead_c657	exportin-2	8	C:cytoplasm; P:cell proliferation; F:cystic fibrosis transmembrane conductance regulator binding; F:importin-alpha export receptor activity; P:body fluid secretion; P:intracellular protein transport; C:nucleus; P:apoptotic process
lchead_c658	peptidyl-prolyl cis-trans isomerase nima-interacting 1	23	P:positive regulation of protein phosphorylation; P:regulation of cell proliferation; P:protein folding; P:negative regulation of transforming growth factor beta receptor signaling pathway; F:mitogen-activated protein kinase kinase binding; C:nuclear speck; F:phosphoserine binding; F:GTPase activating protein binding; P:negative regulation of ERK1 and ERK2 cascade; P:regulation of cytokinesis; C:…	EC:5.2.1.8
lchead_c659	tetraspanin 3	1	C:integral to membrane
lchead_c660	collagen alpha-1 chain-like	26	C:basement membrane; P:proteoglycan metabolic process; P:chondrocyte development; P:ventricular cardiac muscle tissue morphogenesis; C:collagen type XI; P:blood vessel development; P:cartilage condensation; P:integrin biosynthetic process; F:extracellular matrix structural constituent; P:detection of mechanical stimulus involved in sensory perception of sound; P:ossification; F:platelet-derived g…
lchead_c661	death-associated protein kinase 3	11	P:protein autophosphorylation; P:induction of apoptosis; P:intracellular protein kinase cascade; F:protein serine/threonine kinase activity; F:ATP binding; P:positive regulation of canonical Wnt receptor signaling pathway; F:protein homodimerization activity; C:cytoplasm; F:leucine zipper domain binding; C:nucleus; P:serine family amino acid metabolic process	EC:2.7.11.0
lchead_c662	nitric oxide synthase-interacting protein	7	C:Golgi membrane; P:negative regulation of nitric-oxide synthase activity; F:protein binding; P:small molecule metabolic process; P:nitric oxide metabolic process; C:nucleus; C:cytosol
lchead_c663	dnaj homolog subfamily c member 11	4	P:protein folding; C:mitochondrial inner membrane; F:heat shock protein binding; F:unfolded protein binding
lchead_c665	microtubule-associated protein 6	3	C:microtubule; F:protein binding; C:perinuclear region of cytoplasm
lchead_c666	long-chain-fatty-acid-- ligase acsbg2-like	6	C:microsome; F:long-chain fatty acid-CoA ligase activity; F:ATP binding; P:fatty acid metabolic process; F:acyl-CoA hydrolase activity; C:mitochondrion	EC:6.2.1.3; EC:3.1.2.20
lchead_c667	vacuolar protein sorting-associated protein 41 homolog	12	F:microtubule binding; C:early endosome; C:membrane fraction; P:Golgi vesicle transport; C:late endosome; C:Golgi-associated vesicle; P:intracellular protein transport; C:HOPS complex; F:zinc ion binding; C:cytosol; C:microtubule; C:tubulin complex
lchead_c668	at-rich interactive domain-containing protein 1a	19	C:npBAF complex; C:nBAF complex; P:regulation of transcription from RNA polymerase II promoter; C:soluble fraction; C:nucleolus; C:nuclear chromatin; P:nucleosome mobilization; P:chromatin-mediated maintenance of transcription; P:intracellular estrogen receptor signaling pathway; F:DNA binding; P:nervous system development; C:SWI/SNF complex; F:transcription coactivator activity; P:androgen recep…
lchead_c669	basal cell adhesion molecule	4	F:receptor activity; P:cell adhesion; C:plasma membrane; P:signal transduction
lchead_c670	myb-binding protein 1a-like	11	F:DNA-directed DNA polymerase activity; P:regulation of transcription, DNA-dependent; C:nucleolus; F:DNA binding; P:cellular response to glucose starvation; P:positive regulation of cell cycle arrest; P:signal transduction by p53 class mediator resulting in induction of apoptosis; F:transcription factor binding; P:DNA replication; C:DNA polymerase complex; C:transcription factor complex	EC:2.7.7.7
lchead_c671	solute carrier family 25 member 36	5	C:mitochondrial inner membrane; P:response to estradiol stimulus; P:transmembrane transport; P:mitochondrial transport; C:integral to membrane
lchead_c672	alanine aminotransferase 2-like	7	F:pyridoxal phosphate binding; F:L-alanine:2-oxoglutarate aminotransferase activity; P:biosynthetic process; P:2-oxoglutarate metabolic process; P:L-alanine catabolic process; P:aspartate metabolic process; P:carbon utilization	EC:2.6.1.2
lchead_c673	eukaryotic translation initiation factor 2d-like	6	F:receptor activity; P:intracellular protein transport; F:translation initiation factor activity; P:signal transduction; C:ribosome; P:regulation of translational initiation
lchead_c675	retinoblastoma binding protein 5	9	C:MLL1 complex; C:Set1C/COMPASS complex; F:histone methyltransferase activity (H3-K4 specific); F:methylated histone residue binding; P:response to estrogen stimulus; F:transcription regulatory region DNA binding; P:regulation of transcription, DNA-dependent; P:histone H3-K4 methylation; P:response to DNA damage stimulus
lchead_c676	solute carrier family 22 member 23	3	P:transmembrane transport; C:integral to membrane; F:transmembrane transporter activity
lchead_c677	a disintegrin and metalloproteinase with thrombospondin motifs 1	7	F:zinc ion binding; P:integrin-mediated signaling pathway; P:negative regulation of cell proliferation; F:metalloendopeptidase activity; P:proteolysis; P:organ development; C:proteinaceous extracellular matrix	EC:3.4.24.0
lchead_c678	monofunctional c1-tetrahydrofolate mitochondrial	11	P:oxidation-reduction process; C:mitochondrion; F:methylenetetrahydrofolate dehydrogenase (NADP+) activity; P:10-formyltetrahydrofolate biosynthetic process; P:tetrahydrofolate interconversion; F:ATP binding; F:formate-tetrahydrofolate ligase activity; F:protein homodimerization activity; F:hydrolase activity; P:formate metabolic process; P:glyoxylate metabolic process	EC:1.5.1.5; EC:6.3.4.3
lchead_c679	v-type proton atpase catalytic subunit a	17	F:proton-transporting ATPase activity, rotational mechanism; P:cellular calcium ion homeostasis; C:proton-transporting V-type ATPase, V1 domain; F:hydrogen ion transporting ATP synthase activity, rotational mechanism; P:response to salt stress; P:ATP hydrolysis coupled proton transport; C:microvillus; P:response to acidity; C:cytosol; P:cellular sodium ion homeostasis; P:ATP catabolic process; F:…
lchead_c682	scinderin like a	17	F:phosphatidylinositol-4,5-bisphosphate binding; P:actin nucleation; P:positive regulation of secretion; F:phosphatidylserine binding; P:calcium ion-dependent exocytosis; F:calcium ion binding; P:actin filament severing; P:negative regulation of cell proliferation; P:brain development; F:1-phosphatidylinositol binding; P:eye development; P:positive regulation of apoptotic process; P:positive regu…
lchead_c683	tetraspanin 15	2	C:membrane fraction; C:integral to plasma membrane
lchead_c684	brca1-associated protein	16	P:wound healing; P:Ras protein signal transduction; P:positive regulation of cell cycle; P:negative regulation of signal transduction; F:zinc ion binding; C:integral to membrane; F:nuclear localization sequence binding; F:ubiquitin-protein ligase activity; P:protein ubiquitination; F:protein binding; F:nucleotide binding; C:ubiquitin ligase complex; P:epithelial cell proliferation; C:cytoplasm; C…	EC:6.3.2.19
lchead_c685	phosphatidylserine synthase 2	7	C:endoplasmic reticulum membrane; P:phosphatidylserine biosynthetic process; C:integral to membrane; F:CDP-diacylglycerol-serine O-phosphatidyltransferase activity; P:glycine metabolic process; P:L-serine metabolic process; P:threonine metabolic process	EC:2.7.8.8
lchead_c686	cox assembly mitochondrial protein 2 homolog	1	C:mitochondrion
lchead_c689	apoptosis-inducing factor mitochondrial	16	P:neuron apoptotic process; C:cytosol; P:oxidation-reduction process; P:apoptotic DNA fragmentation; C:soluble fraction; P:cell redox homeostasis; F:oxidoreductase activity; C:mitochondrial intermembrane space; C:microsome; P:activation of cysteine-type endopeptidase activity involved in apoptotic process; F:flavin adenine dinucleotide binding; P:mitochondrial respiratory chain complex I assembly…
lchead_c690	splicing factor 3b subunit 1	8	F:chromatin binding; F:protein binding; C:nuclear speck; C:U12-type spliceosomal complex; P:anterior/posterior pattern specification; P:nuclear mRNA splicing, via spliceosome; C:catalytic step 2 spliceosome; C:chromatin
lchead_c692	ribosomal protein l18	16	P:translational initiation; P:viral transcription; F:RNA binding; P:regulation of transcription, DNA-dependent; F:structural constituent of ribosome; P:translational elongation; F:sequence-specific DNA binding; F:protein dimerization activity; F:sequence-specific DNA binding transcription factor activity; P:translational termination; P:SRP-dependent cotranslational protein targeting to membrane; …
lchead_c693	afg3-like protein 1-like	11	P:mitochondrial protein processing; F:nucleoside-triphosphatase activity; F:zinc ion binding; C:mitochondrion; P:mitochondrial fusion; C:integral to membrane; F:metalloendopeptidase activity; P:proteolysis; F:ATP binding; P:protein catabolic process; P:cristae formation	EC:3.6.1.15; EC:3.4.24.0
lchead_c694	transmembrane protein 106b	3	C:integral to membrane; C:late endosome membrane; C:lysosomal membrane
lchead_c695	protein tyrosine phosphatase type member 1	12	P:peptidyl-tyrosine dephosphorylation; C:internal side of plasma membrane; F:prenylated protein tyrosine phosphatase activity; P:cell cycle; C:early endosome; F:protein tyrosine/serine/threonine phosphatase activity; P:positive regulation of cell migration; C:spindle; P:multicellular organismal development; C:endoplasmic reticulum; C:nucleus; P:tyrosine metabolic process
lchead_c696	phosphatidylinositol transfer protein beta isoform	6	P:lipid metabolic process; F:phosphatidylinositol transporter activity; P:in utero embryonic development; C:Golgi apparatus; F:phospholipid binding; P:phospholipid transport
lchead_c697	cleft lip and palate transmembrane protein 1-like protein	2	P:apoptotic process; C:integral to membrane
lchead_c698	t-box transcription factor tbx2	17	P:cell adhesion; P:regulation of heart contraction; P:cell migration involved in gastrulation; P:retinal rod cell development; P:retinal cone cell development; P:notochord development; P:cell aging; P:axial mesoderm development; P:negative regulation of transcription, DNA-dependent; P:heart looping; P:photoreceptor cell fate specification; P:positive regulation of cell proliferation; F:sequence-s…
lchead_c700	frizzled homolog 7	18	P:negative regulation of cell-substrate adhesion; P:non-canonical Wnt receptor signaling pathway via JNK cascade; P:regulation of catenin import into nucleus; P:organ development; C:plasma membrane; F:Wnt-protein binding; P:nervous system development; C:integral to membrane; F:transmembrane signaling receptor activity; P:canonical Wnt receptor signaling pathway; P:positive regulation of transcrip…
lchead_c701	integrator complex subunit 8	3	F:protein binding; P:snRNA processing; C:integrator complex
lchead_c702	transmembrane 9 superfamily member 2	2	C:integral to membrane; C:endosome membrane
lchead_c703	ring finger protein 219	1	F:metal ion binding
lchead_c705	cyclic amp-responsive element-binding protein 3-like protein 3	10	P:response to chemical stimulus; P:positive regulation of biological process; P:regulation of transcription, DNA-dependent; F:protein dimerization activity; C:membrane part; F:sequence-specific DNA binding; F:sequence-specific DNA binding transcription factor activity; C:cytoplasmic part; C:transcription factor complex;
lchead_c706	thump domain-containing protein 3	2	F:RNA binding; F:methyltransferase activity	EC:2.1.1.0
lchead_c707	peptidyl-trna hydrolase mitochondrial precursor	3	P:metabolic process; F:aminoacyl-tRNA hydrolase activity; C:mitochondrion	EC:3.1.1.29
lchead_c709	amp deaminase 1	5	P:purine nucleobase metabolic process; F:metal ion binding; F:AMP deaminase activity; P:IMP salvage; C:cytosol	EC:3.5.4.6
lchead_c711	lim and sh3 domain protein 1	6	F:ion transmembrane transporter activity; P:ion transmembrane transport; C:focal adhesion; F:actin filament binding; C:cortical actin cytoskeleton; F:zinc ion binding
lchead_c712	myosin ic	20	F:calmodulin binding; C:lateral plasma membrane; C:basal plasma membrane; F:microfilament motor activity; C:brush border; F:phospholipid binding; F:protein C-terminus binding; C:nuclear pore; F:ATP binding; C:stereocilium membrane; F:actin-dependent ATPase activity; F:actin binding; F:calcium-dependent protein binding; C:filamentous actin; P:metabolic process; C:myosin I complex; C:axolemma; P:pr…
lchead_c714	solute carrier family 1 (neutral amino acid transporter) member 5	12	P:glutamine transport; P:anion transport; F:receptor activity; C:membrane fraction; C:melanosome; F:sodium:dicarboxylate symporter activity; P:dicarboxylic acid transport; F:L-glutamine transmembrane transporter activity; P:sodium ion export; C:Golgi apparatus; C:integral to plasma membrane; P:signal transduction
lchead_c715	adaptor-related protein complex beta 1 subunit	20	P:axon guidance; P:negative regulation of epidermal growth factor receptor signaling pathway; C:trans-Golgi network; P:nerve growth factor receptor signaling pathway; C:clathrin adaptor complex; C:endocytic vesicle membrane; P:clathrin coat assembly; P:viral reproduction; P:neurotransmitter secretion; F:protein transporter activity; C:Golgi apparatus; P:intracellular protein transport; C:cytosol;…
lchead_c716	extracellular calcium-sensing receptor-like	3	C:integral to membrane; P:G-protein coupled receptor signaling pathway; F:G-protein coupled receptor activity
lchead_c717	signal recognition particle 14 kda protein	7	C:cytosol; C:signal recognition particle, endoplasmic reticulum targeting; F:endoplasmic reticulum signal peptide binding; P:negative regulation of translational elongation; F:7S RNA binding; P:response to drug; P:SRP-dependent cotranslational protein targeting to membrane
lchead_c718	rna guanylyltransferase and 5 -phosphatase	9	F:protein tyrosine phosphatase activity; P:7-methylguanosine mRNA capping; F:protein tyrosine/serine/threonine phosphatase activity; F:GTP binding; F:mRNA guanylyltransferase activity; F:polynucleotide 5'-phosphatase activity; P:peptidyl-tyrosine dephosphorylation; C:nucleus; P:tyrosine metabolic process	EC:3.1.3.48; EC:2.7.7.50; EC:3.1.3.33
lchead_c719	sigma non-opioid intracellular receptor 1	17	F:drug binding; C:cell junction; P:opioid receptor signaling pathway; C:nuclear outer membrane; F:opioid receptor activity; P:ergosterol biosynthetic process; F:C-8 sterol isomerase activity; P:lipid transport; P:nervous system development; F:protein binding; P:regulation of neuron apoptotic process; C:growth cone; C:lipid particle; C:endoplasmic reticulum membrane; C:nuclear inner membrane; C:in…
lchead_c720	mediator of rna polymerase ii transcription subunit 10	6	P:Wnt receptor signaling pathway; P:transcription initiation from RNA polymerase II promoter; P:positive regulation of transcription from RNA polymerase II promoter; P:heart development; F:RNA polymerase II transcription cofactor activity; C:mediator complex
lchead_c721	secretory carrier-associated membrane protein 5	13	C:cell junction; P:response to endoplasmic reticulum stress; C:integral to membrane; C:Golgi membrane; C:synaptic vesicle membrane; P:positive regulation of calcium ion-dependent exocytosis; P:positive regulation of cytokine secretion; F:protein binding; P:negative regulation of endocytosis; C:recycling endosome membrane; C:trans-Golgi network membrane; C:SNARE complex; C:plasma membrane
lchead_c723	collagen type i alpha 3 chain	37	P:skin morphogenesis; P:cartilage development involved in endochondral bone morphogenesis; P:intramembranous ossification; P:sensory perception of sound; P:positive regulation of canonical Wnt receptor signaling pathway; P:tooth mineralization; P:response to hydrogen peroxide; P:osteoblast differentiation; P:blood vessel development; P:protein localization to nucleus; P:face morphogenesis; C:extr…
lchead_c724	nup205 partial	9	P:transmembrane transport; P:carbohydrate metabolic process; C:nuclear pore; P:cytokine-mediated signaling pathway; F:protein binding; P:viral reproduction; P:small molecule metabolic process; P:regulation of glucose transport; P:protein import into nucleus, docking
lchead_c725	serine palmitoyltransferase 1	10	P:sphinganine biosynthetic process; C:integral to membrane; P:sphingosine biosynthetic process; F:serine C-palmitoyltransferase activity; P:sphingomyelin biosynthetic process; C:SPOTS complex; F:protein binding; F:pyridoxal phosphate binding; P:glycosphingolipid metabolic process; P:acyl-carrier-protein biosynthetic process	EC:2.3.1.50
lchead_c726	nuclear receptor ror-alpha	14	P:transcription initiation from RNA polymerase II promoter; P:cGMP metabolic process; C:nucleoplasm; F:protein binding; F:zinc ion binding; F:steroid hormone receptor activity; P:cerebellar Purkinje cell differentiation; P:regulation of macrophage activation; F:ligand-activated sequence-specific DNA binding RNA polymerase II transcription factor activity; P:nitric oxide biosynthetic process; P:st…
lchead_c727	adp-ribosylation factor 4	10	P:response to axon injury; F:GTP binding; C:Golgi apparatus; C:plasma membrane; F:hydrolase activity; P:vesicle-mediated transport; P:epidermal growth factor receptor signaling pathway; P:brain development; P:small GTPase mediated signal transduction; P:protein transport
lchead_c730	lysyl oxidase homolog 1 precursor	7	P:protein deamination; F:copper ion binding; F:protein binding; P:notochord development; F:oxidoreductase activity, acting on the CH-NH2 group of donors, oxygen as acceptor; C:proteinaceous extracellular matrix; P:oxidation-reduction process	EC:1.4.3.0
lchead_c731	vacuolar protein sorting-associated protein 35	8	C:endosome; P:vacuolar protein processing; F:protein binding; P:retrograde transport, endosome to Golgi; P:cell death; C:integral to membrane; C:cytosol; P:protein transport
lchead_c732	armadillo repeat-containing protein 1	3	P:metal ion transport; F:metal ion binding; C:mitochondrion
lchead_c734	exosome complex component csl4	9	C:cytosol; C:exosome (RNase complex); F:RNA binding; C:nucleolus; P:rRNA processing; F:protein binding; F:exoribonuclease activity; P:exonucleolytic nuclear-transcribed mRNA catabolic process involved in deadenylation-dependent decay; P:regulation of RNA metabolic process
lchead_c737	cd81 antigen	12	P:positive regulation of 1-phosphatidylinositol 4-kinase activity; P:viral entry into host cell; F:protein binding; P:virion attachment, binding of host cell surface receptor; C:immunological synapse; P:regulation of immune response; P:positive regulation of cell proliferation; P:protein localization; P:positive regulation of peptidyl-tyrosine phosphorylation; P:phosphatidylinositol biosynthetic …
lchead_c739	mitochondrial 28s ribosomal protein s36	1	C:mitochondrial small ribosomal subunit
lchead_c740	isthmin 1	1	C:extracellular region
lchead_c741	5 -nucleotidase	19	P:negative regulation of inflammatory response; F:nucleotide binding; C:synaptic membrane; C:membrane fraction; P:response to aluminum ion; P:adenosine biosynthetic process; C:integral to membrane; C:anchored to membrane; P:AMP catabolic process; C:cytoplasm; C:cell surface; P:brain development; P:response to copper ion; P:purine nucleotide biosynthetic process; P:dephosphorylation; F:ferrous iro…	EC:3.1.3.5
lchead_c743	ethanolamine kinase 1	5	C:cytoplasm; P:phosphatidylethanolamine biosynthetic process; P:phosphorylation; F:ATP binding; F:ethanolamine kinase activity	EC:2.7.1.82
lchead_c745	sept2 protein	25	C:actin cytoskeleton; C:synaptosome; F:GTP binding; C:cilium membrane; P:cell division; P:GTP catabolic process; P:neuron projection development; C:nucleolus; C:cell surface; C:spindle; C:exocyst; P:mitosis; P:regulation of protein localization; C:cleavage furrow; P:smoothened signaling pathway; P:regulation of L-glutamate transport; P:regulation of catalytic activity; P:cilium assembly; C:midbod…
lchead_c746	pab-dependent poly -specific ribonuclease subunit 2	46	F:sequence-specific DNA binding transcription factor activity; P:natural killer cell differentiation; F:repressing transcription factor binding; F:protein homodimerization activity; P:nuclear-transcribed mRNA poly(A) tail shortening; F:bHLH transcription factor binding; F:vitamin D response element binding; P:Peyer's patch development; C:endoplasmic reticulum; P:positive regulation of sequence-sp…	EC:3.1.13.4; EC:3.1.2.15
lchead_c748	pyrophosphatase 1	4	F:inorganic diphosphatase activity; C:cytoplasm; F:magnesium ion binding; P:oxidative phosphorylation	EC:3.6.1.1
lchead_c749	sarcoplasmic endoplasmic reticulum calcium atpase 2	21	P:ER-nucleus signaling pathway; F:lutropin-choriogonadotropic hormone receptor binding; P:regulation of muscle contraction; F:protein C-terminus binding; P:cellular calcium ion homeostasis; P:negative regulation of heart contraction; C:microsome; F:S100 protein binding; F:calcium ion binding; C:integral to membrane; P:heart looping; C:sarcoplasmic reticulum membrane; P:ATP biosynthetic process; P…	EC:3.6.3.8
lchead_c750	suppressor of fused homolog	26	P:skeletal system development; F:signal transducer activity; P:negative regulation of transcription from RNA polymerase II promoter; P:negative regulation of transcription factor import into nucleus; C:cilium; F:transcription corepressor activity; F:protein kinase binding; P:lens development in camera-type eye; C:cytoplasm; C:nucleolus; P:heart looping; P:negative regulation of sequence-specific …
lchead_c751	exosome component 10	17	C:nuclear exosome (RNase complex); F:RNA binding; C:nucleolus; F:3'-5' exonuclease activity; P:dosage compensation by inactivation of X chromosome; P:nuclear retention of unspliced pre-mRNA at the site of transcription; F:protein binding; P:CUT catabolic process; F:nucleotide binding; P:maturation of 5.8S rRNA; C:transcriptionally active chromatin; P:histone mRNA catabolic process; C:cytoplasm; F…
lchead_c752	rrna promoter binding protein	11	P:rRNA transcription; F:double-stranded DNA binding; F:zinc ion binding; F:signal transducer activity; P:positive regulation of I-kappaB kinase/NF-kappaB cascade; F:sequence-specific DNA binding transcription factor activity; F:transcription factor binding; P:cell proliferation; C:cytoplasm; C:transcription factor complex;
lchead_c753	rna polymerase-associated protein ctr9 homolog	23	C:Cdc73/Paf1 complex; P:endodermal cell fate commitment; P:negative regulation of transcription from RNA polymerase II promoter; P:histone monoubiquitination; P:negative regulation of myeloid cell differentiation; P:interleukin-6-mediated signaling pathway; P:positive regulation of histone H3-K79 methylation; P:pigmentation; P:Wnt receptor signaling pathway; C:nuclear speck; P:positive regulation…
lchead_c754	alkaline phosphatase	12	F:metal ion binding; F:alkaline phosphatase activity; P:dephosphorylation; P:response to vitamin D; C:plasma membrane; C:anchored to membrane; P:developmental process involved in reproduction; P:cellular response to organic cyclic compound; P:response to antibiotic; P:hexachlorocyclohexane metabolic process; P:glycerolipid metabolic process; P:folic acid biosynthetic process	EC:3.1.3.1
lchead_c755	growth arrest-specific protein 1	27	P:axon guidance; P:palate development; P:embryonic digit morphogenesis; P:developmental growth; F:protein binding; P:outer ear morphogenesis; C:anchored to plasma membrane; P:negative regulation of apoptotic process; P:camera-type eye development; P:negative regulation of mitotic cell cycle; P:cellular response to vascular endothelial growth factor stimulus; P:embryonic cranial skeleton morphogen…
lchead_c757	exosome complex exonuclease rrp4	10	C:cytosol; C:exosome (RNase complex); C:nucleolus; F:7S RNA binding; P:rRNA processing; F:protein binding; P:positive regulation of cell growth; F:3'-5'-exoribonuclease activity; P:exonucleolytic nuclear-transcribed mRNA catabolic process involved in deadenylation-dependent decay; P:regulation of RNA metabolic process
lchead_c760	ras gtpase-activating-like protein iqgap1	27	P:cellular response to calcium ion; F:GTPase inhibitor activity; C:neuron projection; P:glomerular visceral epithelial cell development; C:actin filament; P:positive regulation of Ras GTPase activity; F:protein kinase binding; C:slit diaphragm; P:energy reserve metabolic process; F:calcium ion binding; P:regulation of insulin secretion; C:nucleolus; C:microtubule; C:cell leading edge; P:regulatio…
lchead_c761	protein yipf1-like	2	C:membrane; C:transport vesicle
lchead_c763	apurinic apyrimidinic endonuclease 1	43	P:positive regulation of S phase of mitotic cell cycle; F:damaged DNA binding; F:site-specific endodeoxyribonuclease activity, specific for altered base; C:nuclear speck; P:cellular response to organic nitrogen; P:DNA recombination; F:endoribonuclease activity; P:cellular response to hydrogen peroxide; P:regulation of transcription, DNA-dependent; P:aging; F:oxidoreductase activity; P:regulation …	EC:3.1.25.0; EC:3.1.4.0; EC:4.2.99.18
lchead_c766	kinesin-1 heavy chain	16	F:microtubule motor activity; F:microtubule binding; P:mitochondrial transport; C:neuron projection; C:microtubule; P:vesicle transport along microtubule; C:vesicle; F:ATP binding; C:membrane-bounded organelle; C:ciliary rootlet; C:kinesin complex; C:perinuclear region of cytoplasm; P:metabolic process; P:cytoplasm organization; P:stress granule disassembly; C:tubulin complex
lchead_c767	rrna promoter binding protein	7	F:sequence-specific DNA binding transcription factor activity; F:transcription factor binding; P:rRNA transcription; F:double-stranded DNA binding; P:cell proliferation; C:transcription factor complex;
lchead_c769	myosin heavy chain	7	C:myosin filament; F:actin binding; P:response to stress; P:somite specification; F:ATP binding; F:motor activity; P:metabolic process
lchead_c771	letm1 domain-containing protein mitochondrial isoform 1	2	C:membrane; C:mitochondrion
lchead_c772	sideroflexin-1	7	C:mitochondrial inner membrane; P:ion transmembrane transport; P:iron ion homeostasis; F:cation transmembrane transporter activity; P:erythrocyte differentiation; C:integral to membrane; P:iron ion transport
lchead_c774	transcriptional regulator atrx	14	F:DNA helicase activity; P:DNA duplex unwinding; P:DNA recombination; P:DNA repair; P:forebrain development; F:zinc ion binding; P:regulation of transcription, DNA-dependent; F:DNA binding; F:ATP binding; C:nuclear heterochromatin; F:chromo shadow domain binding; P:DNA methylation; F:chromatin binding; C:replication fork
lchead_c777	beta- n-acetylgalactosaminyltransferase 1	7	C:integral to Golgi membrane; P:spermatogenesis; F:acetylgalactosaminyltransferase activity; C:membrane fraction; P:lipid storage; P:ganglioside biosynthetic process; P:lipid glycosylation
lchead_c778	udp-xylose and udp-n-acetylglucosamine transporter	6	C:Golgi membrane; F:UDP-xylose transmembrane transporter activity; P:UDP-xylose transport; P:UDP-N-acetylglucosamine transport; C:integral to membrane; F:UDP-N-acetylglucosamine transmembrane transporter activity
lchead_c779	52 kda repressor of the inhibitor of the protein kinase	3	F:binding; P:response to stimulus; P:regulation of cellular process
lchead_c780	protein set-like	17	C:nucleoplasm; F:histone binding; P:nucleocytoplasmic transport; P:nucleosome disassembly; P:negative regulation of transcription, DNA-dependent; C:cytosol; C:protein complex; P:negative regulation of histone acetylation; F:DNA binding; F:protein phosphatase inhibitor activity; F:protein phosphatase type 2A regulator activity; C:perinuclear region of cytoplasm; P:negative regulation of neuron apo…
lchead_c781	dna damage-binding protein 1	12	P:proteasomal ubiquitin-dependent protein catabolic process; P:nucleotide-excision repair, DNA damage removal; P:cell cycle checkpoint; P:Wnt receptor signaling pathway; F:damaged DNA binding; C:Cul4A-RING ubiquitin ligase complex; C:Cul4B-RING ubiquitin ligase complex; P:protein ubiquitination involved in ubiquitin-dependent protein catabolic process; F:protein binding; P:interspecies interactio…
lchead_c782	g-protein coupled receptor 126 isoform 1	4	F:G-protein coupled receptor activity; P:myelination of posterior lateral line nerve axons; P:G-protein coupled receptor signaling pathway; C:membrane
lchead_c783	cytosolic non-specific dipeptidase	10	P:xenobiotic metabolic process; F:carboxypeptidase activity; P:cellular nitrogen compound metabolic process; F:dipeptidase activity; P:proteolysis; C:cytosol; P:glutathione biosynthetic process; F:metallopeptidase activity; F:tripeptidase activity; P:sulfur amino acid metabolic process	EC:3.4.13.0
lchead_c784	pescadillo homolog	13	P:mitotic metaphase; P:regulation of cell cycle; C:PeBoW complex; P:oligodendrocyte differentiation; P:protein localization to organelle; P:maturation of LSU-rRNA from tricistronic rRNA transcript (SSU-rRNA, 5.8S rRNA, LSU-rRNA); F:protein binding; P:nucleolus organization; C:condensed chromosome; C:preribosome, large subunit precursor; C:nucleoplasm; P:cell proliferation; P:maturation of 5.8S rR…
lchead_c785	cholinesterase precursor	14	P:choline metabolic process; P:response to chemical stimulus; F:acetylcholinesterase activity; P:cocaine metabolic process; C:endoplasmic reticulum lumen; P:neurotransmitter catabolic process; C:extracellular space; F:beta-amyloid binding; F:carboxylesterase activity; F:enzyme binding; P:synaptic transmission, cholinergic; P:receptor metabolic process; C:synapse; P:glycerolipid metabolic process	EC:3.1.1.7; EC:3.1.1.1
lchead_c788	serine threonine-protein phosphatase 4 regulatory subunit 3a	2	C:microtubule organizing center; C:nucleus
lchead_c789	amyloid beta a4 precursor protein-binding family a member 1	15	P:synaptic vesicle exocytosis; C:protein complex; P:gamma-aminobutyric acid secretion; P:regulation of gene expression; P:multicellular organism growth; F:protein complex binding; F:beta-amyloid binding; P:locomotory behavior; P:glutamate secretion; F:phosphatidylinositol-4,5-bisphosphate binding; F:PDZ domain binding; P:intracellular protein transport; P:in utero embryonic development; C:nucleus…
lchead_c790	ctp synthase 1	8	C:cytosol; P:glutamine metabolic process; F:CTP synthase activity; F:ATP binding; P:'de novo' CTP biosynthetic process; P:response to drug; P:nucleobase-containing small molecule interconversion; P:pyrimidine nucleobase metabolic process	EC:6.3.4.2
lchead_c792	nascent polypeptide-associated complex subunit alpha	11	P:translation; F:TBP-class protein binding; P:regulation of transcription, DNA-dependent; P:myofibril assembly; F:DNA binding; C:nascent polypeptide-associated complex; P:interspecies interaction between organisms; F:transcription coactivator activity; P:protein transport; C:transcription factor complex;
lchead_c793	la-related protein 4-like	3	P:cytoskeleton organization; P:regulation of cell morphogenesis; F:binding
lchead_c794	transcription factor hes-1	65	P:negative regulation of forebrain neuron differentiation; P:protein complex assembly; P:smoothened signaling pathway; F:protein homodimerization activity; P:somite specification; F:bHLH transcription factor binding; P:in utero embryonic development; P:negative regulation of oligodendrocyte differentiation; P:somatic stem cell maintenance; P:midbrain development; P:positive regulation of BMP sign…
lchead_c795	voltage-dependent anion-selective channel protein 2	9	P:regulation of anion transport; P:regulation of ion transmembrane transport; P:learning; C:mitochondrial inner membrane; P:fin regeneration; C:mitochondrial outer membrane; P:neuron-neuron synaptic transmission; F:voltage-gated anion channel activity; P:behavioral fear response
lchead_c797	rho guanine nucleotide exchange factor 1	11	F:Rho guanyl-nucleotide exchange factor activity; C:cytosol; F:phospholipid binding; P:nerve growth factor receptor signaling pathway; P:termination of G-protein coupled receptor signaling pathway; F:protein binding; P:negative regulation of axonogenesis; P:regulation of Rho protein signal transduction; P:cell proliferation; C:plasma membrane; P:regulation of GTPase activity
lchead_c798	sphingomyelin phosphodiesterase 3	8	P:sphingomyelin metabolic process; F:sphingomyelin phosphodiesterase activity; P:peptide hormone secretion; P:signal transduction; C:membrane; P:response to stress; C:Golgi cis cisterna; P:glycosphingolipid metabolic process	EC:3.1.4.12
lchead_c800	dihydropyrimidinase-related protein 5	9	P:axon guidance; C:cytosol; C:protein complex; F:hydrolase activity, acting on carbon-nitrogen (but not peptide) bonds; C:dendrite; F:protein binding; C:neuronal cell body; P:signal transduction; P:nitrogen compound metabolic process
lchead_c801	nuclear receptor subfamily 1 group d member 2	10	P:retinoic acid receptor signaling pathway; F:retinoic acid receptor activity; P:steroid hormone mediated signaling pathway; P:regulation of transcription from RNA polymerase II promoter; F:zinc ion binding; P:transcription initiation from RNA polymerase II promoter; F:thyroid hormone receptor activity; F:sequence-specific DNA binding; F:steroid hormone receptor activity; C:nucleoplasm
lchead_c802	nucleolar complex protein 4 homolog	3	C:nucleolus; C:integral to membrane; C:nuclear membrane
lchead_c803	set and mynd domain-containing protein 1	12	F:histone methyltransferase activity (H3-K4 specific); F:zinc ion binding; P:heart development; P:myofibril assembly; P:histone H3-K4 methylation; F:transcription corepressor activity; P:peptidyl-lysine methylation; P:negative regulation of transcription, DNA-dependent; C:cytoplasm; P:chromatin remodeling; C:transcription factor complex;
lchead_c804	vesicle-associated membrane protein-associated protein b	13	F:structural molecule activity; P:cellular calcium ion homeostasis; C:integral to membrane; C:endoplasmic reticulum membrane; C:Golgi apparatus; F:protein heterodimerization activity; P:activation of signaling protein activity involved in unfolded protein response; P:virus-host interaction; P:positive regulation of viral genome replication; F:protein homodimerization activity; F:beta-tubulin bind…
lchead_c805	signal peptide peptidase-like 2b	12	P:regulation of immune response; F:aspartic endopeptidase activity, intramembrane cleaving; C:integral to lumenal side of endoplasmic reticulum membrane; C:lysosomal membrane; P:negative regulation of coagulation; P:membrane protein ectodomain proteolysis; C:Golgi-associated vesicle membrane; P:membrane protein intracellular domain proteolysis; C:integral to cytosolic side of endoplasmic reticulu…
lchead_c806	zinc finger protein 598	1	F:metal ion binding
lchead_c807	serrate rna effector molecule homolog	10	P:neuronal stem cell maintenance; P:regulation of transcription, DNA-dependent; F:DNA binding; P:primary miRNA processing; F:protein binding; F:nucleotide binding; P:response to arsenic-containing substance; C:nucleoplasm; P:cell proliferation; C:cytoplasm
lchead_c808	ap-3 complex subunit sigma-2	7	C:Golgi apparatus; C:cytoplasmic vesicle membrane; C:membrane coat; F:protein transporter activity; P:vesicle-mediated transport; P:intracellular protein transport; C:trans-Golgi network
lchead_c810	f-box-like wd repeat-containing protein tbl1xr1	21	P:canonical Wnt receptor signaling pathway; P:negative regulation of transcription from RNA polymerase II promoter; P:Notch signaling pathway; F:histone binding; F:transcription corepressor activity; P:proteasomal ubiquitin-dependent protein catabolic process; P:cellular lipid metabolic process; C:transcriptional repressor complex; F:protein N-terminus binding; C:nucleolus; F:transcription regula…
lchead_c811	adp-ribosylation factor 1	15	P:semicircular canal development; P:regulation of lipid storage; P:regulation of cell shape; P:post-Golgi vesicle-mediated transport; P:small GTPase mediated signal transduction; P:cell adhesion; P:protein ADP-ribosylation; P:endosomal transport; P:neurotransmitter secretion; F:GTPase activity; P:compound eye development; P:synaptic vesicle endocytosis; P:protein transport; C:Golgi apparatus; F:G…
lchead_c812	probable atp-dependent rna helicase ddx6	11	C:cytoplasmic stress granule; F:RNA binding; F:ATP-dependent RNA helicase activity; C:RNA-induced silencing complex; C:cytoplasmic mRNA processing body; P:ATP catabolic process; P:cytoplasmic mRNA processing body assembly; F:ATP binding; F:protein binding; P:multicellular organismal development; C:nucleoplasm
lchead_c815	triosephosphate isomerase	12	P:embryo development; P:gluconeogenesis; F:triose-phosphate isomerase activity; P:pentose-phosphate shunt; P:glycolysis; C:cytosol; P:glyceraldehyde-3-phosphate metabolic process; P:fructose metabolic process; P:mannose metabolic process; P:inositol metabolic process; P:carbon utilization; P:glycerolipid metabolic process	EC:5.3.1.1
lchead_c816	rna-binding protein nova-1 isoform 2	6	F:mRNA binding; P:synaptic transmission; P:nervous system development; C:nucleus; P:locomotory behavior; P:nuclear mRNA splicing, via spliceosome
lchead_c817	homeobox-containing protein 1	7	F:sequence-specific DNA binding; F:sequence-specific DNA binding transcription factor activity; P:negative regulation of transcription, DNA-dependent; P:positive regulation of transcription, DNA-dependent; C:cytoplasm; C:transcription factor complex;
lchead_c818	splicing factor subunit 1	5	C:nucleolus; F:RNA binding; C:U2-type spliceosomal complex; P:nuclear mRNA splicing, via spliceosome; C:catalytic step 2 spliceosome
lchead_c821	eukaryotic translation initiation factor 4e-binding protein 2	6	F:translation initiation factor activity; P:insulin receptor signaling pathway; P:negative regulation of translational initiation; P:cAMP-mediated signaling; F:eukaryotic initiation factor 4E binding; C:ribosome
lchead_c822	nuclear-interacting partner of alk	3	P:cellular process; C:nuclear membrane; F:protein kinase binding
lchead_c824	endothelin-converting enzyme 2	18	C:cytoplasmic vesicle membrane; P:regulation of G-protein coupled receptor protein signaling pathway; C:collagen; C:integral to membrane; C:Golgi membrane; F:metal ion binding; P:brain development; P:peptide hormone processing; P:methylation; F:metalloendopeptidase activity; P:proteolysis; P:vasoconstriction; C:trans-Golgi network; P:cardioblast differentiation; F:protein homodimerization activit…	EC:3.4.24.0; EC:2.1.1.0
lchead_c825	ran-specific gtpase-activating protein	10	F:Ran GTPase binding; F:GDP-dissociation inhibitor activity; C:centrosome; P:spindle organization; P:intracellular transport; P:signal transduction; P:viral reproduction; C:nuclear envelope; F:GTPase activator activity; P:positive regulation of mitotic centrosome separation
lchead_c826	protein kinase c and casein kinase substrate in neurons 3	10	F:cytoskeletal protein binding; P:notochord cell differentiation; P:positive regulation of membrane protein ectodomain proteolysis; C:trans-Golgi network; P:phosphorylation; P:negative regulation of endocytosis; F:kinase activity; P:notochord formation; C:cytoplasm; C:plasma membrane
lchead_c828	cell differentiation protein rcd1 homolog	9	P:positive regulation of ligand-dependent nuclear receptor transcription coactivator activity; C:cytosol; P:sex differentiation; P:nuclear-transcribed mRNA poly(A) tail shortening; P:regulation of transcription, DNA-dependent; C:cytoplasmic mRNA processing body; P:cytokine-mediated signaling pathway; F:protein binding; C:nucleus
lchead_c829	nuclear pore complex protein nup160	14	P:transmembrane transport; C:cytosol; C:nuclear pore outer ring; F:nucleocytoplasmic transporter activity; P:carbohydrate metabolic process; P:cytokine-mediated signaling pathway; C:kinetochore; F:protein binding; P:mitotic prometaphase; P:mRNA export from nucleus; P:viral reproduction; P:small molecule metabolic process; P:regulation of glucose transport; P:protein transport
lchead_c830	microfibrillar-associated protein 1	1	C:microfibril
lchead_c831	pleckstrin homology domain-containing family j member 1	1	F:phospholipid binding
lchead_c832	actin-related protein 3	24	P:positive regulation of dendrite morphogenesis; C:hemidesmosome; C:lamellipodium; C:Golgi membrane; P:establishment or maintenance of cell polarity; C:actin filament; P:cilium morphogenesis; P:response to antibiotic; P:meiotic cell cycle; P:cellular component movement; P:asymmetric cell division; P:regulation of myosin II filament organization; F:actin binding; C:excitatory synapse; C:Arp2/3 pro…
lchead_c833	nicalin	8	F:peptidase activity; C:nucleolus; C:integral to membrane; P:negative regulation of nodal signaling pathway involved in determination of lateral mesoderm left/right asymmetry; P:proteolysis; F:protein binding; C:endoplasmic reticulum membrane; C:plasma membrane
lchead_c835	eukaryotic translation initiation factor 2 subunit 3	8	F:translation initiation factor activity; C:cytosol; P:GTP catabolic process; F:protein binding; F:GTPase activity; F:GTP binding; C:ribosome; P:regulation of translational initiation
lchead_c836	acidic coiled-coil containing protein 3	1	P:cellular process
lchead_c838	mitochondrial inner membrane protein cox18	5	F:protein transporter activity; C:integral to mitochondrial inner membrane; P:protein insertion into mitochondrial membrane; P:respiratory chain complex IV assembly; P:protein transport
lchead_c839	collagen type i alpha 2	20	P:odontogenesis; P:axon guidance; P:platelet activation; F:protein binding, bridging; P:protein heterotrimerization; P:skin morphogenesis; P:regulation of blood pressure; F:identical protein binding; C:extracellular space; F:SMAD binding; P:skeletal system development; P:leukocyte migration; F:platelet-derived growth factor binding; C:collagen type I; P:collagen fibril organization; P:transformin…
lchead_c840	sh3 domain-binding glutamic acid-rich-like protein 3	7	P:cell redox homeostasis; C:cytoplasm; F:electron carrier activity; F:protein disulfide oxidoreductase activity; C:nucleus; P:oxidation-reduction process; P:electron transport
lchead_c842	ankyrin-3 isoform 1	40	P:axon guidance; F:spectrin binding; P:positive regulation of gene expression; C:spectrin-associated cytoskeleton; P:membrane assembly; C:neuromuscular junction; C:sarcoplasmic reticulum; P:positive regulation of membrane depolarization involved in regulation of cardiac muscle cell action potential; P:protein targeting to plasma membrane; P:positive regulation of cell communication by electrical …
lchead_c843	thrombospondin 3	8	P:cell-matrix adhesion; P:ossification involved in bone maturation; F:heparin binding; P:bone trabecula formation; F:calcium ion binding; C:extracellular region; P:growth plate cartilage development; C:perinuclear region of cytoplasm
lchead_c844	5 -nucleotidase	19	P:negative regulation of inflammatory response; F:nucleotide binding; C:synaptic membrane; C:membrane fraction; P:response to aluminum ion; P:adenosine biosynthetic process; C:integral to membrane; C:anchored to membrane; P:AMP catabolic process; C:cytoplasm; C:cell surface; P:brain development; P:response to copper ion; P:purine nucleotide biosynthetic process; P:dephosphorylation; F:ferrous iro…	EC:3.1.3.5
lchead_c845	mitochondrial ribosomal protein l12	8	P:translation; P:transport; C:mitochondrial large ribosomal subunit; C:integral to membrane; F:structural constituent of ribosome; P:transcription from mitochondrial promoter; P:positive regulation of transcription, DNA-dependent; P:ribosome biogenesis
lchead_c846	n-alpha-acetyltransferase auxiliary subunit	10	C:transcription factor complex; F:receptor activity; F:ribosome binding; F:N-acetyltransferase activity; F:protein binding; P:positive regulation of transcription, DNA-dependent; C:cytoplasm; P:N-terminal protein amino acid acetylation; P:signal transduction; P:acyl-carrier-protein biosynthetic process
lchead_c847	udp-glucose:glycoprotein glucosyltransferase 1-like	8	P:'de novo' posttranslational protein folding; P:UDP-glucosylation; F:UDP-glucose:glycoprotein glucosyltransferase activity; P:protein N-linked glycosylation via asparagine; C:endoplasmic reticulum-Golgi intermediate compartment; P:post-translational protein modification; C:endoplasmic reticulum lumen; F:unfolded protein binding
lchead_c849	gc-rich sequence dna-binding factor 1	6	F:sequence-specific DNA binding transcription factor activity; F:DNA binding; C:cytosol; P:regulation of transcription, DNA-dependent; C:transcription factor complex;
lchead_c850	s-adenosylhomocysteine hydrolase-like 1	13	P:regulation of anion transport; P:dorsal/ventral pattern formation; P:protein export from nucleus; P:mRNA polyadenylation; P:regulation of ion transmembrane transporter activity; F:adenosylhomocysteinase activity; P:one-carbon metabolic process; F:protein binding; F:nucleotide binding; P:positive regulation of sodium ion transport; P:regulation of mRNA 3'-end processing; C:endoplasmic reticulum;…	EC:3.3.1.1
lchead_c851	clathrin coat assembly protein ap180	13	P:regulation of endocytosis; C:AP-2 adaptor complex; P:establishment or maintenance of cell polarity; P:clathrin coat assembly; P:neurotransmitter secretion; F:clathrin heavy chain binding; P:regulation of protein transport; P:axonogenesis; C:presynaptic membrane; C:postsynaptic membrane; F:1-phosphatidylinositol binding; C:postsynaptic density; C:synaptic vesicle
lchead_c852	nidogen-1 isoform 2	3	P:cell-matrix adhesion; C:extracellular matrix; F:calcium ion binding
lchead_c853	dihydrolipoamide s-acetyltransferase (e2 component of pyruvate dehydrogenase complex)	9	F:dihydrolipoyllysine-residue acetyltransferase activity; F:pyruvate dehydrogenase activity; F:protein binding; P:detection of light stimulus involved in visual perception; C:mitochondrial pyruvate dehydrogenase complex; P:regulation of acetyl-CoA biosynthetic process from pyruvate; P:gluconeogenesis; P:glycolysis; P:acyl-carrier-protein biosynthetic process	EC:2.3.1.12
lchead_c855	ras-related and estrogen-regulated growth inhibitor	12	F:estrogen receptor binding; C:cytosol; P:response to hormone stimulus; P:negative regulation of cell growth; P:small GTPase mediated signal transduction; P:negative regulation of cell proliferation; F:GDP binding; P:GTP catabolic process; F:GTPase activity; C:membrane; F:GTP binding; C:nucleus
lchead_c856	an1-type zinc finger protein 3	1	F:binding
lchead_c857	ubiquitin fusion degradation protein 1 homolog	8	F:ubiquitin-specific protease activity; P:skeletal system development; F:protein binding; P:proteasomal ubiquitin-dependent protein catabolic process; P:response to chemical stimulus; C:nucleus; C:cytosol; P:protein deubiquitination
lchead_c858	centromere kinetochore protein zw10 homolog	23	C:kinetochore microtubule; P:protein localization to kinetochore; F:protein binding; P:mitotic prometaphase; P:mitotic metaphase plate congression; P:protein complex assembly; P:establishment of mitotic spindle orientation; C:condensed chromosome kinetochore; P:protein transport; P:cell division; C:endoplasmic reticulum membrane; C:cytosol; P:ubiquitin-dependent protein catabolic process; F:centr…	EC:3.1.2.15
lchead_c859	uncoupling protein 2	4	C:mitochondrial inner membrane; P:mitochondrial transport; P:response to chemical stimulus; C:integral to membrane
lchead_c860	magnesium transporter protein 1	8	C:oligosaccharyltransferase complex; P:magnesium ion transport; F:magnesium ion transmembrane transporter activity; P:cell redox homeostasis; P:cognition; P:ion transmembrane transport; C:integral to plasma membrane; P:protein N-linked glycosylation
lchead_c861	synaptotagmin-4	4	C:synaptic vesicle; P:transport; C:membrane; F:transporter activity
lchead_c862	cms1 ribosomal small subunit homolog	4	F:ATP-dependent helicase activity; F:nucleic acid binding; P:ATP catabolic process; F:ATP binding
lchead_c863	nuclear transcription factor y subunit alpha	6	P:positive regulation of transcription from RNA polymerase II promoter; F:DNA binding; C:CCAAT-binding factor complex; F:protein binding; F:sequence-specific DNA binding transcription factor activity;
lchead_c865	sparc cwcv and kazal-like domains proteoglycan 1	15	P:neuron migration; F:serine-type endopeptidase inhibitor activity; F:calcium ion binding; P:negative regulation of cell-substrate adhesion; P:regulation of cell growth; P:negative regulation of endopeptidase activity; C:extracellular space; C:sarcoplasm; C:neuromuscular junction; P:central nervous system neuron differentiation; C:node of Ranvier; F:metalloendopeptidase inhibitor activity; P:nega…
lchead_c866	liprin-beta-1 isoform 1	5	F:integrase activity; P:cell adhesion; F:DNA binding; C:plasma membrane; P:DNA integration
lchead_c868	ubiquitin-conjugating enzyme e2 r1	14	P:response to growth factor stimulus; P:positive regulation of inclusion body assembly; P:negative regulation of cAMP-mediated signaling; F:protein binding; P:protein K48-linked ubiquitination; P:proteasomal ubiquitin-dependent protein catabolic process; P:DNA-dependent DNA replication initiation; P:cell division; C:cytoplasm; C:nucleolus; F:ubiquitin-protein ligase activity; P:G1/S transition of…	EC:6.3.2.19
lchead_c871	exocyst complex component 7	3	P:exocytosis; C:exocyst; C:centriolar satellite
lchead_c872	elongation factor mitochondrial-like	11	F:translation elongation factor activity; C:microtubule; C:mitochondrial nucleoid; P:protein polymerization; P:GTP catabolic process; P:microtubule-based movement; F:GTPase activity; F:structural molecule activity; F:GTP binding; C:ribosome; P:regulation of translational elongation
lchead_c873	voltage-dependent anion-selective channel protein 2	11	P:regulation of anion transport; P:regulation of ion transmembrane transport; F:porin activity; C:mitochondrial inner membrane; P:fin regeneration; C:mitochondrial outer membrane; P:negative regulation of protein polymerization; F:voltage-gated anion channel activity; F:nucleotide binding; P:negative regulation of intrinsic apoptotic signaling pathway; C:pore complex
lchead_c874	leucine-rich ppr motif-containing mitochondrial	5	C:mitochondrion; C:intracellular non-membrane-bounded organelle; F:DNA binding; P:transcription, DNA-dependent; C:nucleus
lchead_c875	leucine-rich repeats and immunoglobulin-like domains 1	1	C:membrane
lchead_c876	protein os-9 isoform 1	4	C:endoplasmic reticulum part; P:ubiquitin-dependent protein catabolic process; P:protein ubiquitination; F:protein binding
lchead_c877	methyltransferase 10 domain containing	2	F:methyltransferase activity; P:methylation	EC:2.1.1.0
lchead_c878	winged helix transcription factor xfd-11	41	P:in utero embryonic development; P:ovarian follicle development; P:skeletal system development; P:vascular endothelial growth factor receptor signaling pathway; P:brain development; P:lymph vessel development; P:odontogenesis of dentin-containing tooth; P:cardiac muscle cell proliferation; P:collagen fibril organization; P:negative regulation of mitotic cell cycle; F:transcription factor binding…
lchead_c880	rab-like protein 3	3	C:intracellular; F:GTP binding; P:small GTPase mediated signal transduction
lchead_c881	nuclear cap-binding protein subunit 2	22	P:gene silencing by RNA; P:nuclear-transcribed mRNA catabolic process, nonsense-mediated decay; C:nucleoplasm; P:7-methylguanosine mRNA capping; F:protein binding; F:nucleotide binding; P:mRNA export from nucleus; P:histone mRNA metabolic process; P:positive regulation of RNA export from nucleus; P:snRNA export from nucleus; F:RNA 7-methylguanosine cap binding; C:nucleolus; P:mRNA 3'-end processi…
lchead_c882	myeloid-associated differentiation marker homolog	1	C:integral to membrane
lchead_c883	zinc finger cchc domain-containing protein 4	3	F:zinc ion binding; F:transferase activity; F:nucleic acid binding
lchead_c884	neprilysin	20	P:peptide metabolic process; F:peptide binding; P:replicative senescence; P:cellular response to cytokine stimulus; C:axon; F:zinc ion binding; C:dendrite; C:brush border; C:synaptic vesicle; P:sensory perception of pain; P:cellular response to UV-B; P:cellular response to UV-A; F:metalloendopeptidase activity; P:proteolysis; C:plasma membrane enriched fraction; P:creatinine metabolic process; P:…	EC:3.4.24.0
lchead_c885	glutamate--cysteine ligase catalytic subunit isoform 1	27	P:regulation of mitochondrial depolarization; P:response to nitrosative stress; P:L-ascorbic acid metabolic process; F:ADP binding; P:response to arsenic-containing substance; P:negative regulation of transcription, DNA-dependent; C:cytosol; P:anti-apoptosis; F:protein heterodimerization activity; P:positive regulation of proteasomal ubiquitin-dependent protein catabolic process; P:cysteine metab…	EC:6.3.2.2
lchead_c886	follistatin-related protein 3	10	F:activin binding; P:negative regulation of BMP signaling pathway; P:hemopoietic progenitor cell differentiation; P:negative regulation of activin receptor signaling pathway; P:negative regulation of osteoclast differentiation; P:positive regulation of cell-cell adhesion; P:positive regulation of transcription from RNA polymerase II promoter; F:fibronectin binding; C:nucleus; C:activin complex
lchead_c888	upstream stimulatory factor 2-like	10	F:double-stranded DNA binding; P:lactation; F:bHLH transcription factor binding; F:RNA polymerase II distal enhancer sequence-specific DNA binding transcription factor activity; F:protein heterodimerization activity; P:lipid homeostasis; F:protein homodimerization activity; P:positive regulation of transcription from RNA polymerase II promoter by glucose; F:RNA polymerase II core promoter proxima…
lchead_c889	fumarylacetoacetate hydrolase	8	F:fumarylacetoacetase activity; F:metal ion binding; P:tyrosine catabolic process; P:arginine catabolic process; P:cellular nitrogen compound metabolic process; C:cytosol; P:L-phenylalanine catabolic process; P:styrene catabolic process	EC:3.7.1.2
lchead_c891	plexin d1	14	P:semaphorin-plexin signaling pathway; P:axon guidance; P:angioblast cell migration; P:synapse assembly; C:intracellular; P:dichotomous subdivision of terminal units involved in salivary gland branching; P:endothelial cell migration; P:embryonic eye morphogenesis; P:regulation of cell migration; F:semaphorin receptor activity; P:sprouting angiogenesis; P:patterning of blood vessels; P:regulation …
lchead_c894	nuclear inhibitor of protein phosphatase 1	16	F:RNA binding; C:spliceosomal complex; F:ribonuclease E activity; C:nucleolus; P:RNA catabolic process; P:regulation of transcription, DNA-dependent; C:nuclear speck; P:RNA splicing; F:DNA binding; P:negative regulation of catalytic activity; F:protein binding; P:multicellular organismal development; P:mRNA processing; P:cell proliferation; F:protein serine/threonine phosphatase inhibitor activit…
lchead_c895	histone-lysine n-methyltransferase ehmt1-like	13	F:p53 binding; F:zinc ion binding; F:histone methyltransferase activity (H3-K9 specific); P:histone H3-K27 methylation; P:histone H3-K9 methylation; P:negative regulation of transcription from RNA polymerase II promoter; P:peptidyl-lysine monomethylation; C:chromosome; P:peptidyl-lysine dimethylation; P:DNA methylation; F:histone methyltransferase activity (H3-K27 specific); C:nucleus; P:embryo d…
lchead_c896	smad nuclear-interacting protein 1-like	6	P:production of miRNAs involved in gene silencing by miRNA; P:regulation of transcription, DNA-dependent; F:protein binding; P:I-kappaB kinase/NF-kappaB cascade; C:cytoplasm; C:nucleus
lchead_c897	serine threonine-protein kinase plk1	31	F:protein serine/threonine kinase activity; P:regulation of mitotic anaphase; P:mitotic prometaphase; P:G2/M transition DNA damage checkpoint; C:midbody; P:polar body extrusion after meiotic divisions; P:protein localization to chromatin; P:activation of mitotic anaphase-promoting complex activity; P:negative regulation of cyclin-dependent protein kinase activity; C:spindle midzone; P:response to…	EC:2.7.11.0
lchead_c898	hepatoma-derived growth factor	4	C:extracellular space; F:binding; P:cellular process; C:nucleus
lchead_c899	subfamily member 19	7	F:heat shock protein binding; P:protein folding; C:integral to membrane; C:mitochondrial inner membrane; P:protein targeting to mitochondrion; P:visual perception; P:genitalia development
lchead_c900	leucine-rich repeat-containing protein 17	5	C:extracellular space; P:osteoblast differentiation; P:negative regulation of osteoclast differentiation; P:bone marrow development; P:osteoblast proliferation
lchead_c901	exostoses 1	18	P:axon guidance; P:endoderm development; P:gastrulation; C:Golgi membrane; C:integral to endoplasmic reticulum membrane; P:heparan sulfate proteoglycan biosynthetic process, polysaccharide chain biosynthetic process; P:mesoderm development; P:ossification; F:protein heterodimerization activity; F:N-acetylglucosaminyl-proteoglycan 4-beta-glucuronosyltransferase activity; P:protein glycosylation; P…	EC:2.4.1.225; EC:2.4.1.224
lchead_c902	exocyst complex component 1 isoform 1	4	C:exocyst; P:protein transport; C:plasma membrane; P:exocytosis
lchead_c903	peroxisomal -dienoyl- reductase	7	F:2,4-dienoyl-CoA reductase (NADPH) activity; C:peroxisome; F:receptor binding; P:unsaturated fatty acid biosynthetic process; F:nucleotide binding; P:oxidation-reduction process; P:signal transduction	EC:1.3.1.34
lchead_c905	low quality protein: titin	40	F:protein tyrosine kinase activity; P:regulation of Rho protein signal transduction; F:ankyrin binding; F:protein serine/threonine kinase activity; P:cell morphogenesis; P:in utero embryonic development; F:Rho guanyl-nucleotide exchange factor activity; C:striated muscle thin filament; F:transporter activity; P:skeletal muscle thin filament assembly; P:cardiac muscle tissue morphogenesis; P:forwa…	EC:2.7.10.0; EC:2.7.11.0
lchead_c906	glycosyltransferase 25 domain containing 2	4	P:lipopolysaccharide biosynthetic process; C:endoplasmic reticulum lumen; F:procollagen galactosyltransferase activity; P:lysine catabolic process	EC:2.4.1.50
lchead_c907	translational activator gcn1	4	C:ribosome; F:translation factor activity, nucleic acid binding; P:regulation of translation;
lchead_c908	upf0414 transmembrane protein c20orf30 homolog	1	C:integral to membrane
lchead_c909	14-3-3 protein gamma	17	F:protein kinase C binding; P:heart development; F:receptor tyrosine kinase binding; P:negative regulation of protein kinase activity; P:protein targeting; P:regulation of synaptic plasticity; C:cytosol; F:actin binding; F:monooxygenase activity; P:brain development; F:protein domain specific binding; P:regulation of neuron differentiation; F:protein kinase C inhibitor activity; P:oxidation-reduc…
lchead_c910	sparc related modular calcium binding 2	6	P:odontogenesis; F:heparin binding; P:positive regulation of cell-substrate adhesion; C:interstitial matrix; P:extracellular matrix organization; C:basement membrane
lchead_c912	myosin-binding protein fast-type	7	F:structural constituent of cytoskeleton; F:structural constituent of muscle; P:muscle filament sliding; C:myosin filament; F:actin binding; P:cell adhesion; C:cytosol
lchead_c914	member of ras oncogene family	15	P:negative regulation of cell migration; C:recycling endosome membrane; F:protein binding; P:cellular protein localization; P:Rap protein signal transduction; F:GTP binding; P:GTP catabolic process; P:positive regulation of protein autophosphorylation; C:cytosol; P:establishment of protein localization; P:regulation of protein tyrosine kinase activity; P:actin cytoskeleton reorganization; F:GTPas…
lchead_c915	krueppel-like factor 2	6	F:zinc ion binding; F:nucleic acid binding; P:anatomical structure development; C:intracellular; P:positive regulation of transcription, DNA-dependent; P:multicellular organismal process
lchead_c916	mitochondrial ribosomal protein s12	5	F:structural constituent of ribosome; C:small ribosomal subunit; P:translation; C:mitochondrion; P:ribosome biogenesis
lchead_c918	doublecortin	15	P:axon guidance; P:neuron migration; C:cytosol; F:microtubule binding; C:microtubule associated complex; P:axon extension; P:intracellular signal transduction; C:microtubule; C:dendrite; P:brain development; P:response to electrical stimulus; F:protein kinase binding; P:central nervous system projection neuron axonogenesis; P:dendrite morphogenesis; C:tubulin complex
lchead_c919	factor viii intron 22 protein	1	C:nucleus
lchead_c920	gtp-binding protein 1	8	C:cytosol; C:cytoplasmic exosome (RNase complex); P:positive regulation of mRNA catabolic process; P:immune response; P:GTP catabolic process; F:GTPase activity; P:signal transduction; F:GTP binding
lchead_c922	dual specificity mitogen-activated protein kinase kinase 2	49	P:activation of MAPK activity involved in innate immune response; F:protein tyrosine kinase activity; C:focal adhesion; F:protein serine/threonine kinase activity; F:protein complex scaffold; P:toll-like receptor 3 signaling pathway; P:regulation of Golgi inheritance; P:axon guidance; P:toll-like receptor 4 signaling pathway; C:soluble fraction; P:Toll signaling pathway; C:endoplasmic reticulum; …	EC:2.7.10.0; EC:2.7.11.0
lchead_c923	chromosome 19 open reading frame 29	13	P:negative regulation of type I interferon-mediated signaling pathway; F:protein binding; P:cellular response to interleukin-1; P:cellular response to tumor necrosis factor; P:negative regulation of lipopolysaccharide-mediated signaling pathway; P:negative regulation of interferon-beta production; P:negative regulation of NF-kappaB transcription factor activity; C:catalytic step 2 spliceosome; P:…
lchead_c925	target of rapamycin complex subunit lst8-like	10	P:T cell costimulation; C:cytosol; P:insulin receptor signaling pathway; P:regulation of actin cytoskeleton organization; P:nerve growth factor receptor signaling pathway; P:phosphatidylinositol-mediated signaling; P:fibroblast growth factor receptor signaling pathway; P:positive regulation of TOR signaling cascade; F:protein binding; P:epidermal growth factor receptor signaling pathway
lchead_c926	argininosuccinate synthase	37	C:cell body fiber; P:urea cycle; P:cellular response to oleic acid; P:kidney development; P:cellular response to dexamethasone stimulus; P:cellular response to tumor necrosis factor; P:response to mycotoxin; P:aging; F:toxin binding; C:lysosome; P:cellular response to ammonium ion; P:midgut development; P:response to growth hormone stimulus; P:arginine biosynthetic process; P:cellular response to…	EC:6.3.4.5
lchead_c927	endoplasmic reticulum lectin 1-like	4	F:glycoprotein binding; C:endoplasmic reticulum lumen; F:carbohydrate binding; P:ER-associated protein catabolic process
lchead_c930	secernin-2	2	F:dipeptidase activity; P:proteolysis	EC:3.4.13.0
lchead_c931	nicotinamide phosphoribosyltransferase	18	F:drug binding; P:insulin receptor signaling pathway; F:nicotinamide phosphoribosyltransferase activity; P:cell cycle; F:nicotinate-nucleotide diphosphorylase (carboxylating) activity; P:NAD biosynthetic process; P:positive regulation of nitric-oxide synthase biosynthetic process; P:female pregnancy; F:cytokine activity; P:response to organic cyclic compound; F:nicotinate phosphoribosyltransferas…	EC:2.4.2.12; EC:2.4.2.19; EC:2.4.2.11
lchead_c932	inositol-trisphosphate 3-kinase a	8	F:calmodulin-dependent protein kinase activity; P:phosphorylation; P:inositol metabolic process; F:inositol-1,4,5-trisphosphate 3-kinase activity; F:ATP binding; P:signal transduction; F:calmodulin binding; P:serine family amino acid metabolic process	EC:2.7.11.17; EC:2.7.1.127
lchead_c933	ryanodine receptor 3	10	P:striated muscle contraction; P:calcium ion transmembrane transport; F:calcium ion binding; C:integral to membrane; F:receptor activity; P:cellular calcium ion homeostasis; C:junctional membrane complex; C:sarcoplasmic reticulum membrane; F:ryanodine-sensitive calcium-release channel activity; P:signal transduction
lchead_c935	rb1-inducible coiled-coil protein 1	16	P:positive regulation of protein phosphorylation; P:negative regulation of apoptotic process; F:protein kinase binding; P:heart development; P:regulation of transcription, DNA-dependent; F:calcium ion binding; C:cytosol; P:JNK cascade; C:ULK1-ATG13-FIP200 complex; P:positive regulation of cell size; P:autophagic vacuole assembly; C:pre-autophagosomal structure membrane; P:liver development; C:nuc…
lchead_c936	erlin-2 precursor	6	C:endoplasmic reticulum membrane; C:plasma membrane; F:protein binding; P:cell death; C:integral to membrane; P:ER-associated protein catabolic process
lchead_c938	a disintegrin and metalloproteinase with thrombospondin motifs 18	4	F:metalloendopeptidase activity; P:proteolysis; F:zinc ion binding; C:proteinaceous extracellular matrix	EC:3.4.24.0
lchead_c941	2-oxoisovalerate dehydrogenase subunit mitochondrial	13	F:alpha-ketoacid dehydrogenase activity; P:oxidation-reduction process; F:metal ion binding; F:3-methyl-2-oxobutanoate dehydrogenase (2-methylpropanoyl-transferring) activity; P:cellular nitrogen compound metabolic process; P:response to chemical stimulus; F:protein binding; C:mitochondrial alpha-ketoglutarate dehydrogenase complex; F:carboxy-lyase activity; P:isoleucine catabolic process; P:leuc…	EC:1.2.4.4; EC:4.1.1.0
lchead_c942	microtubule-associated protein rp eb family member 2	6	C:cytoplasm; F:microtubule binding; P:mitosis; P:cell division; C:microtubule; C:tubulin complex
lchead_c944	protein kinase c alpha type	75	P:epidermal growth factor receptor signaling pathway; P:negative regulation of glial cell apoptotic process; P:activation of adenylate cyclase activity; C:neuronal cell body; P:response to organic cyclic compound; P:positive regulation of exocytosis; C:mitochondrial membrane; P:central nervous system neuron axonogenesis; P:inactivation of MAPK activity; P:positive regulation of protein phosphoryl…
lchead_c946	potassium channel subfamily k member 1	10	P:regulation of ion transmembrane transport; C:voltage-gated potassium channel complex; C:brush border membrane; C:endosome; P:potassium ion transmembrane transport; F:inward rectifier potassium channel activity; P:response to nicotine; P:synaptic transmission; F:outward rectifier potassium channel activity; C:apical plasma membrane
lchead_c950	secretogranin-2 precursor	24	P:apoptotic process; C:nuclear lumen; P:regulation of signal transduction; P:negative regulation of cellular metabolic process; P:localization; P:negative regulation of macromolecule metabolic process; F:structure-specific DNA binding; P:osteoblast differentiation; P:regulation of cell proliferation; P:chemotaxis; P:regulation of catalytic activity; C:secretory granule; F:protein binding; P:immun…
lchead_c951	tousled-like kinase 1	11	P:chromatin modification; P:protein phosphorylation; P:intracellular signal transduction; F:protein serine/threonine kinase activity; P:cell cycle; F:ATP binding; P:intracellular protein transport; P:regulation of chromatin assembly or disassembly; C:nucleus; P:response to DNA damage stimulus; P:serine family amino acid metabolic process	EC:2.7.11.0
lchead_c952	transmembrane protein 47	3	C:plasma membrane; C:integral to membrane; C:cell-cell junction
lchead_c954	death-associated protein kinase 3	11	P:protein autophosphorylation; P:induction of apoptosis; P:intracellular protein kinase cascade; F:protein serine/threonine kinase activity; F:ATP binding; P:positive regulation of canonical Wnt receptor signaling pathway; F:protein homodimerization activity; C:cytoplasm; F:leucine zipper domain binding; C:nucleus; P:serine family amino acid metabolic process	EC:2.7.11.0
lchead_c955	protease-associated domain-containing protein 1-like	1	C:extracellular region
lchead_c958	atp-dependent rna helicase ddx19b isoform 3	8	F:RNA binding; C:nuclear membrane; F:ATP-dependent helicase activity; C:nuclear pore; F:ATP binding; P:mRNA export from nucleus; C:cytoplasm; P:protein transport
lchead_c959	matrix metalloproteinase-18-like	3	F:peptidase activity; F:metal ion binding; P:metabolic process
lchead_c960	cd2-associated protein	23	P:proteasomal ubiquitin-dependent protein catabolic process; F:protein C-terminus binding; C:filamentous actin; P:protein complex assembly; F:cadherin binding; P:regulation of receptor-mediated endocytosis; F:vascular endothelial growth factor receptor binding; P:cell-cell adhesion; C:nucleolus; P:vesicle organization; C:ruffle; C:endocytic vesicle; P:signal transduction; P:substrate-dependent ce…
lchead_c962	adp-ribosyl cyclase 1	13	C:cell part; P:positive regulation of immune system process; F:NAD+ nucleosidase activity; P:signal transduction; P:regulation of apoptotic process; F:nucleotide binding; P:response to chemical stimulus; P:negative regulation of cellular process; P:positive regulation of cellular process; P:regulation of biological quality; P:regulation of transcription, DNA-dependent; P:nicotinamide metabolic pr…	EC:3.2.2.5
lchead_c963	exostoses 2	20	C:Golgi membrane; P:osteoblast differentiation; P:heparan sulfate proteoglycan biosynthetic process, polysaccharide chain biosynthetic process; P:embryonic pectoral fin morphogenesis; P:extracellular matrix organization; P:cartilage development; P:odontogenesis; P:positive regulation of fibroblast growth factor receptor signaling pathway; C:integral to membrane; F:protein heterodimerization activ…	EC:2.4.1.225; EC:2.4.1.224
lchead_c964	cartilage-associated protein precursor	3	C:proteinaceous extracellular matrix; P:spermatogenesis; F:protein binding
lchead_c965	wiskott-aldrich syndrome protein family member 1	6	P:cellular component movement; C:lamellipodium; F:actin binding; C:mitochondrial outer membrane; C:actin cytoskeleton; P:actin filament polymerization
lchead_c967	probable e3 ubiquitin-protein ligase mycbp2	15	C:microtubule cytoskeleton; C:axon; F:zinc ion binding; P:branchiomotor neuron axon guidance; P:regulation of cytoskeleton organization; P:regulation of protein localization; F:ubiquitin-protein ligase activity; P:protein ubiquitination; P:regulation of pteridine metabolic process; P:axon choice point recognition; P:habenula development; P:central nervous system projection neuron axonogenesis; F:…	EC:6.3.2.19
lchead_c968	cartilage intermediate layer protein 1	9	C:extracellular space; F:alkaline phosphatase activity; F:carboxypeptidase activity; C:extracellular matrix part; P:negative regulation of insulin-like growth factor receptor signaling pathway; F:nucleotide diphosphatase activity; P:hexachlorocyclohexane metabolic process; P:glycerolipid metabolic process; P:folic acid biosynthetic process	EC:3.1.3.1; EC:3.6.1.9
lchead_c969	disheveled-associated activator of morphogenesis 1	7	C:cytoplasm; F:actin binding; C:plasma membrane; C:stress fiber; F:Rho GTPase binding; P:actin cytoskeleton organization; P:convergent extension
lchead_c970	regulatory factor x-associated protein	5	F:transcription coactivator activity; P:positive regulation of transcription, DNA-dependent; F:DNA binding; C:transcription factor complex;
lchead_c971	lathosterol oxidase	8	C:microsome; P:fatty acid biosynthetic process; P:cholesterol biosynthetic process via lathosterol; F:iron ion binding; F:lathosterol oxidase activity; C:integral to membrane; F:C-5 sterol desaturase activity; P:oxidation-reduction process	EC:1.14.21.6
lchead_c972	pre-b-cell leukemia transcription factor 1	22	P:regulation of ossification; P:negative regulation of neuron differentiation; P:adrenal gland development; P:embryonic hemopoiesis; P:embryonic skeletal system development; P:embryonic limb morphogenesis; C:cytoplasm; C:nucleolus; P:urogenital system development; F:protein heterodimerization activity; P:branching involved in ureteric bud morphogenesis; P:negative regulation of sequence-specific …
lchead_c973	39s ribosomal protein mitochondrial	5	F:P-P-bond-hydrolysis-driven protein transmembrane transporter activity; C:ribosome; C:mitochondrial inner membrane presequence translocase complex; P:intracellular protein transport; C:chloroplast envelope
lchead_c974	alpha actin	12	C:actomyosin, actin part; P:skeletal muscle thin filament assembly; P:apoptotic process; P:cardiac myofibril assembly; C:I band; F:ATP binding; F:ATPase activity; P:actin-myosin filament sliding; P:heart contraction; F:myosin binding; P:cardiac muscle tissue morphogenesis; C:myosin complex	EC:3.6.1.3
lchead_c975	tho complex subunit 2	6	P:RNA splicing; P:intronless viral mRNA export from host nucleus; F:RNA binding; F:protein binding; P:mRNA processing; C:THO complex part of transcription export complex
lchead_c976	actin-binding protein anillin-like	8	P:cytokinesis; P:septin ring assembly; F:phospholipid binding; C:actomyosin contractile ring; F:actin binding; P:mitosis; P:regulation of exit from mitosis; C:nucleus
lchead_c977	alpha- -sialyltransferase st8sia v	5	F:alpha-N-acetylneuraminate alpha-2,8-sialyltransferase activity; P:protein glycosylation; C:integral to Golgi membrane; P:ganglioside biosynthetic process; P:globoside metabolic process	EC:2.4.99.8
lchead_c978	arf gtpase-activating protein git2-like	9	F:ARF GTPase activator activity; P:regulation of G-protein coupled receptor protein signaling pathway; P:regulation of ARF GTPase activity; F:zinc ion binding; F:receptor activity; F:protein binding; P:phosphorylation; F:kinase activity; C:nucleoplasm
lchead_c979	coatomer subunit beta	8	F:protein kinase C binding; C:COPI vesicle coat; P:retrograde vesicle-mediated transport, Golgi to ER; P:intra-Golgi vesicle-mediated transport; C:actin cytoskeleton; P:notochord development; P:intracellular protein transport; F:structural molecule activity
lchead_c980	lamin b1	10	C:nucleoplasm; F:structural molecule activity; C:nuclear inner membrane; P:cellular component disassembly involved in apoptotic process; P:positive regulation of cyclin-dependent protein kinase activity involved in G2/M; F:phospholipase binding; F:JUN kinase binding; C:lamin filament; C:nuclear matrix; P:positive regulation of JNK cascade
lchead_c981	gtpase imap family member 8-like	1	F:GTP binding
lchead_c983	tweety homolog 1	5	P:cellular process; C:integral to membrane; P:iron ion transport; C:cell part; F:ion transmembrane transporter activity
lchead_c984	zinc finger protein 330	4	C:chromosome, centromeric region; C:nucleolus; C:midbody; F:zinc ion binding
lchead_c985	ribosome production factor 1	3	C:nucleolus; P:rRNA processing; F:rRNA binding
lchead_c986	trifunctional enzyme subunit mitochondrial precursor	25	C:mitochondrial fatty acid beta-oxidation multienzyme complex; F:NAD binding; F:long-chain-enoyl-CoA hydratase activity; F:fatty-acyl-CoA binding; F:acetyl-CoA C-acyltransferase activity; C:mitochondrial inner membrane; F:protein complex binding; C:mitochondrial nucleoid; C:mitochondrial outer membrane; F:3-hydroxyacyl-CoA dehydrogenase activity; P:fatty acid beta-oxidation; F:long-chain-3-hydrox…	EC:4.2.1.74; EC:2.3.1.16; EC:1.1.1.35; EC:1.1.1.211; EC:4.2.1.17
lchead_c987	cysteine protease atg4d	5	P:protein transport; C:cytoplasm; P:autophagy; P:proteolysis; F:cysteine-type endopeptidase activity	EC:3.4.22.0
lchead_c988	protein transport protein sec23b	10	P:cartilage development; F:zinc ion binding; C:Golgi membrane; P:erythrocyte development; C:smooth endoplasmic reticulum membrane; C:COPII vesicle coat; P:ER to Golgi vesicle-mediated transport; C:perinuclear region of cytoplasm; P:intracellular protein transport; P:embryonic neurocranium morphogenesis
lchead_c990	coatomer subunit gamma-2	5	P:intra-Golgi vesicle-mediated transport; P:retrograde vesicle-mediated transport, Golgi to ER; P:intracellular protein transport; C:COPI vesicle coat; F:structural molecule activity
lchead_c991	snurportin 1	11	C:cytosol; F:protein transporter activity; C:nuclear cap binding complex; P:protein import into nucleus; C:nuclear pore; F:RNA cap binding; P:7-methylguanosine mRNA capping; P:spliceosomal snRNP assembly; P:snRNA import into nucleus; P:ncRNA metabolic process; F:mRNA guanylyltransferase activity	EC:2.7.7.50
lchead_c993	collagen type xviii alpha 1	13	C:collagen type XVIII; P:angiogenesis; P:endothelial cell morphogenesis; C:basement membrane; C:extracellular space; P:positive regulation of apoptotic process; P:cell adhesion; P:positive regulation of cell migration; P:response to drug; P:positive regulation of cell proliferation; F:structural molecule activity; P:extracellular matrix organization; P:response to hydrostatic pressure
lchead_c994	succinyl- ligase	9	F:succinate-CoA ligase (GDP-forming) activity; F:metal ion binding; F:GTP binding; P:small molecule metabolic process; C:mitochondrial matrix; P:succinyl-CoA metabolic process; F:ATP binding; P:tricarboxylic acid cycle; C:succinate-CoA ligase complex	EC:6.2.1.4
lchead_c995	mediator of rna polymerase ii transcription subunit 27	10	P:retinal cone cell development; P:regulation of transcription from RNA polymerase II promoter; P:transcription initiation from RNA polymerase II promoter; C:nucleolus; C:transcription factor complex; P:stem cell maintenance; C:mediator complex; F:transcription coactivator activity; C:cytoplasm;
lchead_c999	e3 ubiquitin-protein ligase rnf220	4	C:cytoplasm; P:protein autoubiquitination; F:ubiquitin-protein ligase activity; F:zinc ion binding	EC:6.3.2.19
lchead_c1000	mitochondrial import receptor subunit tom40 homolog	9	P:regulation of anion transport; P:regulation of ion transmembrane transport; F:porin activity; C:mitochondrial outer membrane translocase complex; C:integral to membrane of membrane fraction; P:protein targeting to mitochondrion; F:voltage-gated anion channel activity; C:pore complex; C:integral to mitochondrial membrane
lchead_c1001	phosphatidic acid phosphatase type 2b	17	F:integrin binding; P:canonical Wnt receptor signaling pathway involved in positive regulation of wound healing; P:homotypic cell-cell adhesion; F:lipid phosphatase activity; P:canonical Wnt receptor signaling pathway involved in positive regulation of endothelial cell migration; P:blood vessel development; P:positive regulation of sequence-specific DNA binding transcription factor activity; P:ca…
lchead_c1002	pre-mrna-processing factor 17	7	P:termination of RNA polymerase II transcription; P:mRNA 3'-end processing; P:cell division; P:nuclear mRNA splicing, via spliceosome; P:mRNA export from nucleus; C:catalytic step 2 spliceosome; C:nucleoplasm
lchead_c1007	complexin 1	11	P:synaptic vesicle exocytosis; C:dendrite; C:synaptobrevin 2-SNAP-25-syntaxin-1a-complexin I complex; P:insulin secretion; P:transmembrane transport; F:neurotransmitter transporter activity; C:cytosol; F:syntaxin-1 binding; C:neuronal cell body; C:synapse; P:glutamate secretion
lchead_c1008	splicing factor subunit 1	7	C:nucleolus; C:nucleoplasm; F:RNA binding; F:protein binding; C:U2-type spliceosomal complex; P:nuclear mRNA 3'-splice site recognition; C:catalytic step 2 spliceosome
lchead_c1009	chromodomain y-like	1	P:metabolic process
lchead_c1011	cold-inducible rna-binding protein	3	F:nucleic acid binding; P:response to cold; F:nucleotide binding
lchead_c1012	desmoplakin isoform i	14	P:peptide cross-linking; P:desmosome organization; C:anchoring junction; F:protein binding, bridging; P:intermediate filament organization; P:keratinocyte differentiation; P:protein localization to adherens junction; P:ventricular compact myocardium morphogenesis; C:cell-cell junction; F:structural constituent of cytoskeleton; P:cellular component disassembly involved in apoptotic process; C:inte…
lchead_c1013	chondroitin sulfate glucuronyltransferase	3	P:metabolic process; F:transferase activity, transferring hexosyl groups; C:Golgi cisterna membrane	EC:2.4.1.0
lchead_c1014	3-hydroxyacyl- dehydratase 1	10	P:peptidyl-tyrosine dephosphorylation; P:fatty acid biosynthetic process; F:lyase activity; C:integral to membrane; F:protein phosphatase inhibitor activity; F:protein tyrosine phosphatase activity; P:signal transduction; P:multicellular organismal development; C:endoplasmic reticulum membrane; P:tyrosine metabolic process	EC:3.1.3.48
lchead_c1015	dimethylarginine dimethylaminohydrolase 2	7	P:arginine catabolic process; P:nitric oxide mediated signal transduction; P:citrulline metabolic process; P:positive regulation of nitric oxide biosynthetic process; F:dimethylargininase activity; C:cytoplasm; P:regulation of systemic arterial blood pressure	EC:3.5.3.18
lchead_c1016	histone	5	C:nucleosome; F:DNA binding; P:nucleosome assembly; P:multicellular organismal development; C:Barr body
lchead_c1017	low quality protein: cadherin-15-like	8	P:cell junction assembly; P:homophilic cell adhesion; C:neuromuscular junction; C:plasma membrane; F:calcium ion binding; C:integral to membrane; P:positive regulation of muscle cell differentiation; P:adherens junction organization
lchead_c1018	cyclin-dependent kinase 8	13	P:protein phosphorylation; P:cell cycle; P:transcription initiation from RNA polymerase II promoter; F:RNA polymerase II carboxy-terminal domain kinase activity; P:regulation of transcription, DNA-dependent; P:Notch signaling pathway; P:cell division; F:ATP binding; F:protein binding; C:mediator complex; F:cyclin-dependent protein kinase activity; P:serine family amino acid metabolic process;	EC:2.7.11.23; EC:2.7.11.22
lchead_c1020	suppressor of cytokine signaling 7	10	P:regulation of growth; P:insulin receptor signaling pathway; P:intracellular signal transduction; P:protein ubiquitination; P:negative regulation of epidermal growth factor-activated receptor activity; C:cytoplasm; C:nucleus; C:plasma membrane; F:SH3 domain binding; P:fat cell differentiation
lchead_c1021	protein fam210a	2	C:integral to membrane; C:mitochondrion
lchead_c1023	phosphoglucomutase-2	15	F:phosphopentomutase activity; P:glycogen catabolic process; P:glycogen biosynthetic process; F:magnesium ion binding; P:deoxyribose phosphate catabolic process; F:phosphoglucomutase activity; C:cytosol; P:pentose-phosphate shunt; P:purine nucleobase metabolic process; P:starch metabolic process; P:sucrose metabolic process; P:galactose metabolic process; P:gluconeogenesis; P:glycolysis; P:strept…	EC:5.4.2.7; EC:5.4.2.2
lchead_c1024	macoilin	6	C:neuron projection terminus; C:nuclear membrane; C:axon; C:synapse part; P:brain development; C:integral to membrane
lchead_c1025	solute carrier organic anion transporter family member 3a1 isoform 1	10	C:integral to plasma membrane; C:cell surface; C:apical plasma membrane; P:oligopeptide transport; C:basal plasma membrane; P:ion transmembrane transport; P:sodium-independent organic anion transport; P:prostaglandin transport; F:oligopeptide transporter activity; F:organic anion transmembrane transporter activity
lchead_c1026	cue domain-containing protein 2-like	1	C:nucleus
lchead_c1027	ceramide glucosyltransferase	8	C:integral to membrane; C:Golgi membrane; P:glycosphingolipid catabolic process; P:epidermis development; C:membrane fraction; P:glucosylceramide biosynthetic process; F:ceramide glucosyltransferase activity; P:small molecule metabolic process	EC:2.4.1.80
lchead_c1029	ubiquitin-associated protein 2-like	4	F:ATPase activity, coupled to movement of substances; F:binding; F:substrate-specific transporter activity; P:binding of sperm to zona pellucida
lchead_c1030	glucosamine--fructose-6-phosphate aminotransferase	6	C:cytoplasm; P:glutamine metabolic process; P:UDP-N-acetylglucosamine biosynthetic process; F:carbohydrate binding; P:carbohydrate biosynthetic process; F:glutamine-fructose-6-phosphate transaminase (isomerizing) activity	EC:2.6.1.16
lchead_c1031	staga complex 65 subunit gamma	9	P:maintenance of protein location in nucleus; P:histone H3 acetylation; C:STAGA complex; P:transcription, DNA-dependent; F:histone acetyltransferase activity; F:transcription coactivator activity; P:acyl-carrier-protein biosynthetic process; C:transcription factor complex;	EC:2.3.1.48
lchead_c1034	protein scribble homolog	30	P:neuron migration; P:convergent extension involved in gastrulation; F:protein binding; C:myelin sheath abaxonal region; P:apoptotic process involved in morphogenesis; P:activation of Rac GTPase activity; P:negative regulation of mitotic cell cycle; P:positive chemotaxis; P:secondary neural tube formation; C:presynaptic membrane; C:cell-cell adherens junction; C:Scrib-APC-beta-catenin complex; P:…
lchead_c1035	limb and neural patterns	4	C:integral to membrane; P:embryonic forelimb morphogenesis; P:embryonic digit morphogenesis; P:blood coagulation
lchead_c1036	upf0464 protein c15orf44 homolog	1	C:cytoplasm
lchead_c1038	acyl- synthetase short-chain family member 2	14	P:propionate biosynthetic process; P:acetyl-CoA biosynthetic process; C:cytosol; P:acetate biosynthetic process; P:ethanol oxidation; P:lipid biosynthetic process; C:nucleolus; P:xenobiotic metabolic process; F:ATP binding; F:AMP binding; F:acetate-CoA ligase activity; P:gluconeogenesis; P:glycolysis; P:reductive tricarboxylic acid cycle	EC:6.2.1.1
lchead_c1040	glutathione peroxidase 3	13	P:hydrogen peroxide catabolic process; P:oxidation-reduction process; P:multi-organism process; F:glutathione peroxidase activity; C:extracellular space; P:response to lipid hydroperoxide; F:transcription factor binding; P:protein homotetramerization; F:selenium binding; P:response to organic substance; P:glutathione metabolic process; P:peroxidase reaction; C:transcription factor complex	EC:1.11.1.9
lchead_c1041	large subunit gtpase 1 homolog	9	C:cytosol; C:Cajal body; P:nuclear export; P:GTP catabolic process; P:ribosome biogenesis; F:GTPase activity; P:protein transport; C:endoplasmic reticulum; F:GTP binding
lchead_c1042	splicing factor 3b subunit 1	8	F:chromatin binding; F:protein binding; C:nuclear speck; C:U12-type spliceosomal complex; P:anterior/posterior pattern specification; P:nuclear mRNA splicing, via spliceosome; C:catalytic step 2 spliceosome; C:chromatin
lchead_c1043	dual specificity protein phosphatase 14	5	P:peptidyl-tyrosine dephosphorylation; P:inactivation of MAPK activity; F:MAP kinase tyrosine/serine/threonine phosphatase activity; F:protein tyrosine phosphatase activity; P:tyrosine metabolic process	EC:3.1.3.48
lchead_c1044	mitochondrial import receptor subunit tom70	6	P:cellular protein metabolic process; C:integral to membrane; C:mitochondrial outer membrane translocase complex; F:protein transmembrane transporter activity; P:protein targeting to mitochondrion; F:protein binding
lchead_c1045	glutathione s-transferase theta-1	3	F:glutathione transferase activity; P:glutathione metabolic process; P:glutathione conjugation reaction	EC:2.5.1.18
lchead_c1046	cop9 signalosome complex subunit 3	7	C:cytoplasm; P:in utero embryonic development; F:protein binding; P:signal transduction; C:signalosome; P:response to light stimulus; P:cullin deneddylation
lchead_c1047	zinc finger ccch domain-containing protein 11a	1	F:binding
lchead_c1048	lunatic fringe	11	P:positive regulation of Notch signaling pathway; F:metal ion binding; C:integral to Golgi membrane; P:ovarian follicle development; P:compartment pattern specification; P:hypochord development; P:female meiosis; P:positive regulation of protein binding; P:metabolic process; F:O-fucosylpeptide 3-beta-N-acetylglucosaminyltransferase activity; P:negative regulation of neuron differentiation	EC:2.4.1.222
lchead_c1050	40s ribosomal protein s16	7	F:structural constituent of ribosome; F:RNA binding; F:hydrolase activity; P:rRNA processing; C:cytosolic small ribosomal subunit; P:ribosomal small subunit biogenesis; P:translation
lchead_c1051	ring finger protein 113a	2	F:zinc ion binding; F:nucleic acid binding
lchead_c1052	probable cation-transporting atpase 13a1-like	7	C:integral to membrane; F:metal ion binding; P:ATP catabolic process; F:ATPase activity, coupled to transmembrane movement of ions, phosphorylative mechanism; F:ATP binding; P:ion transmembrane transport; P:cation transport
lchead_c1053	phosphatidylinositol 3-kinase regulatory subunit alpha isoform 1	70	P:positive regulation of apoptotic process; P:negative regulation of smooth muscle cell proliferation; P:glucose metabolic process; C:synaptosome; P:negative regulation of osteoclast differentiation; F:phosphatidylinositol 3-kinase binding; P:response to dexamethasone stimulus; P:response to nutrient; F:protein C-terminus binding; P:positive regulation of establishment of protein localization in …	EC:2.7.1.137
lchead_c1054	deoxyribose-phosphate aldolase	6	C:cytoplasm; F:deoxyribose-phosphate aldolase activity; P:deoxyribonucleoside catabolic process; P:deoxyribonucleotide catabolic process; P:deoxyribose phosphate catabolic process; P:pentose-phosphate shunt	EC:4.1.2.4
lchead_c1055	serine threonine-protein phosphatase 2a 55 kda regulatory subunit b beta isoform isoform a	12	P:regulation of protein phosphatase type 2A activity; F:protein phosphatase type 2A regulator activity; C:cytosol; P:positive regulation of neuron apoptotic process; C:cytoskeleton; P:mitochondrial fragmentation involved in apoptotic process; F:protein complex binding; P:protein targeting to mitochondrion; C:mitochondrial outer membrane; C:membrane fraction; P:signal transduction; C:protein phosp…
lchead_c1056	transmembrane serine 4	2	C:membrane; F:serine-type peptidase activity
lchead_c1057	transmembrane protein 185a	1	C:integral to membrane
lchead_c1058	glucoside xylosyltransferase 2-like	2	P:O-glycan processing; F:UDP-xylosyltransferase activity
lchead_c1060	sec1 family domain-containing protein 2	1	P:vesicle docking involved in exocytosis
lchead_c1062	chaperone activity of bc1 complex- mitochondrial	5	P:protein phosphorylation; F:ATP binding; F:protein serine/threonine kinase activity; C:mitochondrion; P:serine family amino acid metabolic process	EC:2.7.11.0
lchead_c1063	constitutive coactivator of ppar-gamma-like protein 1-like	3	C:cytoplasm; C:plasma membrane; F:RNA binding
lchead_c1064	sec14 domain and spectrin repeat-containing protein 1	14	F:phosphatidylinositol-5-phosphate binding; P:blood vessel morphogenesis; F:1-phosphatidylinositol binding; F:phosphatidylinositol-4-phosphate binding; F:phosphatidylinositol-3-phosphate binding; F:phosphatidylinositol-4,5-bisphosphate binding; C:calcium channel complex; F:protein binding; F:phosphatidylserine binding; F:phosphatidylcholine binding; F:phosphatidic acid binding; F:phosphatidylinos…
lchead_c1066	vinculin	27	C:focal adhesion; P:negative regulation of cell migration; P:lamellipodium assembly; F:structural molecule activity; P:platelet activation; C:actin filament; P:cell-matrix adhesion; P:protein localization at cell surface; F:cadherin binding; C:costamere; C:mitochondrial inner membrane; P:epithelial cell-cell adhesion; P:muscle contraction; C:extracellular region; F:alpha-catenin binding; C:cytoso…
lchead_c1068	protein unc-45 homolog b	8	C:cytosol; C:Z disc; F:Hsp90 protein binding; P:myofibril assembly; P:skeletal muscle tissue development; C:perinuclear region of cytoplasm; P:cardiac muscle tissue development; P:chaperone-mediated protein folding
lchead_c1072	macrophage erythroblast attacher	13	P:enucleate erythrocyte development; C:nuclear matrix; P:erythrocyte maturation; P:cytoskeleton organization; P:negative regulation of myeloid cell apoptotic process; C:actomyosin contractile ring; P:cell division; C:membrane fraction; P:cell adhesion; F:actin binding; C:spindle; C:integral to plasma membrane; P:regulation of mitotic cell cycle
lchead_c1073	sodium- and chloride-dependent gaba transporter 1	23	P:response to sucrose stimulus; P:negative regulation of synaptic transmission, GABAergic; P:response to organic nitrogen; P:neurotransmitter secretion; P:learning; C:synaptosome; P:response to calcium ion; F:gamma-aminobutyric acid:sodium symporter activity; C:cell surface; P:gamma-aminobutyric acid import; F:neurotransmitter:sodium symporter activity; C:axon; P:response to lead ion; P:transmemb…
lchead_c1074	2-amino-3-ketobutyrate coenzyme a mitochondrial-like	9	F:ligase activity; F:pyridoxal phosphate binding; P:L-threonine catabolic process to glycine; F:glycine C-acetyltransferase activity; C:nucleus; C:mitochondrion; P:glycine metabolic process; P:L-serine metabolic process; P:acyl-carrier-protein biosynthetic process	EC:2.3.1.29
lchead_c1075	myosin-14 isoform 1	13	P:axon guidance; C:growth cone; P:actin filament-based movement; F:actin-dependent ATPase activity; C:cytoplasm; F:microfilament motor activity; C:axon; F:actin filament binding; C:stress fiber; P:ATP catabolic process; F:ATP binding; C:myosin complex; C:actin filament
lchead_c1076	mitogen-activated protein kinase kinase kinase kinase 4-like	8	F:small GTPase regulator activity; P:protein phosphorylation; F:protein serine/threonine kinase activity; P:regulation of JNK cascade; F:ATP binding; F:protein binding; C:cytoplasm; P:serine family amino acid metabolic process	EC:2.7.11.0
lchead_c1077	dnaj homolog subfamily c member 25	7	P:protein folding; C:heterotrimeric G-protein complex; F:signal transducer activity; F:heat shock protein binding; P:G-protein coupled receptor signaling pathway; F:unfolded protein binding; C:integral to membrane
lchead_c1078	PREDICTED: metaxin-1-like [Oreochromis niloticus]	2	P:protein targeting to mitochondrion; C:mitochondrial outer membrane
lchead_c1079	dihydropyrimidinase-related protein 3 isoform 2	24	P:axon guidance; P:negative regulation of cell migration; C:exocytic vesicle; F:chondroitin sulfate binding; C:lamellipodium; C:growth cone; C:filamentous actin; P:actin filament bundle assembly; F:phosphoprotein binding; C:cell body; C:extracellular space; P:pyrimidine nucleobase catabolic process; C:cytosol; P:actin crosslink formation; P:response to axon injury; P:peripheral nervous system neu…	EC:3.5.2.0
lchead_c1081	protein apcdd1	4	C:integral to plasma membrane; F:Wnt-protein binding; P:hair follicle development; P:negative regulation of Wnt receptor signaling pathway
lchead_c1082	tumor necrosis factor ligand superfamily member 12	9	P:angiogenesis; P:induction of apoptosis; C:integral to membrane; P:immune response; F:tumor necrosis factor receptor binding; C:perinuclear region of cytoplasm; C:extracellular region; C:plasma membrane; P:signal transduction
lchead_c1083	ubiquitin carboxyl-terminal hydrolase 7	19	C:cytosol; P:ubiquitin-dependent protein catabolic process; F:ubiquitin thiolesterase activity; P:transcription-coupled nucleotide-excision repair; F:p53 binding; P:induction of apoptosis; F:protein C-terminus binding; F:ubiquitin protein ligase binding; P:negative regulation of NF-kappaB transcription factor activity; F:cysteine-type endopeptidase activity; P:regulation of protein stability; F:u…	EC:3.1.2.15; EC:3.4.22.0
lchead_c1084	bis(5 -nucleosyl)-tetraphosphatase	5	P:induction of apoptosis; F:bis(5'-nucleosyl)-tetraphosphatase (asymmetrical) activity; C:mitochondrion; P:purine nucleobase metabolic process; P:pyrimidine nucleobase metabolic process	EC:3.6.1.17
lchead_c1085	zinc finger protein 512b	9	F:zinc ion binding; C:nucleolus; F:uridine kinase activity; P:regulation of transcription, DNA-dependent; F:phosphotransferase activity, alcohol group as acceptor; F:DNA binding; F:ATP binding; C:endoplasmic reticulum; P:pyrimidine nucleobase metabolic process	EC:2.7.1.48; EC:2.7.1.0
lchead_c1086	formin-like protein 2 isoform 1	5	C:cytoplasm; P:regulation of cell morphogenesis; F:actin binding; P:cortical actin cytoskeleton organization; F:Rho GTPase binding
lchead_c1087	importin subunit beta-1	15	C:cytosol; F:protein transporter activity; P:apoptotic DNA fragmentation; F:zinc ion binding; C:nuclear membrane; P:protein import into nucleus, translocation; C:nuclear pore; P:cytokine-mediated signaling pathway; F:nuclear localization sequence binding; P:NLS-bearing substrate import into nucleus; F:protein domain specific binding; P:viral infectious cycle; C:nucleoplasm; P:viral genome transpo…
lchead_c1088	a-kinase anchor protein 6	6	C:sarcoplasmic reticulum; F:protein kinase A binding; F:receptor binding; C:calcium channel complex; C:nuclear envelope; P:signal transduction
lchead_c1089	gamma-aminobutyric acid receptor subunit alpha-1 precursor	12	F:drug binding; C:cell junction; F:benzodiazepine receptor activity; P:gamma-aminobutyric acid signaling pathway; P:synaptic transmission, GABAergic; P:chloride transport; F:protein binding; F:GABA-A receptor activity; C:postsynaptic membrane; F:inhibitory extracellular ligand-gated ion channel activity; P:ion transmembrane transport; C:integral to plasma membrane
lchead_c1090	ribosomal rna processing protein 1 homolog b-like	13	P:translational initiation; P:viral transcription; F:RNA binding; C:nucleolus; P:rRNA processing; C:preribosome, small subunit precursor; F:structural constituent of ribosome; P:translational elongation; F:protein binding; P:translational termination; P:SRP-dependent cotranslational protein targeting to membrane; C:cytosolic large ribosomal subunit; P:nuclear-transcribed mRNA catabolic process, n…
lchead_c1094	ribosomal rna methyltransferase 1	3	F:nucleic acid binding; P:RNA methylation; F:methyltransferase activity	EC:2.1.1.0
lchead_c1095	solute carrier family 41 member 2	3	C:membrane; F:cation transmembrane transporter activity; P:cation transport
lchead_c1098	protein fam49a	1	C:intracellular
lchead_c1099	serine threonine-protein phosphatase 4 regulatory subunit 3b isoform 1	3	C:microtubule organizing center; P:regulation of lipid metabolic process; C:nucleus
lchead_c1100	malate cytoplasmic	7	P:cellular carbohydrate metabolic process; F:L-malate dehydrogenase activity; P:malate metabolic process; F:nucleotide binding; P:pyruvate metabolic process; P:reductive tricarboxylic acid cycle; P:glyoxylate metabolic process	EC:1.1.1.37
lchead_c1101	solute carrier organic anion transporter family member 3a1	10	C:integral to plasma membrane; C:cell surface; C:apical plasma membrane; P:oligopeptide transport; C:basal plasma membrane; P:ion transmembrane transport; P:sodium-independent organic anion transport; P:prostaglandin transport; F:oligopeptide transporter activity; F:organic anion transmembrane transporter activity
lchead_c1102	dna-directed rna polymerase iii subunit rpc3	12	F:DNA-directed RNA polymerase activity; P:response to virus; P:regulation of transcription from RNA polymerase III promoter; C:nucleolus; P:positive regulation of interferon-beta production; P:positive regulation of innate immune response; P:termination of RNA polymerase III transcription; F:DNA binding; C:DNA-directed RNA polymerase III complex; P:transcription elongation from RNA polymerase III…	EC:2.7.7.6
lchead_c1103	keratin 15	3	C:intermediate filament; P:cell migration involved in gastrulation; F:structural molecule activity
lchead_c1104	nucleolar protein 11-like	1	C:nucleolus
lchead_c1105	lupus la protein	7	F:RNA binding; P:methylation; C:ribonucleoprotein complex; C:nucleus; F:methyltransferase activity; F:nucleotide binding; P:RNA processing	EC:2.1.1.0
lchead_c1108	myeloid-associated differentiation marker	1	C:integral to membrane
lchead_c1109	transforming growth beta- 68kda	14	P:angiogenesis; P:chondrocyte differentiation; C:basement membrane; C:extracellular space; F:extracellular matrix binding; P:negative regulation of cell adhesion; P:response to chemical stimulus; P:visual perception; P:muscle fiber development; F:integrin binding; P:cell proliferation; P:extracellular matrix organization; P:signal transduction; C:integrin complex
lchead_c1110	semaphorin 3fa	8	P:negative regulation of axon extension involved in axon guidance; P:negative chemotaxis; F:receptor activity; F:chemorepellent activity; P:neural crest cell migration; C:extracellular region; C:membrane; P:signal transduction
lchead_c1111	oxysterol-binding protein 7	2	F:phospholipid binding; P:lipid transport
lchead_c1112	protein mical-2-like	4	F:metal ion binding; F:monooxygenase activity; P:metabolic process; C:intracellular part
lchead_c1113	pyruvate kinase	23	P:programmed cell death; C:cytosol; P:pyruvate biosynthetic process; P:organ regeneration; F:ADP binding; F:potassium ion binding; C:soluble fraction; C:mitochondrion; P:skeletal muscle tissue regeneration; P:liver development; P:ATP biosynthetic process; F:ATP binding; F:pyruvate kinase activity; F:protein binding; F:magnesium ion binding; P:glycolysis; P:phosphorylation; C:flagellum; C:nucleus;…	EC:2.7.1.40
lchead_c1114	myomesin-1 isoform 2	5	F:structural constituent of cytoskeleton; C:M band; F:structural constituent of muscle; P:muscle contraction; C:striated muscle myosin thick filament
lchead_c1115	amyloid beta precursor protein b	8	F:serine-type endopeptidase inhibitor activity; C:integral to membrane; F:transition metal ion binding; P:negative regulation of endopeptidase activity; P:convergent extension; F:protein binding; P:axonogenesis; F:heparin binding
lchead_c1118	serine threonine-protein kinase tousled-like 2-like isoform 1	4	F:ATP binding; P:protein phosphorylation; F:protein serine/threonine kinase activity; P:serine family amino acid metabolic process	EC:2.7.11.0
lchead_c1119	plectin-like isoform 1	16	F:structural constituent of cytoskeleton; C:hemidesmosome; F:structural constituent of muscle; C:apical plasma membrane; P:response to nutrient; C:sarcolemma; F:actin binding; C:sarcoplasm; P:hemidesmosome assembly; C:focal adhesion; C:midbody; C:intermediate filament cytoskeleton; F:protein N-terminus binding; C:contractile fiber; F:ankyrin binding; C:perinuclear region of cytoplasm
lchead_c1121	novel protein titin	46	F:protein tyrosine kinase activity; P:regulation of Rho protein signal transduction; F:protein serine/threonine kinase activity; P:cell morphogenesis; P:lipid transport; F:Rho guanyl-nucleotide exchange factor activity; C:striated muscle thin filament; P:skeletal muscle thin filament assembly; P:cardiac muscle tissue morphogenesis; F:Rab GTPase activator activity; C:cytosol; P:cardiac muscle fibe…	EC:2.7.10.0; EC:2.7.11.0
lchead_c1122	rab5-interacting protein	8	C:mitochondrion; P:regulation of transcription, DNA-dependent; F:sequence-specific DNA binding; F:sequence-specific DNA binding transcription factor activity; P:positive regulation of neuron differentiation; P:retina development in camera-type eye; C:transcription factor complex;
lchead_c1123	xeplin variant 2	1	F:binding
lchead_c1124	noelin-2	1	P:neural crest cell development
lchead_c1125	glutaminase kidney mitochondrial	11	C:cytosol; P:glutamate biosynthetic process; F:glutaminase activity; P:glutamate secretion; P:cellular nitrogen compound metabolic process; P:glutamine catabolic process; P:neurotransmitter secretion; P:regulation of respiratory gaseous exchange by neurological system process; C:mitochondrial matrix; P:protein homotetramerization; P:behavior	EC:3.5.1.2
lchead_c1126	atl2 protein	9	P:endoplasmic reticulum organization; C:integral to membrane; P:protein homooligomerization; F:identical protein binding; P:GTP catabolic process; P:Golgi organization; F:GTPase activity; C:endoplasmic reticulum membrane; F:GTP binding
lchead_c1127	neuroplastin	15	P:positive regulation of protein phosphorylation; F:cell adhesion molecule binding; C:integral to membrane of membrane fraction; F:type 1 fibroblast growth factor receptor binding; C:presynaptic membrane; P:elevation of cytosolic calcium ion concentration; P:regulation of cell adhesion; P:positive regulation of fibroblast growth factor receptor signaling pathway; C:integral to membrane; C:postsyn…
lchead_c1128	n-acetylgalactosamine kinase	6	C:cytoplasm; P:carbohydrate phosphorylation; F:ATP binding; P:galactose metabolic process; F:galactokinase activity; F:N-acetylgalactosamine kinase activity	EC:2.7.1.6; EC:2.7.1.157
lchead_c1129	dnaj homolog subfamily c member 5	11	F:ATP-dependent protein binding; F:heat shock protein binding; C:clathrin sculpted gamma-aminobutyric acid transport vesicle membrane; P:protein folding; F:glycoprotein binding; C:synaptic vesicle; C:melanosome; P:neurotransmitter secretion; P:negative regulation of neuron apoptotic process; F:unfolded protein binding; C:plasma membrane
lchead_c1130	caytaxin	3	P:transport; F:kinesin binding; C:kinesin complex
lchead_c1131	swi snf complex subunit smarcc1	21	C:nBAF complex; P:insulin receptor signaling pathway; P:DNA packaging; C:SWI/SNF complex; C:XY body; P:nucleosome disassembly; C:npBAF complex; F:protein N-terminus binding; C:nucleolus; F:transcription coactivator activity; F:DNA binding; P:chromatin remodeling; P:organ morphogenesis; C:WINAC complex; P:positive regulation of transcription from RNA polymerase II promoter; P:nervous system develo…
lchead_c1133	pyrroline-5-carboxylate reductase 3	5	F:pyrroline-5-carboxylate reductase activity; P:proline biosynthetic process; P:oxidation-reduction process; F:nucleotide binding; P:arginine metabolic process	EC:1.5.1.2
lchead_c1134	protein phosphatase 1l	11	P:protein dephosphorylation; C:integral to membrane; F:metal ion binding; C:protein serine/threonine phosphatase complex; F:protein serine/threonine phosphatase activity; P:sphingolipid biosynthetic process; F:protein binding; P:small molecule metabolic process; P:transmembrane receptor protein serine/threonine kinase signaling pathway; C:endoplasmic reticulum membrane; P:MAPK cascade
lchead_c1136	uracil phosphoribosyltransferase homolog	3	C:nucleus; C:cytoplasm; F:transferase activity, transferring glycosyl groups
lchead_c1137	lipase maturation factor 2	2	C:endoplasmic reticulum; C:membrane part
lchead_c1138	acetyl- cytosolic	13	C:nucleolus; F:acetyl-CoA C-acetyltransferase activity; C:mitochondrion; P:pyruvate metabolic process; P:isoleucine catabolic process; P:leucine catabolic process; P:lysine catabolic process; P:tryptophan metabolic process; P:valine catabolic process; P:fatty acid biosynthetic process; P:benzoate metabolic process; P:acyl-carrier-protein biosynthetic process; P:cellular ketone body metabolic proc…	EC:2.3.1.9
lchead_c1141	cyclin l1	22	C:chromatin; F:histone binding; P:cell cycle checkpoint; C:nuclear speck; F:protein kinase binding; P:DNA-dependent DNA replication initiation; P:DNA unwinding involved in replication; P:regulation of transcription, DNA-dependent; P:regulation of cyclin-dependent protein kinase activity; F:metal ion binding; F:helicase activity; P:RNA processing; P:S phase of mitotic cell cycle; F:DNA replication…
lchead_c1142	cyclin-dependent kinase 4	21	C:cytosol; P:S phase of mitotic cell cycle; P:protein phosphorylation; P:positive regulation of fibroblast proliferation; C:nuclear membrane; C:nucleolus; P:regulation of cell cycle; C:cyclin-dependent protein kinase holoenzyme complex; P:regulation of gene expression; C:transcription factor complex; P:cell division; F:ATP binding; P:G1 phase of mitotic cell cycle; C:chromatin; F:protein binding;…	EC:2.7.11.22
lchead_c1143	wd repeat-containing protein 3	2	C:nucleolus; C:nuclear membrane
lchead_c1144	nad-dependent malic mitochondrial isoform 1	11	F:malate dehydrogenase (decarboxylating) activity; F:metal ion binding; F:NAD binding; F:electron carrier activity; C:mitochondrial matrix; F:malate dehydrogenase (oxaloacetate-decarboxylating) activity; P:malate metabolic process; P:pyruvate metabolic process; P:tricarboxylic acid cycle; P:carbon utilization; P:electron transport	EC:1.1.1.39; EC:1.1.1.38
lchead_c1145	swi snf-related matrix-associated actin-dependent regulator of chromatin subfamily e member 1-related	11	P:cell cycle; C:condensed nuclear chromosome; P:regulation of transcription, DNA-dependent; F:protein binding; C:BRCA2-BRAF35 complex; F:sequence-specific DNA binding transcription factor activity; F:four-way junction DNA binding; P:chromatin remodeling; P:blood coagulation; C:transcription factor complex;
lchead_c1146	fibulin-1 precursor	12	C:soluble fraction; P:positive regulation of peptidase activity; C:extracellular space; F:peptidase activator activity; F:extracellular matrix structural constituent; F:protein binding; F:calcium ion binding; P:heart development; P:extracellular matrix organization; C:basement membrane; P:embryo implantation; P:interspecies interaction between organisms
lchead_c1148	e3 ubiquitin-protein ligase ubr5 isoform 1	13	F:RNA binding; F:zinc ion binding; P:protein polyubiquitination; F:ubiquitin binding; P:positive regulation of catenin import into nucleus; P:progesterone receptor signaling pathway; P:protein ubiquitination involved in ubiquitin-dependent protein catabolic process; P:positive regulation of canonical Wnt receptor signaling pathway; F:ubiquitin-ubiquitin ligase activity; P:positive regulation of p…
lchead_c1149	btb poz domain-containing adapter for cul3-mediated degradation protein 2	16	P:proteasomal ubiquitin-dependent protein catabolic process; P:immune response; P:negative regulation of Rho protein signal transduction; P:apoptotic process; C:nucleolus; F:GTP-Rho binding; F:protein domain specific binding; F:ubiquitin-protein ligase activity; P:protein ubiquitination; P:embryo development; P:stress fiber assembly; C:endosome; P:protein homooligomerization; P:positive regulatio…	EC:6.3.2.19
lchead_c1150	btb poz domain-containing protein kctd6	3	P:protein homooligomerization; F:ion channel activity; P:ion transport
lchead_c1152	neurofilament heavy polypeptide	6	C:mitochondrion; P:intermediate filament bundle assembly; P:microtubule cytoskeleton organization; P:nervous system development; P:neurofilament cytoskeleton organization; C:neurofilament
lchead_c1153	cytosolic 5 -nucleotidase 1a	7	F:5'-nucleotidase activity; P:purine nucleoside monophosphate catabolic process; P:dephosphorylation; F:magnesium ion binding; P:nucleoside metabolic process; C:cytosol; F:nucleotide binding	EC:3.1.3.5
lchead_c1154	envoplakin	5	C:cornified envelope; P:keratinocyte differentiation; F:protein binding, bridging; P:peptide cross-linking; F:structural molecule activity
lchead_c1155	protein disulfide-isomerase a5-like	9	C:endoplasmic reticulum lumen; F:electron carrier activity; P:cell redox homeostasis; P:glycerol ether metabolic process; P:response to stress; F:protein disulfide isomerase activity; F:protein disulfide oxidoreductase activity; P:oxidation-reduction process; P:electron transport	EC:5.3.4.1
lchead_c1156	peptidyl-prolyl cis-trans isomerase fkbp14-like	7	P:protein folding; F:FK506 binding; F:calcium ion binding; P:protein peptidyl-prolyl isomerization; C:membrane; C:endoplasmic reticulum; F:peptidyl-prolyl cis-trans isomerase activity	EC:5.2.1.8
lchead_c1157	deoxyhypusine hydroxylase	7	F:metal ion binding; F:protein binding; P:peptidyl-lysine modification to hypusine; F:deoxyhypusine monooxygenase activity; C:cytosol; P:post-translational protein modification; P:oxidation-reduction process	EC:1.14.99.29
lchead_c1158	matrilin-4	6	P:cell migration; P:neuron projection morphogenesis; P:response to stress; F:calcium ion binding; C:proteinaceous extracellular matrix; P:cell morphogenesis involved in neuron differentiation
lchead_c1159	dystonin isoform 1	39	C:focal adhesion; F:integrin binding; P:retrograde axon cargo transport; P:response to wounding; C:hemidesmosome; P:hemidesmosome assembly; C:basement membrane; F:protein C-terminus binding; P:cell adhesion; C:cytoplasmic membrane-bounded vesicle; P:axonogenesis; P:regulation of microtubule polymerization or depolymerization; C:H zone; P:cytoplasmic microtubule organization; F:calcium ion binding…
lchead_c1160	glial fibrillary acidic protein	20	F:integrin binding; P:Bergmann glial cell differentiation; P:response to wounding; P:positive regulation of Schwann cell proliferation; P:extracellular matrix organization; C:membrane fraction; C:type III intermediate filament; C:cell body; P:neuron projection regeneration; C:cytoplasm; P:long-term synaptic potentiation; P:regulation of neurotransmitter uptake; P:intermediate filament organizatio…
lchead_c1161	mitogen-activated protein kinase kinase kinase 7	38	P:transforming growth factor beta receptor signaling pathway; P:positive regulation of interleukin-2 production; P:positive regulation of I-kappaB kinase/NF-kappaB cascade; P:activation of NF-kappaB-inducing kinase activity; P:positive regulation of T cell cytokine production; P:toll-like receptor 3 signaling pathway; P:positive regulation of JUN kinase activity; P:neural tube formation; C:Ikappa…	EC:2.7.11.25
lchead_c1162	pyruvate dehydrogenase	48	P:glucose metabolic process; P:activation of protein kinase B activity; C:focal adhesion; F:protein homodimerization activity; P:signal transduction by phosphorylation; P:negative regulation of transforming growth factor beta receptor signaling pathway; P:positive regulation of establishment of protein localization in plasma membrane; P:synaptic transmission; C:pyruvate dehydrogenase complex; P:T…	EC:2.7.11.2
lchead_c1163	e3 ubiquitin-protein ligase rnf8	7	C:intracellular organelle; P:DNA repair; F:histone binding; F:zinc ion binding; P:histone H2B ubiquitination; P:histone H2A ubiquitination; F:ubiquitin-protein ligase activity	EC:6.3.2.19
lchead_c1164	14-3-3 protein beta alpha	33	P:axon guidance; P:negative regulation of protein dephosphorylation; P:Ras protein signal transduction; F:kinase activity; F:transcription corepressor activity; P:nerve growth factor receptor signaling pathway; F:histone deacetylase binding; P:insulin receptor signaling pathway; F:protein C-terminus binding; P:activation of MAPKK activity; F:phosphoserine binding; P:induction of apoptosis by intr…
lchead_c1166	drebrin-like protein isoform c	10	F:protein C-terminus binding; P:cellular component disassembly involved in apoptotic process; P:activation of JUN kinase activity; F:enzyme activator activity; C:cytosol; C:cell leading edge; F:actin binding; P:actin filament organization; C:postsynaptic density; P:cellular component assembly at cellular level
lchead_c1167	cyclin l2	5	P:RNA processing; P:regulation of transcription, DNA-dependent; C:nuclear speck; F:protein kinase binding; P:regulation of cyclin-dependent protein kinase activity
lchead_c1168	leucyl-trna cytoplasmic	10	C:cytosol; F:aminoacyl-tRNA editing activity; F:leucine-tRNA ligase activity; P:regulation of translational fidelity; F:ATP binding; F:protein binding; P:leucyl-tRNA aminoacylation; P:isoleucine biosynthetic process; P:leucine biosynthetic process; P:valine biosynthetic process	EC:6.1.1.4
lchead_c1171	membrane progestin receptor alpha	10	P:negative regulation of adenylate cyclase activity; F:steroid hormone receptor activity; P:multicellular organismal development; C:integral to membrane; P:steroid hormone mediated signaling pathway; F:steroid binding; P:oocyte maturation; C:plasma membrane; P:activation of MAPK activity; P:regulation of transcription, DNA-dependent
lchead_c1172	actin-like protein 6a	21	P:histone H4 acetylation; F:protein binding; P:regulation of transcription from RNA polymerase II promoter; C:SWI/SNF complex; P:DNA recombination; C:npBAF complex; P:regulation of growth; F:transcription coactivator activity; P:signal transduction; P:chromatin remodeling; C:Ino80 complex; C:NuA4 histone acetyltransferase complex; P:nervous system development; F:chromatin binding; P:histone H2A a…
lchead_c1173	collagen alpha-1 chain isoform 2 precursor	6	P:axon guidance; P:growth plate cartilage development; P:tissue homeostasis; F:extracellular matrix structural constituent conferring tensile strength; C:collagen type IX; P:cell adhesion
lchead_c1174	histone rna hairpin-binding protein	10	F:histone pre-mRNA stem-loop binding; F:mRNA binding; P:regulation of S phase; C:histone pre-mRNA 3'end processing complex; P:DNA replication involved in S phase; F:protein binding; P:histone mRNA 3'-end processing; C:cytoplasm; P:transcription from RNA polymerase II promoter; P:mRNA transport
lchead_c1175	dual specificity tyrosine-phosphorylation-regulated kinase 2-like	8	C:intracellular part; F:metal ion binding; P:protein phosphorylation; F:protein serine/threonine kinase activity; P:signal transduction; P:positive regulation of cellular process; F:ATP binding; P:serine family amino acid metabolic process	EC:2.7.11.0
lchead_c1176	serine threonine-protein kinase rio1	5	C:cytoskeleton; P:protein phosphorylation; F:ATP binding; F:protein serine/threonine kinase activity; P:serine family amino acid metabolic process	EC:2.7.11.0
lchead_c1177	carbonic anhydrase 4-like	6	P:one-carbon metabolic process; F:carbonate dehydratase activity; P:regulation of pH; F:zinc ion binding; P:sodium ion transport; P:nitrogen compound metabolic process	EC:4.2.1.1
lchead_c1179	e3 ubiquitin-protein ligase rnf14	5	P:response to stimulus; F:zinc ion binding; P:regulation of transcription, DNA-dependent; F:ligase activity; C:intracellular part
lchead_c1180	lim and cysteine-rich domains protein 1	4	P:regulation of cardiac muscle hypertrophy; C:extracellular space; C:extracellular matrix; P:positive regulation of calcineurin-NFAT signaling cascade
lchead_c1181	choline transporter-like protein 2	7	F:choline transmembrane transporter activity; F:signal transducer activity; C:plasma membrane; P:positive regulation of I-kappaB kinase/NF-kappaB cascade; P:transmembrane transport; C:integral to membrane; P:choline transport
lchead_c1182	cytoplasmic fmr1-interacting protein 1 isoform 1	14	C:cell junction; F:Rac GTPase binding; P:axon extension; C:ruffle; P:lamellipodium assembly; C:mRNA cap binding complex; P:regulation of cell shape; C:synapse; F:actin filament binding; C:synaptosome; C:perinuclear region of cytoplasm; C:lamellipodium; F:profilin binding; P:ruffle organization
lchead_c1183	mrna-decapping enzyme 2	13	P:nuclear-transcribed mRNA catabolic process, nonsense-mediated decay; F:manganese ion binding; P:exonucleolytic nuclear-transcribed mRNA catabolic process involved in deadenylation-dependent decay; F:RNA binding; F:protein binding; C:RNA-induced silencing complex; P:histone mRNA catabolic process; F:exoribonuclease activity, producing 5'-phosphomonoesters; P:gene expression; C:cytoplasmic mRNA p…	EC:3.1.13.0
lchead_c1184	cdp-diacylglycerol--inositol 3-phosphatidyltransferase-like	12	F:manganese ion binding; C:Golgi apparatus; F:carbohydrate binding; C:plasma membrane; F:diacylglycerol binding; F:CDP-diacylglycerol-inositol 3-phosphatidyltransferase activity; F:alcohol binding; F:calcium ion binding; P:phosphatidylinositol biosynthetic process; C:integral to membrane; P:CDP-diacylglycerol metabolic process; C:endoplasmic reticulum	EC:2.7.8.11
lchead_c1185	cleavage stimulation factor subunit 3	7	C:nucleolus; P:mRNA polyadenylation; P:termination of RNA polymerase II transcription; C:nucleoplasm; F:RNA binding; P:nuclear mRNA splicing, via spliceosome; P:mRNA cleavage
lchead_c1186	t-cell acute lymphocytic leukemia 1	32	P:angiogenesis; P:positive regulation of cell division; P:heart morphogenesis; P:positive regulation of endothelial cell differentiation; F:histone deacetylase binding; P:nucleate erythrocyte development; C:Lsd1/2 complex; P:artery morphogenesis; P:megakaryocyte differentiation; P:basophil differentiation; P:hemangioblast cell differentiation; P:thyroid gland development; P:positive regulation of…
lchead_c1187	kinesin family member 22	13	F:microtubule motor activity; C:cytosol; P:DNA repair; C:microtubule; F:DNA binding; F:ATP binding; P:microtubule-based movement; C:focal adhesion; C:kinetochore; F:protein binding; P:mitosis; C:nucleus; P:blood coagulation
lchead_c1188	atlastin-1 isoform 1	17	C:Golgi membrane; P:negative regulation of BMP signaling pathway; P:axonogenesis; C:microsome; F:GTP binding; C:integral to membrane; C:endoplasmic reticulum membrane; P:GTP catabolic process; P:endoplasmic reticulum organization; C:late endosome; F:identical protein binding; C:axon; P:cell death; P:determination of dorsal identity; P:protein homooligomerization; F:GTPase activity; C:Golgi cis ci…
lchead_c1189	elmo domain-containing protein 2	5	C:cytoskeleton; P:phagocytosis; P:positive regulation of GTPase activity; P:regulation of defense response to virus; F:GTPase activator activity
lchead_c1190	a chain orally active 2-amino thienopyrimidine inhibitors of the hsp90 chaperone	34	C:brush border membrane; F:GTP binding; F:CTP binding; F:protein homodimerization activity; P:chaperone-mediated protein complex assembly; P:cellular response to organic cyclic compound; P:protein refolding; F:UTP binding; F:unfolded protein binding; C:apical plasma membrane; P:axon guidance; P:positive regulation of nitric oxide biosynthetic process; C:soluble fraction; C:cytosol; F:dATP binding…	EC:3.6.1.3
lchead_c1191	pra1 family protein 3	2	P:L-glutamate transport; C:endoplasmic reticulum
lchead_c1192	calcium-dependent secretion activator 1 isoform 1	12	C:cytosol; C:cell junction; C:cytoplasmic vesicle membrane; F:calcium ion binding; P:catecholamine secretion; F:phospholipid binding; C:synapse; P:positive regulation of calcium ion-dependent exocytosis; F:protein binding; P:synaptic vesicle priming; P:protein transport; P:vesicle organization
lchead_c1193	nuclear receptor subfamily 2 group c member 1	11	P:positive regulation of retinoic acid receptor signaling pathway; P:steroid hormone mediated signaling pathway; F:zinc ion binding; P:negative regulation of transcription from RNA polymerase II promoter; F:sequence-specific DNA binding; C:PML body; F:steroid hormone receptor activity; F:protein homodimerization activity; F:ligand-activated sequence-specific DNA binding RNA polymerase II transcri…
lchead_c1194	nuclear pore glycoprotein p62	18	P:negative regulation of epidermal growth factor receptor signaling pathway; F:thyroid hormone receptor binding; F:PTB domain binding; P:negative regulation of apoptotic process; C:nuclear membrane; P:negative regulation of MAP kinase activity; P:cell aging; P:negative regulation of Ras protein signal transduction; F:receptor signaling complex scaffold activity; F:ubiquitin binding; P:negative re…
lchead_c1196	long-chain fatty acid transport protein 4	15	P:transmembrane transport; P:very long-chain fatty acid catabolic process; C:integral to membrane; P:response to nutrient; C:brush border membrane; P:skin development; F:fatty acid transporter activity; P:long-chain fatty acid import; F:nucleotide binding; F:long-chain fatty acid-CoA ligase activity; P:long-chain fatty acid metabolic process; P:medium-chain fatty acid transport; C:microvillus; C:…	EC:6.2.1.3
lchead_c1197	metastasis-associated protein mta2	18	P:negative regulation of transcription from RNA polymerase II promoter; F:histone deacetylase activity; F:zinc ion binding; P:DNA packaging; P:chromatin assembly or disassembly; C:NuRD complex; C:nucleolus; P:primitive hemopoiesis; F:transcription factor binding transcription factor activity; C:transcription factor complex; F:transcription regulatory region DNA binding; P:DNA methylation; F:seque…
lchead_c1198	protein dr1	8	F:TBP-class protein binding; P:negative regulation of transcription from RNA polymerase II promoter; F:sequence-specific DNA binding; P:histone H3 acetylation; F:transcription corepressor activity; C:Ada2/Gcn5/Ada3 transcription activator complex; C:transcription factor complex;
lchead_c1200	ral gtpase-activating protein subunit beta	4	C:intracellular; P:activation of Ral GTPase activity; F:protein heterodimerization activity; F:Ral GTPase activator activity
lchead_c1201	polypeptide n-acetylgalactosaminyltransferase-like protein 1	5	C:integral to membrane; F:polypeptide N-acetylgalactosaminyltransferase activity; F:carbohydrate binding; C:Golgi apparatus; P:O-glycan processing	EC:2.4.1.41
lchead_c1202	integrin beta-4-like	19	C:integrin complex; C:soluble fraction; P:cell motility; P:integrin-mediated signaling pathway; P:hemidesmosome assembly; P:response to wounding; C:basement membrane; F:receptor activity; P:cell-matrix adhesion; C:extracellular space; C:cell surface; C:cell leading edge; P:filopodium assembly; C:membrane fraction; F:receptor binding; C:cell cortex; C:hemidesmosome; F:cell adhesion molecule bindin…
lchead_c1203	tubulin--tyrosine ligase	7	C:microtubule; P:cellular protein modification process; P:microtubule cytoskeleton organization; F:ATP binding; P:regulation of axon extension; F:tubulin-tyrosine ligase activity; P:tyrosine metabolic process	EC:6.3.2.25
lchead_c1206	amyloid beta precursor-like protein 1	13	C:basement membrane; P:adenylate cyclase-inhibiting G-protein coupled receptor signaling pathway; C:integral to membrane; F:identical protein binding; P:cellular response to norepinephrine stimulus; F:alpha-2C adrenergic receptor binding; P:organ morphogenesis; F:alpha-2B adrenergic receptor binding; F:alpha-2A adrenergic receptor binding; P:negative regulation of cAMP biosynthetic process; C:per…
lchead_c1207	leucyl-trna cytoplasmic	10	C:cytosol; F:aminoacyl-tRNA editing activity; F:leucine-tRNA ligase activity; P:regulation of translational fidelity; F:ATP binding; F:protein binding; P:leucyl-tRNA aminoacylation; P:isoleucine biosynthetic process; P:leucine biosynthetic process; P:valine biosynthetic process	EC:6.1.1.4
lchead_c1208	aurora kinase a	23	C:spindle pole centrosome; F:nucleotide binding; P:regulation of protein stability; F:protein kinase binding; F:protein serine/threonine/tyrosine kinase activity; F:kinesin binding; C:cytosol; P:protein autophosphorylation; F:microtubule binding; P:peptidyl-serine phosphorylation; F:protein serine/threonine kinase activity; P:phosphatidylinositol-mediated signaling; C:midbody; P:spindle assembly …	EC:2.7.112.1; EC:2.7.11.0
lchead_c1209	chaperonin containing subunit 6a (zeta 1)	5	C:chaperonin-containing T-complex; P:'de novo' posttranslational protein folding; F:ATP binding; F:unfolded protein binding; C:microtubule
lchead_c1210	serine threonine-protein phosphatase 2b catalytic subunit alpha isoform	32	P:regulation of synaptic transmission; P:G1/S transition of mitotic cell cycle; P:protein dephosphorylation; C:soluble fraction; P:negative regulation of insulin secretion; C:cytosol; P:negative regulation of calcium ion-dependent exocytosis; P:regulation of excitatory postsynaptic membrane potential; C:microsome; P:response to amphetamine; F:drug binding; P:response to calcium ion; C:calcineurin…
lchead_c1211	transcription initiation factor tfiid subunit 8	12	F:translation initiation factor activity; P:maintenance of protein location in nucleus; P:inner cell mass cell proliferation; C:nucleolus; F:DNA binding; F:protein binding; C:perinuclear region of cytoplasm; P:regulation of fat cell differentiation; C:transcription factor TFIID complex; P:positive regulation of transcription, DNA-dependent; C:ribosome; P:regulation of translational initiation
lchead_c1212	elongation factor 2	11	C:cytosol; F:translation elongation factor activity; C:integral to membrane; P:response to chemical stimulus; P:GTP catabolic process; F:carboxylesterase activity; F:GTPase activity; F:GTP binding; P:embryo development; C:ribosome; P:regulation of translational elongation	EC:3.1.1.1
lchead_c1213	btb poz domain-containing protein 2-like	2	C:cytoplasmic mRNA processing body; F:protein binding
lchead_c1214	nuclear transport factor 2	7	C:nuclear pore; P:protein import into nucleus; F:protein binding; F:protein transporter activity; P:protein export from nucleus; C:cytosol; C:microtubule cytoskeleton
lchead_c1215	wd repeat-containing protein 3	2	C:nucleolus; C:nuclear membrane
lchead_c1216	uracil-dna glycosylase	7	P:somatic hypermutation of immunoglobulin genes; C:mitochondrion; F:uracil DNA N-glycosylase activity; P:somatic recombination of immunoglobulin gene segments; P:base-excision repair; P:negative regulation of apoptotic process; C:nucleus
lchead_c1217	pq loop repeat containing 3	1	C:integral to membrane
lchead_c1218	baculoviral iap repeat-containing 2	24	P:protein polyubiquitination; P:cell surface receptor signaling pathway; P:regulation of cell proliferation; F:zinc ion binding; P:proteasomal ubiquitin-dependent protein catabolic process; P:cellular component disassembly involved in apoptotic process; F:protein N-terminus binding; P:regulation of cysteine-type endopeptidase activity; C:cytosol; P:anti-apoptosis; P:positive regulation of I-kappa…	EC:6.3.2.19
lchead_c1219	wd repeat-containing protein 36	4	C:cytoplasm; C:nucleolus; C:small-subunit processome; P:rRNA processing
lchead_c1221	tissue factor-like	6	P:response to wounding; P:hemostasis; C:membrane; P:signal transduction; P:positive regulation of cellular process; F:binding
lchead_c1222	parafibromin	22	P:negative regulation of S phase of mitotic cell cycle; C:Cdc73/Paf1 complex; P:endodermal cell fate commitment; P:negative regulation of transcription from RNA polymerase II promoter; P:histone monoubiquitination; F:RNA polymerase II core binding; P:negative regulation of myeloid cell differentiation; P:positive regulation of mRNA 3'-end processing; P:positive regulation of transcription elongat…
lchead_c1223	tenascin c	32	P:peripheral nervous system axon regeneration; F:protein homodimerization activity; P:positive regulation of axon regeneration; P:positive regulation of cell proliferation; P:mesoderm development; P:axon guidance; F:troponin T binding; C:troponin complex; P:mesenchymal-epithelial cell signaling involved in prostate gland development; P:cardiac muscle contraction; C:extracellular space; C:basement…
lchead_c1224	wd repeat-containing protein 26	2	C:nucleolus; C:cytoplasm
lchead_c1225	camp-dependent protein kinase type i-alpha regulatory subunit	27	F:cAMP-dependent protein kinase regulator activity; F:kinase activity; P:nerve growth factor receptor signaling pathway; P:water transport; C:neuromuscular junction; P:regulation of transcription from RNA polymerase II promoter; P:activation of phospholipase C activity; P:female meiosis; C:insoluble fraction; P:negative regulation of meiosis; P:energy reserve metabolic process; P:regulation of in…
lchead_c1227	integrin beta-3-like	41	F:fibrinogen binding; P:positive regulation of leukocyte migration; P:cell projection morphogenesis; F:protein disulfide isomerase activity; P:cell-matrix adhesion; P:positive regulation of endothelial cell migration; P:positive regulation of ERK1 and ERK2 cascade; P:negative regulation of lipoprotein metabolic process; P:platelet aggregation; P:activation of protein kinase activity; P:positive r…	EC:5.3.4.1
lchead_c1229	60s ribosomal protein l23a-like	15	P:translational initiation; P:viral transcription; F:rRNA binding; F:structural constituent of ribosome; P:translational elongation; C:TORC2 complex; F:protein binding; F:nucleotide binding; P:translational termination; P:cell proliferation; P:SRP-dependent cotranslational protein targeting to membrane; C:cytosolic large ribosomal subunit; P:nuclear-transcribed mRNA catabolic process, nonsense-me…
lchead_c1230	eukaryotic translation initiation factor 3 subunit b	7	C:eukaryotic translation initiation factor 3 complex; P:regulation of translational initiation; F:protein complex scaffold; F:translation initiation factor activity; C:cytosol; F:nucleotide binding; C:ribosome
lchead_c1231	pdz domain-containing protein 11	4	F:protein C-terminus binding; C:extracellular region; C:cytosol; C:basolateral plasma membrane
lchead_c1232	t-box 15	10	F:RNA polymerase II transcription corepressor activity; P:negative regulation of transcription from RNA polymerase II promoter; F:sequence-specific DNA binding transcription factor activity; C:Tle3-Aes complex; F:protein heterodimerization activity; P:embryonic cranial skeleton morphogenesis; F:protein homodimerization activity; F:transcription regulatory region sequence-specific DNA binding; C:t…
lchead_c1233	tenascin n	13	P:cell migration; P:negative regulation of cell growth; P:cell-matrix adhesion; F:identical protein binding; C:extracellular space; C:cell surface; P:axonogenesis; F:integrin binding; P:signal transduction; C:proteinaceous extracellular matrix; C:cytoplasm; C:nucleus; C:integrin complex
lchead_c1234	spectrin beta 2	22	P:axon guidance; F:ankyrin binding; C:spectrin-associated cytoskeleton; P:membrane assembly; P:protein targeting to plasma membrane; P:common-partner SMAD protein phosphorylation; F:phospholipid binding; C:spectrin; C:nucleolus; C:cytosol; C:M band; F:actin binding; C:protein complex; P:cytokinesis after mitosis; C:cuticular plate; P:actin filament capping; F:protein complex binding; P:Golgi to p…
lchead_c1236	semaphorin-7a precursor	5	C:membrane; P:positive regulation of biological process; P:regulation of response to stimulus; P:regulation of cellular process; P:multicellular organismal process
lchead_c1237	insulin-degrading enzyme	30	P:proteolysis involved in cellular protein catabolic process; P:determination of adult lifespan; P:protein heterooligomerization; P:bradykinin catabolic process; F:beta-endorphin binding; F:receptor binding; F:zinc ion binding; P:protein homotetramerization; P:insulin receptor signaling pathway; F:insulin binding; C:cytosolic proteasome complex; C:extracellular space; F:ubiquitin binding; F:beta-…	EC:3.4.24.0; EC:3.6.1.3
lchead_c1238	tribbles homolog 2	19	F:ubiquitin-protein ligase regulator activity; F:chloramphenicol O-acetyltransferase activity; P:negative regulation of protein kinase activity; F:protein kinase activity; C:cytoplasm; C:nucleolus; P:negative regulation of sequence-specific DNA binding transcription factor activity; P:positive regulation of proteasomal ubiquitin-dependent protein catabolic process; F:ubiquitin protein ligase bind…	EC:2.3.1.28
lchead_c1239	probable atp-dependent rna helicase ddx31	4	F:nucleic acid binding; F:nucleotide binding; F:helicase activity; P:metabolic process
lchead_c1241	28s ribosomal protein mitochondrial	6	C:ribosome; F:structural constituent of ribosome; P:translation; P:apoptotic process; C:mitochondrion; P:ribosome biogenesis
lchead_c1242	rela-associated inhibitor	15	P:cardiac right ventricle morphogenesis; P:embryonic camera-type eye development; P:apoptotic process; P:multicellular organism growth; P:hair cycle; P:negative regulation of transcription from RNA polymerase II promoter; F:transcription corepressor activity; P:post-embryonic development; F:transcription factor binding; P:multicellular organismal homeostasis; C:cytoplasm; P:ventricular cardiac mu…
lchead_c1243	phosphatidylcholine transfer protein	5	F:phosphatidylcholine transporter activity; F:phosphatidylcholine binding; P:cholesterol metabolic process; P:phospholipid transport; C:cytosol
lchead_c1244	btb poz domain-containing adapter for cul3-mediated degradation protein 3	9	P:proteasomal ubiquitin-dependent protein catabolic process; C:nucleolus; C:Cul3-RING ubiquitin ligase complex; P:protein homooligomerization; F:ubiquitin-protein ligase activity; P:protein ubiquitination; F:ion channel activity; P:ion transmembrane transport; C:cytoplasm	EC:6.3.2.19
lchead_c1245	ribosomal protein s5	10	P:translational initiation; P:viral transcription; F:mRNA binding; F:structural constituent of ribosome; P:regulation of translational fidelity; C:cytosolic small ribosomal subunit; P:translational termination; P:SRP-dependent cotranslational protein targeting to membrane; P:nuclear-transcribed mRNA catabolic process, nonsense-mediated decay; P:ribosome biogenesis
lchead_c1247	threonyl-trna cytoplasmic-like	9	F:threonine-tRNA ligase activity; F:ATP binding; P:threonyl-tRNA aminoacylation; C:cytosol; C:actin cytoskeleton; F:protein homodimerization activity; P:glycine metabolic process; P:L-serine metabolic process; P:threonine metabolic process	EC:6.1.1.3
lchead_c1248	bifunctional arginine demethylase and lysyl-hydroxylase jmjd6 isoform 2	30	P:lung development; C:nucleoplasm; P:cell surface receptor signaling pathway; P:regulation of nuclear mRNA splicing, via spliceosome; P:kidney development; P:macrophage activation; P:histone H4-R3 demethylation; F:methyltransferase activity; P:heart development; P:regulation of transcription, DNA-dependent; P:erythrocyte development; F:histone demethylase activity (H4-R3 specific); P:sprouting an…	EC:2.1.1.0; EC:1.13.11.0
lchead_c1250	tripartite motif-containing 58	2	C:intracellular; F:zinc ion binding
lchead_c1251	sulfhydryl oxidase 2	1	C:membrane
lchead_c1252	transcription factor ap-2-alpha-like isoform 2	65	P:positive regulation of bone mineralization; P:embryonic body morphogenesis; F:RNA polymerase II core promoter sequence-specific DNA binding; P:oculomotor nerve formation; F:protein homodimerization activity; P:response to water deprivation; P:iridophore differentiation; P:trigeminal nerve development; P:cellular response to iron ion; P:positive regulation of neuron apoptotic process; P:skin dev…
lchead_c1253	thrombospondin 4	23	F:integrin binding; P:positive regulation of cell division; P:positive regulation of endothelial cell proliferation; P:negative regulation of angiogenesis; C:basement membrane; C:neuromuscular junction; F:growth factor activity; P:myoblast migration; F:laminin-1 binding; P:neuron projection morphogenesis; P:positive regulation of neutrophil chemotaxis; P:endothelial cell-cell adhesion; C:extracel…
lchead_c1254	msx1 protein	38	P:positive regulation of apoptotic process; P:signal transduction involved in regulation of gene expression; P:epithelial to mesenchymal transition involved in endocardial cushion formation; P:mesenchymal cell proliferation; P:in utero embryonic development; P:otic placode formation; P:negative regulation of striated muscle cell differentiation; P:anterior/posterior pattern specification; P:midbr…
lchead_c1255	nadh dehydrogenase 1 beta subcomplex subunit 4	7	P:response to oxidative stress; F:NADH dehydrogenase (ubiquinone) activity; C:mitochondrial respiratory chain complex I; P:mitochondrial electron transport, NADH to ubiquinone; P:ubiquinone biosynthetic process; P:sodium ion transport; P:proton transport	EC:1.6.5.3
lchead_c1256	60s ribosomal protein l3	5	C:nucleolus; F:structural constituent of ribosome; C:cytosolic large ribosomal subunit; P:translation; P:ribosome biogenesis
lchead_c1257	raf proto-oncogene serine threonine-protein kinase	36	P:positive regulation of peptidyl-serine phosphorylation; P:regulation of Rho protein signal transduction; P:cytoskeleton organization; P:axon guidance; P:heart development; P:synaptic transmission; P:activation of MAPKK activity; C:insoluble fraction; F:metal ion binding; C:cytosol; P:nerve growth factor receptor signaling pathway; P:platelet activation; P:response to hypoxia; F:MAP kinase kinas…	EC:2.7.11.25
lchead_c1258	transmembrane protein 9b precursor	3	F:signal transducer activity; P:positive regulation of I-kappaB kinase/NF-kappaB cascade; C:integral to membrane
lchead_c1259	pten induced kinase 1	19	P:positive regulation of release of cytochrome c from mitochondria; P:dopaminergic neuron differentiation; P:regulation of protein ubiquitination; P:neuron apoptotic process; C:cytosol; F:C3HC4-type RING finger domain binding; F:calcium-dependent protein kinase activity; P:positive regulation of I-kappaB kinase/NF-kappaB cascade; P:peptidyl-serine phosphorylation; P:semicircular canal development…	EC:2.7.11.0
lchead_c1260	brisc and brca1-a complex member 1	10	P:chromatin modification; P:positive regulation of DNA repair; P:response to ionizing radiation; P:double-strand break repair; P:protein K63-linked deubiquitination; C:BRISC complex; C:BRCA1-A complex; F:protein binding; P:G2/M transition DNA damage checkpoint; C:cytoplasm
lchead_c1261	e3 ubiquitin-protein ligase rnf12-a-like	14	F:zinc ion binding; C:transcriptional repressor complex; F:identical protein binding; P:random inactivation of X chromosome; P:negative regulation of transcription from RNA polymerase II promoter; P:negative regulation of sequence-specific DNA binding transcription factor activity; F:ubiquitin-protein ligase activity; P:protein ubiquitination involved in ubiquitin-dependent protein catabolic proc…	EC:6.3.2.19
lchead_c1262	fibroblast growth factor intracellular binding protein	8	C:microsome; P:determination of left/right symmetry; P:cilium morphogenesis; P:Kupffer's vesicle development; C:membrane; C:nucleus; P:convergent extension; F:fibroblast growth factor binding
lchead_c1263	small nuclear ribonucleoprotein g	20	C:cytosol; F:RNA binding; P:termination of RNA polymerase II transcription; C:U7 snRNP; P:spliceosomal complex assembly; P:spliceosomal snRNP assembly; P:histone mRNA metabolic process; F:protein binding; P:ncRNA metabolic process; C:catalytic step 2 spliceosome; F:dihydrolipoyl dehydrogenase activity; C:nucleoplasm; C:U12-type spliceosomal complex; P:gluconeogenesis; P:glycolysis; P:tricarboxyli…	EC:1.8.1.4
lchead_c1264	forkhead box protein p1	28	P:negative regulation of transcription from RNA polymerase II promoter; P:immunoglobulin V(D)J recombination; P:regulation of cardiac muscle cell proliferation; P:positive regulation of immunoglobulin production; P:pre-B cell differentiation; P:pattern specification process; P:sarcomere organization; P:positive regulation of epithelial cell proliferation involved in lung morphogenesis; C:cytoplas…
lchead_c1266	ap-1 complex subunit beta-1	4	F:protein transporter activity; P:vesicle-mediated transport; P:intracellular protein transport; C:clathrin adaptor complex
lchead_c1267	ubiquitin carboxyl-terminal hydrolase 24	4	P:ubiquitin-dependent protein catabolic process; F:cysteine-type peptidase activity; F:ubiquitin thiolesterase activity; P:protein deubiquitination	EC:3.1.2.15
lchead_c1268	rap guanine nucleotide exchange factor 5	6	F:GTP-dependent protein binding; P:nervous system development; F:Rap guanyl-nucleotide exchange factor activity; C:nucleus; P:small GTPase mediated signal transduction; P:regulation of GTPase activity
lchead_c1269	mitochondrial lon protease-like protein	26	F:serine-type endopeptidase activity; F:ATP-dependent peptidase activity; F:mitochondrial light strand promoter anti-sense binding; F:mitochondrial light strand promoter sense binding; F:mitochondrial heavy strand promoter anti-sense binding; P:aging; P:response to aluminum ion; F:ADP binding; P:oxidation-dependent protein catabolic process; F:single-stranded DNA binding; C:mitochondrial nucleoid…	EC:3.4.21.0
lchead_c1270	transmembrane emp24 domain-containing protein 9 precursor	10	C:integral to membrane; C:endoplasmic reticulum-Golgi intermediate compartment membrane; F:protein binding; P:Golgi organization; C:trans-Golgi network transport vesicle; P:COPI coating of Golgi vesicle; P:protein exit from endoplasmic reticulum; P:early endosome to Golgi transport; C:endoplasmic reticulum membrane; P:positive regulation of organelle organization
lchead_c1271	lymphatic vessel endothelial hyaluronic acid receptor 1	6	P:anatomical structure morphogenesis; P:cell adhesion; P:response to stimulus; P:regulation of cellular process; C:plasma membrane; P:metabolic process
lchead_c1272	3-hydroxy-3-methylglutaryl-coenzyme a reductase	25	F:protein homodimerization activity; P:positive regulation of ERK1 and ERK2 cascade; P:embryo development; F:hydroxymethylglutaryl-CoA reductase (NADPH) activity; F:NADPH binding; C:microsome; P:visual learning; P:coenzyme A metabolic process; P:protein tetramerization; P:negative regulation of vasodilation; C:integral to membrane; P:cholesterol biosynthetic process; P:positive regulation of skel…	EC:1.1.1.34; EC:1.1.1.88
lchead_c1273	catenin delta-1 isoform 3a	25	C:dendritic spine; F:RPTP-like protein binding; F:receptor binding; C:lamellipodium; P:adherens junction organization; F:protein kinase binding; P:negative regulation of canonical Wnt receptor signaling pathway; C:growth cone; F:cadherin binding; C:membrane fraction; P:epithelial cell differentiation involved in salivary gland development; P:regulation of transcription, DNA-dependent; P:cell-cell…
lchead_c1274	fructose-bisphosphate aldolase c	22	F:cytoskeletal protein binding; P:response to hypoxia; C:cytosol; C:axon; P:organ regeneration; C:cytoskeleton; P:response to organic nitrogen; C:mitochondrion; P:apoptotic process; P:protein heterotetramerization; P:response to organic cyclic compound; P:aging; P:glycolysis; P:gluconeogenesis; P:protein homotetramerization; F:fructose-bisphosphate aldolase activity; P:fructose metabolic process;…	EC:4.1.2.13
lchead_c1275	map kinase-activated protein kinase 2	18	P:G2/M transition DNA damage checkpoint; P:vascular endothelial growth factor receptor signaling pathway; P:response to lipopolysaccharide; P:3'-UTR-mediated mRNA stabilization; P:regulation of interleukin-6 production; P:cellular response to vascular endothelial growth factor stimulus; C:cytoplasm; P:toll-like receptor signaling pathway; P:peptidyl-serine phosphorylation; F:protein serine/threon…	EC:2.7.11.0
lchead_c1278	vacuolar protein sorting-associated protein 45	7	C:Golgi membrane; C:integral to membrane of membrane fraction; P:blood coagulation; F:protein binding; P:vesicle docking involved in exocytosis; P:intracellular protein transport; C:endosome membrane
lchead_c1279	atp synthase lipid-binding mitochondrial precursor	6	F:hydrogen ion transmembrane transporter activity; C:integral to membrane; P:ATP synthesis coupled proton transport; F:lipid binding; C:proton-transporting ATP synthase complex, coupling factor F(o); P:ATP hydrolysis coupled proton transport
lchead_c1281	choline kinase alpha-like	30	P:CDP-choline pathway; F:signal transducer activity; P:choline metabolic process; P:proton transport; F:choline binding; F:choline kinase activity; F:cholinesterase activity; F:drug binding; F:ethanolamine kinase activity; P:regulation of pH; P:lipid transport; C:basolateral plasma membrane; C:cytoplasm; F:metal ion binding; P:ATP biosynthetic process; P:response to organic cyclic compound; F:hyd…	EC:2.7.1.32; EC:3.1.1.8; EC:2.7.1.82; EC:3.6.3.10
lchead_c1283	furin preproprotein	39	C:membrane raft; P:fin morphogenesis; C:trans-Golgi network transport vesicle; P:Notch signaling pathway; C:trans-Golgi network; P:nerve growth factor receptor signaling pathway; C:Golgi membrane; P:extracellular matrix disassembly; P:negative regulation of low-density lipoprotein particle receptor catabolic process; F:serine-type endopeptidase activity; P:peptidyl-glutamic acid carboxylation; P:…	EC:3.4.21.0
lchead_c1284	cystine glutamate transporter	19	P:platelet aggregation; P:response to oxidative stress; C:cytoskeleton; C:integral to membrane; P:brain development; P:response to toxin; F:cystine:glutamate antiporter activity; P:amino acid transmembrane transport; P:leukocyte migration; C:microsome; P:response to nicotine; F:protein binding; C:rough endoplasmic reticulum; C:plasma membrane; P:lens fiber cell differentiation; P:neutral amino ac…
lchead_c1286	cd9 antigen	2	C:integral to membrane; P:posterior lateral line development
lchead_c1287	dol-p-man:man c -pp-dol alpha- -mannosyltransferase	5	C:endoplasmic reticulum membrane; F:dol-P-Man:Man(5)GlcNAc(2)-PP-Dol alpha-1,3-mannosyltransferase activity; F:glucosyltransferase activity; C:integral to membrane; P:protein N-linked glycosylation
lchead_c1288	t-complex protein 1 subunit delta	9	C:nucleolus; C:chaperonin-containing T-complex; P:'de novo' posttranslational protein folding; C:melanosome; C:centrosome; F:ATP binding; F:unfolded protein binding; P:response to hypoxia; C:microtubule
lchead_c1289	asparagine synthetase	19	P:positive regulation of mitotic cell cycle; C:soluble fraction; P:response to light stimulus; P:liver development; P:response to follicle-stimulating hormone stimulus; P:response to toxin; P:response to methotrexate; P:glutamine metabolic process; P:L-asparagine biosynthetic process; P:cellular response to glucose starvation; F:ATP binding; P:cellular response to hormone stimulus; F:asparagine s…	EC:6.3.5.4
lchead_c1291	sodium potassium-transporting atpase subunit beta-2	15	P:otolith development; P:startle response; P:sodium ion export; F:protein binding; P:heart development; P:leukocyte migration; C:cytoplasm; P:inner ear morphogenesis; P:potassium ion transmembrane transport; F:sodium:potassium-exchanging ATPase activity; P:blood coagulation; P:ATP catabolic process; P:posterior lateral line neuromast hair cell differentiation; C:apical plasma membrane; C:sodium:p…	EC:3.6.3.9
lchead_c1292	cohesin subunit sa-2 isoform 1	9	P:meiosis; P:cell division; C:chromosome, centromeric region; P:negative regulation of DNA endoreduplication; P:sister chromatid cohesion; P:stem cell maintenance; C:chromatin; P:mitosis; C:nucleus
lchead_c1294	protein lsm14 homolog a	4	P:cytoplasmic mRNA processing body assembly; C:intracellular membrane-bounded organelle; C:cytoplasmic stress granule; C:cytoplasmic mRNA processing body
lchead_c1295	mbd3 protein	12	P:tissue development; C:nucleolus; F:DNA binding; P:negative regulation of transcription from RNA polymerase II promoter; C:NuRD complex; F:protein binding; C:heterochromatin; P:methylation-dependent chromatin silencing; P:histone acetylation; C:cytoplasm; P:in utero embryonic development; F:chromatin binding
lchead_c1296	g patch domain-containing protein 2	3	F:nucleic acid binding; P:negative regulation of phosphatase activity; F:transferase activity
lchead_c1297	osteopetrosis-associated transmembrane protein 1	1	C:integral to membrane
lchead_c1298	beta-glucuronidase precursor	11	C:soluble fraction; C:microsome; F:cation binding; F:beta-glucuronidase activity; F:carbohydrate binding; C:lysosome; C:endoplasmic reticulum; P:starch metabolic process; P:sucrose metabolic process; P:glycosaminoglycan catabolic process; P:chlorophyll metabolic process	EC:3.2.1.31
lchead_c1299	sorting nexin 12	5	F:phosphatidylinositol binding; C:membrane; P:protein transport; P:cell communication; F:protein binding
lchead_c1301	proactivator polypeptide-like	2	C:lysosome; P:sphingolipid metabolic process
lchead_c1302	glomulin isoform 1	9	P:negative regulation of T cell proliferation; P:vasculogenesis; P:muscle cell differentiation; P:positive regulation of cytokine secretion; P:regulation of gene expression, epigenetic; F:hepatocyte growth factor receptor binding; P:positive regulation of phosphorylation; P:positive regulation of interleukin-2 biosynthetic process; P:signal transduction
lchead_c1304	laminin subunit alpha-3	3	P:cellular process; C:basement membrane; P:regulation of biological process
lchead_c1305	tyrosine-protein kinase fyn isoform 2	46	P:viral reproduction; F:phosphatidylinositol 3-kinase binding; P:dendrite morphogenesis; P:feeding behavior; F:CD4 receptor binding; P:axon guidance; P:negative regulation of extrinsic apoptotic signaling pathway in absence of ligand; C:postsynaptic density; P:peptidyl-tyrosine phosphorylation; P:negative regulation of protein catabolic process; P:T cell costimulation; F:metal ion binding; P:intr…	EC:2.7.10.2
lchead_c1306	mitotic-spindle organizing protein 1	5	F:protein binding; C:spindle; C:centrosome; P:gamma-tubulin complex localization; C:gamma-tubulin ring complex
lchead_c1307	protein disulfide-isomerase a4 precursor	10	C:endoplasmic reticulum lumen; F:electron carrier activity; P:cell redox homeostasis; C:melanosome; P:glycerol ether metabolic process; F:protein disulfide isomerase activity; P:protein secretion; F:protein disulfide oxidoreductase activity; P:oxidation-reduction process; P:electron transport	EC:5.3.4.1
lchead_c1308	member ras oncogene family	15	P:cytokinesis; C:intercellular bridge; C:mitochondrion; P:small GTPase mediated signal transduction; C:endosome; C:coated pit; F:phosphatidylinositol-4,5-bisphosphate binding; C:melanosome; P:GTP catabolic process; P:endosomal transport; C:cell projection membrane; F:GTPase activity; C:clathrin-coated endocytic vesicle; P:protein transport; F:GTP binding
lchead_c1309	syntaxin 18	6	C:Golgi membrane; C:endoplasmic reticulum membrane; F:SNAP receptor activity; P:intracellular protein transport; C:integral to membrane; P:ER to Golgi vesicle-mediated transport
lchead_c1310	nidogen-2 precursor	4	C:basement membrane; P:cell-matrix adhesion; F:calcium ion binding; F:protein binding
lchead_c1311	golgi-associated pdz and coiled-coil motif-containing protein isoform 2	20	P:apical protein localization; C:trans-Golgi network transport vesicle; C:Golgi membrane; F:protein C-terminus binding; F:frizzled binding; P:cytoplasmic sequestering of CFTR protein; C:synaptosome; F:small GTPase regulator activity; P:spermatid nucleus differentiation; C:postsynaptic membrane; P:regulation of catalytic activity; P:ER to Golgi vesicle-mediated transport; C:postsynaptic density; P…
lchead_c1312	glucose-6-phosphate translocase isoform 2	19	P:neutrophil chemotaxis; P:lactate metabolic process; P:steroid metabolic process; C:integral to endoplasmic reticulum membrane; P:positive regulation of catalytic activity; P:cellular calcium ion homeostasis; P:respiratory burst; P:post-embryonic hemopoiesis; P:neutrophil homeostasis; P:glycogen metabolic process; P:glucose-6-phosphate transport; F:glucose-6-phosphate transmembrane transporter a…
lchead_c1314	suppressor of swi4 1 homolog	7	C:cytoplasm; C:nucleolus; F:G-protein coupled purinergic nucleotide receptor activity; P:regulation of cell growth by extracellular stimulus; C:integral to membrane; P:G-protein coupled purinergic nucleotide receptor signaling pathway; P:G-protein coupled receptor signaling pathway, coupled to cyclic nucleotide second messenger
lchead_c1315	cyclin-dependent kinase 5 activator 1-like	17	P:embryonic retina morphogenesis in camera-type eye; F:cyclin-dependent protein kinase 5 activator activity; P:brain development; C:intracellular non-membrane-bounded organelle; P:cell migration; P:axonogenesis; P:positive regulation of protein phosphorylation; P:regulation of cellular component organization; F:protein binding; P:cell surface receptor signaling pathway; C:synapse; P:retina layer …
lchead_c1316	rna polymerase-associated protein ctr9 homolog	5	P:neural crest cell development; C:Cdc73/Paf1 complex; P:pigmentation; P:heart development; P:somitogenesis
lchead_c1318	calcium-binding protein p22	44	F:transporter activity; C:endoplasmic reticulum; P:positive regulation of sodium:hydrogen antiporter activity; P:negative regulation of Rho-dependent protein serine/threonine kinase activity; F:potassium channel regulator activity; P:negative regulation of NF-kappaB transcription factor activity; C:cytosol; P:chaperone-mediated protein folding; F:kinase binding; P:cellular response to acidity; P:…
lchead_c1319	atp synthase subunit mitochondrial-like	18	F:proton-transporting ATPase activity, rotational mechanism; P:ADP biosynthetic process; F:hydrogen ion transporting ATP synthase activity, rotational mechanism; P:ATP hydrolysis coupled proton transport; F:ADP binding; F:MHC class I protein binding; C:signalosome; P:negative regulation of endothelial cell proliferation; P:lipid metabolic process; P:embryo development; P:ATP synthesis coupled pro…
lchead_c1321	ribosomal protein s6 kinase alpha-1	15	P:intracellular protein kinase cascade; C:ribosome; P:negative regulation of apoptotic process; F:cysteine-type endopeptidase inhibitor activity involved in apoptotic process; P:positive regulation of hepatic stellate cell activation; C:spindle; P:negative regulation of cysteine-type endopeptidase activity involved in apoptotic process; P:protein phosphorylation; F:protein serine/threonine kinase…	EC:2.7.11.0
lchead_c1322	gamma-aminobutyric acid receptor subunit beta-2-like isoform 2	19	C:cytosol; C:cell junction; P:cochlea development; P:innervation; C:chloride channel complex; P:synaptic transmission, GABAergic; P:inner ear receptor cell development; C:membrane fraction; P:chloride transport; F:protein binding; F:GABA-A receptor activity; C:postsynaptic membrane; F:inhibitory extracellular ligand-gated ion channel activity; P:sensory perception of sound; P:neuroprotection; F:c…
lchead_c1323	sry-box containing gene 11a	50	P:embryonic skeletal system morphogenesis; F:RNA polymerase II core promoter sequence-specific DNA binding; P:limb bud formation; P:positive regulation of hippo signaling cascade; P:neural tube formation; P:positive regulation of osteoblast differentiation; P:spinal cord development; P:oligodendrocyte development; P:positive regulation of stem cell proliferation; P:positive regulation of neurogen…
lchead_c1325	splicing arginine serine-rich 5	12	F:RNA binding; P:termination of RNA polymerase II transcription; C:nucleolus; P:regulation of cell cycle; P:response to wounding; F:RS domain binding; C:nuclear speck; P:mRNA 3'-end processing; P:mRNA splice site selection; F:nucleotide binding; P:mRNA export from nucleus; C:cytoplasm
lchead_c1327	lipid phosphate phosphatase-related protein type 1	4	P:metabolic process; C:integral to membrane; P:nervous system development; F:catalytic activity
lchead_c1328	adp-ribosylation factor gtpase-activating protein 2 isoform 1	9	P:vesicle-mediated transport; F:ARF GTPase activator activity; P:regulation of ARF GTPase activity; F:zinc ion binding; C:nucleolus; C:Golgi membrane; P:positive regulation of GTPase activity; P:protein transport; C:plasma membrane
lchead_c1329	serine threonine-protein kinase vrk1	11	P:protein autophosphorylation; F:protein serine/threonine kinase activity; C:cytoskeleton; C:nucleolus; C:Golgi stack; P:cell division; F:DNA binding; P:Golgi disassembly; F:ATP binding; P:mitosis; P:serine family amino acid metabolic process	EC:2.7.11.0
lchead_c1332	mitogen-activated protein kinase 12	15	P:peptidyl-serine phosphorylation; F:MAP kinase activity; C:soluble fraction; C:mitochondrion; P:regulation of transcription, DNA-dependent; P:signal transduction by phosphorylation; F:ATP binding; F:magnesium ion binding; P:myoblast differentiation; P:negative regulation of cell cycle; P:response to stress; C:nucleus; P:MAPK cascade; P:transmembrane receptor protein serine/threonine kinase signa…	EC:2.7.11.24
lchead_c1334	synphilin-1	2	P:cellular process; C:intracellular part
lchead_c1336	phosphatidic acid phosphatase type 2c	10	F:phosphatidate phosphatase activity; F:phosphoprotein phosphatase activity; P:sphingolipid biosynthetic process; C:plasma membrane; P:small molecule metabolic process; C:integral to membrane; P:glycosphingolipid metabolic process; P:phospholipid catabolic process; P:glycerolipid metabolic process; P:protein dephosphorylation	EC:3.1.3.4; EC:3.1.3.16
lchead_c1337	nad mitochondrial	8	F:NAD(P)+ transhydrogenase (AB-specific) activity; C:mitochondrial inner membrane; F:NADP binding; P:proton transport; C:integral to membrane; P:oxidation-reduction process; P:nicotinamide metabolic process; P:nicotinate nucleotide metabolic process	EC:1.6.1.2
lchead_c1338	phd finger protein 8	20	P:histone H3-K9 demethylation; F:histone demethylase activity (H4-K20 specific); P:regulation of neuron apoptotic process; P:positive regulation of transcription from RNA polymerase I promoter; F:zinc ion binding; F:histone demethylase activity (H3-K27 specific); C:nucleolus; F:histone demethylase activity (H3-K36 specific); P:brain development; P:embryonic viscerocranium morphogenesis; F:iron io…	EC:1.14.11.27
lchead_c1339	von willebrand factor c domain-containing protein 2-like	1	P:nervous system development
lchead_c1341	interferon regulatory factor 2-binding protein 1	4	F:ligase activity; F:metal ion binding; C:nucleus; P:regulation of transcription, DNA-dependent
lchead_c1342	rapunzel 4	1	P:fin development
lchead_c1343	nucleoside diphosphate kinase 7	14	P:sodium ion export; F:nucleoside diphosphate kinase activity; P:CTP biosynthetic process; P:ATP biosynthetic process; P:nucleoside diphosphate phosphorylation; P:potassium ion transmembrane transport; F:sodium:potassium-exchanging ATPase activity; P:GTP biosynthetic process; P:UTP biosynthetic process; C:sodium:potassium-exchanging ATPase complex; P:ATP catabolic process; F:ATP binding; P:purine…	EC:2.7.4.6; EC:3.6.3.9
lchead_c1344	phosphatidylinositol-5-phosphate 4-kinase type-2 gamma-like	10	F:microtubule motor activity; C:nucleolus; C:microtubule; F:identical protein binding; F:ATP binding; P:microtubule-based movement; P:phosphatidylinositol phosphorylation; C:cytoplasm; C:membrane; F:1-phosphatidylinositol-5-phosphate 4-kinase activity	EC:2.7.1.149
lchead_c1346	myoferlin	9	P:plasma membrane repair; C:nuclear membrane; P:blood circulation; F:phospholipid binding; C:cytoplasmic vesicle membrane; C:caveola; P:muscle contraction; P:cellular response to heat; C:integral to membrane
lchead_c1347	replication factor c subunit 2	14	P:S phase of mitotic cell cycle; F:nucleoside-triphosphatase activity; P:cell cycle checkpoint; P:transcription-coupled nucleotide-excision repair; P:double-strand break repair via homologous recombination; P:nucleotide-excision repair, DNA gap filling; F:DNA binding; F:ATP binding; P:DNA strand elongation involved in DNA replication; F:protein binding; P:telomere maintenance via semi-conservativ…	EC:3.6.1.15
lchead_c1348	asparaginyl-trna cytoplasmic-like	7	F:nucleic acid binding; F:asparagine-tRNA ligase activity; F:ATP binding; P:asparaginyl-tRNA aminoacylation; C:mitochondrion; P:alanine metabolic process; P:aspartate metabolic process	EC:6.1.1.22
lchead_c1350	protein arginine methyltransferase 1	16	P:convergent extension involved in gastrulation; P:cell surface receptor signaling pathway; P:regulation of histone modification; F:protein binding; P:metamorphosis; P:neuron projection development; C:cytosol; F:transcription coactivator activity; P:negative regulation of megakaryocyte differentiation; P:histone H4-R3 methylation; P:positive regulation of transcription, DNA-dependent; P:peptidyl-…
lchead_c1351	homocysteine-responsive endoplasmic reticulum-resident ubiquitin-like domain member 2 protein	3	C:integral to membrane; P:response to unfolded protein; P:spermatogenesis
lchead_c1353	cell cycle regulator mat89bb homolog	9	C:cytoplasm; F:protein binding; P:multicellular organismal development; P:mitosis; P:regulation of fertilization; C:nucleus; P:sperm motility; P:regulation of mitotic cell cycle; P:cell division
lchead_c1355	n-ethylmaleimide-sensitive factor	32	C:dendritic shaft; P:regulation of exocytosis; P:myelination of anterior lateral line nerve axons; P:Schwann cell development; F:protein C-terminus binding; F:PDZ domain binding; P:swim bladder development; F:Rab GTPase binding; P:protein transport; F:ATP-dependent protein binding; P:positive regulation of receptor recycling; P:clustering of voltage-gated sodium channels; P:efferent axon developm…
lchead_c1356	ccr4-not transcription complex subunit 1-like isoform 2	1	P:transcription, DNA-dependent
lchead_c1358	u5 small nuclear ribonucleoprotein 200 kda helicase	9	F:nucleic acid binding; C:nucleolus; F:ATP-dependent helicase activity; F:ATP binding; F:protein binding; P:cis assembly of pre-catalytic spliceosome; C:U5 snRNP; C:catalytic step 2 spliceosome; C:nucleoplasm
lchead_c1359	mimecan precursor	6	F:growth factor activity; C:extracellular space; C:proteinaceous extracellular matrix; P:signal transduction; P:cell proliferation; P:growth
lchead_c1360	sorting nexin-14 isoform 1	4	F:phosphatidylinositol binding; P:termination of G-protein coupled receptor signaling pathway; C:integral to membrane; P:protein transport
lchead_c1361	phosphatidic acid phosphatase type 2c	6	P:dephosphorylation; C:integral to membrane; F:phosphatidate phosphatase activity; P:glycosphingolipid metabolic process; P:phospholipid catabolic process; P:glycerolipid metabolic process	EC:3.1.3.4
lchead_c1362	secreted frizzled-related protein 2	62	P:positive regulation of apoptotic process; P:negative regulation of transcription, DNA-dependent; P:tail morphogenesis; P:positive regulation of peptidyl-serine phosphorylation; P:positive regulation of cell proliferation; P:response to nutrient; P:negative regulation of planar cell polarity pathway involved in axis elongation; P:negative regulation of epithelial cell proliferation; P:positive r…
lchead_c1363	dynamin 3	12	P:synapse assembly; C:mitochondrion; C:microtubule; F:phospholipid binding; P:filopodium assembly; P:GTP catabolic process; F:protein binding; P:endocytosis; F:GTPase activity; C:perinuclear region of cytoplasm; C:postsynaptic density; F:GTP binding
lchead_c1364	asparagine synthetase domain-containing protein 1	5	P:glutamine metabolic process; F:asparagine synthase (glutamine-hydrolyzing) activity; P:asparagine biosynthetic process; P:alanine metabolic process; P:aspartate metabolic process	EC:6.3.5.4
lchead_c1365	sodium- and chloride-dependent gaba transporter 1	24	P:response to sucrose stimulus; F:protein binding; P:negative regulation of synaptic transmission, GABAergic; P:response to organic nitrogen; P:neurotransmitter secretion; P:learning; C:synaptosome; P:response to calcium ion; F:gamma-aminobutyric acid:sodium symporter activity; C:cell surface; P:gamma-aminobutyric acid import; F:neurotransmitter:sodium symporter activity; C:axon; P:response to le…
lchead_c1368	hypoxia up-regulated protein 1 precursor	4	P:activation of signaling protein activity involved in unfolded protein response; P:response to hypoxia; F:ATP binding; C:endoplasmic reticulum lumen
lchead_c1369	musculoskeletal embryonic nuclear protein 1	1	C:nucleus
lchead_c1370	ras-related protein rab-3a	33	P:glutamate secretion; P:lung development; P:response to electrical stimulus; F:protein C-terminus binding; F:GTPase binding; P:axonogenesis; P:calcium ion-dependent exocytosis; C:clathrin sculpted monoamine transport vesicle membrane; C:synaptosome; P:post-embryonic development; F:GTP binding; P:protein transport; P:GTP catabolic process; C:cytosol; P:respiratory system process; F:ATPase activat…
lchead_c1371	myosin heavy chain	23	P:ATP-dependent chromatin remodeling; P:heart morphogenesis; F:vitamin D receptor binding; F:zinc ion binding; P:DNA replication-dependent nucleosome disassembly; F:non-membrane spanning protein tyrosine kinase activity; F:vitamin D receptor activator activity; P:chromatin-mediated maintenance of transcription; C:myosin filament; F:histone kinase activity; P:double-strand break repair; F:actin bi…	EC:2.7.10.2
lchead_c1372	hsc70-interacting protein	14	C:cytosol; F:protein binding, bridging; C:protein complex; P:chaperone cofactor-dependent protein refolding; F:chaperone binding; P:protein homooligomerization; F:protein complex binding; F:identical protein binding; F:dATP binding; F:protein domain specific binding; P:negative regulation of protein refolding; F:unfolded protein binding; P:response to stress; F:Hsp70 protein binding
lchead_c1373	bromodomain-containing protein 7	16	F:p53 binding; F:transcription corepressor activity; P:regulation of transcription from RNA polymerase II promoter; P:negative regulation of transcription, DNA-dependent; C:cytoplasm; P:negative regulation of cell proliferation; F:transcription regulatory region DNA binding; P:negative regulation of G1/S transition of mitotic cell cycle; F:transcription coactivator activity; P:positive regulation…
lchead_c1374	exportin-t	9	C:cytoplasm; C:nuclear pore; F:receptor activity; C:nucleoplasm; F:protein transporter activity; P:intracellular protein transport; F:tRNA binding; P:tRNA export from nucleus; P:signal transduction
lchead_c1375	dnaj homolog subfamily c member 3 precursor	13	P:response to virus; P:proteolysis involved in cellular protein catabolic process; F:kinase activity; F:chaperone binding; P:protein folding; C:endoplasmic reticulum lumen; C:endoplasmic reticulum Sec complex; P:negative regulation of protein kinase activity; F:heat shock protein binding; P:activation of signaling protein activity involved in unfolded protein response; F:protein kinase inhibitor …
lchead_c1376	chromodomain-helicase-dna-binding protein 4	13	F:zinc ion binding; P:regulation of transcription from RNA polymerase II promoter; C:NuRD complex; C:centrosome; F:DNA binding; P:osmosensory signaling pathway; F:ATP-dependent DNA helicase activity; P:ATP catabolic process; F:transcription factor binding; F:ATP binding; P:chromatin modification; C:replication fork; C:transcription factor complex
lchead_c1378	u4 tri-snrnp-associated protein 2	8	P:regulation of RNA splicing; P:ubiquitin-dependent protein catabolic process; F:ubiquitin thiolesterase activity; F:zinc ion binding; P:spliceosomal complex assembly; P:adenohypophysis morphogenesis; C:nucleus; P:protein deubiquitination	EC:3.1.2.15
lchead_c1379	c-x-c chemokine receptor type 7-like	11	P:angiogenesis; P:vasculogenesis; P:germ cell migration; C:endosome; P:chemokine-mediated signaling pathway; F:C-X-C chemokine receptor activity; P:negative regulation of apoptotic process; F:chemokine binding; C:membrane; P:posterior lateral line neuromast primordium migration; P:G-protein coupled receptor signaling pathway, coupled to cyclic nucleotide second messenger
lchead_c1380	occludin	7	C:tight junction; C:integral to membrane; P:cell-cell junction organization; P:protein complex assembly; F:protein binding; F:structural molecule activity; P:cellular component disassembly involved in apoptotic process
lchead_c1381	integrator complex subunit 11	5	C:cytoplasm; P:regulation of RNA splicing; F:hydrolase activity; P:snRNA processing; C:integrator complex
lchead_c1382	charged multivesicular body protein 3	11	P:regulation of endosome size; P:endosome to lysosome transport; C:early endosome; P:cytokinesis; C:midbody; P:cell cycle; C:ESCRT III complex; C:late endosome membrane; C:cytosol; P:protein transport; F:phosphatidylinositol-4,5-bisphosphate binding
lchead_c1383	39s ribosomal protein mitochondrial	4	C:mitochondrial ribosome; F:structural constituent of ribosome; P:translation; P:ribosome biogenesis
lchead_c1385	spectrin beta brain 1	22	P:axon guidance; F:ankyrin binding; C:spectrin-associated cytoskeleton; P:membrane assembly; P:protein targeting to plasma membrane; P:common-partner SMAD protein phosphorylation; F:phospholipid binding; C:spectrin; C:nucleolus; C:cytosol; C:M band; F:actin binding; C:protein complex; P:cytokinesis after mitosis; C:cuticular plate; P:actin filament capping; F:protein complex binding; P:Golgi to p…
lchead_c1388	neuropilin 1a	48	C:cytoplasmic vesicle; C:cell surface; P:semaphorin-plexin signaling pathway; F:semaphorin receptor activity; P:regulation of ossification; P:negative regulation of axon extension involved in axon guidance; P:positive regulation of cytokine activity; C:growth cone; P:positive regulation of endothelial cell migration; F:heparin binding; P:regulation of angiogenesis; P:dendrite development; F:metal…
lchead_c1389	paraplegin	11	F:nucleoside-triphosphatase activity; P:regulation of cell adhesion; F:zinc ion binding; C:mitochondrion; C:integral to membrane; F:metalloendopeptidase activity; P:proteolysis; F:ATP binding; P:mitochondrion organization; P:anterograde axon cargo transport; P:protein catabolic process	EC:3.6.1.15; EC:3.4.24.0
lchead_c1390	glypican 5	1	C:membrane
lchead_c1393	transmembrane protein 39a	1	C:integral to membrane
lchead_c1394	kinesin-like protein kif18a	16	P:microtubule depolymerization; C:ruffle; F:microtubule plus-end binding; C:caveola; P:mitotic metaphase plate congression; F:ubiquitin binding; F:tubulin-dependent ATPase activity; F:ATP binding; P:microtubule-based movement; F:actin binding; C:cytoplasmic part; C:kinetochore microtubule; F:plus-end-directed microtubule motor activity; C:nucleus; C:tubulin complex; C:kinesin complex	EC:3.6.4.4
lchead_c1395	dual specificity protein phosphatase 7	17	C:nucleoplasm; P:nerve growth factor receptor signaling pathway; F:protein binding; F:protein tyrosine phosphatase activity; P:Toll signaling pathway; P:toll-like receptor 4 signaling pathway; P:toll-like receptor 2 signaling pathway; P:TRIF-dependent toll-like receptor signaling pathway; C:cytosol; P:peptidyl-tyrosine dephosphorylation; F:MAP kinase tyrosine/serine/threonine phosphatase activity…	EC:3.1.3.48
lchead_c1397	rho-associated protein kinase 2	25	P:axon guidance; P:negative regulation of angiogenesis; C:spindle pole centrosome; F:structural molecule activity; F:protein binding; P:regulation of keratinocyte differentiation; P:regulation of focal adhesion assembly; F:phospholipid binding; P:Kupffer's vesicle development; C:cytosol; F:metal ion binding; P:protein phosphorylation; F:protein serine/threonine kinase activity; P:regulation of ce…	EC:2.7.11.0
lchead_c1398	e3 ubiquitin-protein ligase march2	9	C:endoplasmic reticulum membrane; P:protein ubiquitination; F:ubiquitin-protein ligase activity; C:lysosomal membrane; C:integral to membrane; C:cytoplasmic vesicle; F:zinc ion binding; C:endosome membrane; P:endocytosis	EC:6.3.2.19
lchead_c1399	histone deacetylase 3	31	P:angiogenesis; C:chromatin; F:NAD-dependent histone deacetylase activity (H3-K9 specific); P:negative regulation of transcription from RNA polymerase II promoter; P:Notch signaling pathway; F:transcription corepressor activity; P:histone H3 deacetylation; P:nerve growth factor receptor signaling pathway; F:histone deacetylase binding; P:circadian regulation of gene expression; F:NAD-dependent hi…	EC:3.5.1.98
lchead_c1400	catenin delta-1	21	C:cytosol; P:cell-cell adhesion; P:salivary gland morphogenesis; C:midbody; P:keratinocyte differentiation; P:regulation of transcription, DNA-dependent; C:cell-cell adherens junction; P:adherens junction organization; C:membrane fraction; F:receptor binding; P:epithelial cell differentiation involved in salivary gland development; F:cadherin binding; P:morphogenesis of a polarized epithelium; F:…
lchead_c1401	syntaxin-10	6	C:Golgi membrane; P:Golgi vesicle transport; F:SNAP receptor activity; P:retrograde transport, endosome to Golgi; P:intracellular protein transport; C:integral to membrane
lchead_c1402	sphingosine 1-phosphate receptor 1-like	10	F:ER retention sequence binding; C:integral to membrane; P:sphingosine-1-phosphate signaling pathway; P:histidyl-tRNA aminoacylation; F:sphingosine-1-phosphate receptor activity; F:ATP binding; F:histidine-tRNA ligase activity; P:protein retention in ER lumen; C:endoplasmic reticulum; P:histidine metabolic process	EC:6.1.1.21
lchead_c1405	rap1 gtpase-gdp dissociation stimulator 1 isoform 1	4	P:positive regulation of Rho GTPase activity; P:myosin filament assembly; P:vascular smooth muscle contraction; F:GTPase activator activity
lchead_c1407	probable cation-transporting atpase 13a1	7	C:integral to membrane; F:metal ion binding; P:ATP catabolic process; F:ATPase activity, coupled to transmembrane movement of ions, phosphorylative mechanism; F:ATP binding; P:ion transmembrane transport; P:cation transport
lchead_c1411	atlastin-3 isoform 1	10	P:endoplasmic reticulum organization; C:integral to membrane; P:protein homooligomerization; F:identical protein binding; P:GTP catabolic process; P:Golgi organization; P:ER to Golgi vesicle-mediated transport; F:GTPase activity; C:endoplasmic reticulum membrane; F:GTP binding
lchead_c1412	adrenodoxin-like mitochondrial precursor	7	F:metal ion binding; F:electron carrier activity; C:mitochondrial matrix; P:transport; F:2 iron, 2 sulfur cluster binding; P:electron transport chain; P:electron transport
lchead_c1414	protein phosphatase regulatory subunit b alpha isoform	12	F:protein phosphatase type 2A regulator activity; C:M band; C:Z disc; F:kinase binding; P:negative regulation of establishment of protein localization in plasma membrane; C:membrane fraction; C:chromosome, centromeric region; P:signal transduction; C:protein phosphatase type 2A complex; P:positive regulation of protein dephosphorylation; P:negative regulation of lipid kinase activity; C:nucleus
lchead_c1415	transcription factor coe3-like isoform 2	6	F:metal ion binding; F:DNA binding; F:protein dimerization activity; P:multicellular organismal development; P:positive regulation of transcription, DNA-dependent; C:nucleus
lchead_c1417	ubiquitin carboxyl-terminal hydrolase 2	17	F:cysteine-type endopeptidase activity; P:negative regulation of transcription from RNA polymerase II promoter; P:protein deubiquitination; P:positive regulation of skeletal muscle tissue development; P:positive regulation of mitotic cell cycle; P:negative regulation of skeletal muscle tissue development; P:protein stabilization; P:ubiquitin-dependent protein catabolic process; F:metal ion bindin…	EC:3.4.22.0; EC:3.1.2.15
lchead_c1419	terminal uridylyltransferase 7-like	4	F:metal ion binding; P:RNA 3'-end processing; P:histone mRNA catabolic process; F:RNA uridylyltransferase activity	EC:2.7.7.52
lchead_c1420	survival of motor neuron protein-interacting protein 1	25	P:hippocampus development; P:positive regulation of Wnt receptor signaling pathway; P:neural tube closure; P:negative regulation of phosphatidylinositol 3-kinase cascade; C:apical plasma membrane; P:positive regulation of JUN kinase activity; F:protein C-terminus binding; F:receptor binding; F:metal ion binding; P:transcription, DNA-dependent; P:spliceosomal complex assembly; F:beta-catenin bindi…
lchead_c1422	cannabinoid receptor 1	35	P:negative regulation of dopamine secretion; P:positive regulation of apoptotic process; P:regulation of penile erection; P:positive regulation of fever generation; P:cannabinoid signaling pathway; C:endoplasmic reticulum; P:negative regulation of blood pressure; P:negative regulation of nitric-oxide synthase activity; P:negative regulation of fatty acid beta-oxidation; P:positive regulation of a…
lchead_c1423	mitogen-activated protein kinase 14a	52	P:glucose metabolic process; P:cell morphogenesis; P:signal transduction by phosphorylation; P:fatty acid oxidation; P:positive regulation of muscle cell differentiation; P:apoptotic process; P:toll-like receptor 3 signaling pathway; P:cellular response to ionizing radiation; P:stress-induced premature senescence; P:signal transduction in response to DNA damage; P:toll-like receptor 4 signaling p…	EC:2.7.11.24
lchead_c1424	riboflavin transporter 2-like	3	C:plasma membrane; P:transport; C:integral to membrane
lchead_c1426	type ii cytoskeletal 8	7	C:cytoplasm; P:fin regeneration; C:nucleoplasm; C:nuclear matrix; P:visual perception; C:keratin filament; F:structural molecule activity
lchead_c1427	serine threonine-protein kinase 4	26	P:patterning of blood vessels; P:intracellular protein kinase cascade; P:neural tube formation; P:central nervous system development; P:negative regulation of organ growth; P:negative regulation of canonical Wnt receptor signaling pathway; P:cell morphogenesis; C:cytosol; P:protein autophosphorylation; P:primitive hemopoiesis; P:negative regulation of cell proliferation; P:peptidyl-serine phospho…	EC:2.7.11.0
lchead_c1428	elongation factor 1-gamma	4	F:translation elongation factor activity; C:eukaryotic translation elongation factor 1 complex; C:ribosome; P:regulation of translational elongation
lchead_c1429	fibronectin 1b	10	P:somite specification; P:cell-cell adhesion; P:establishment of epithelial cell apical/basal polarity; P:heart morphogenesis; P:embryonic heart tube development; F:integrin binding; C:extracellular matrix; C:extracellular region; P:signal transduction; C:integrin complex
lchead_c1430	low quality protein: otolin-1-like	14	P:regulation of transport; P:positive regulation of cellular metabolic process; P:negative regulation of cellular metabolic process; P:cellular component organization; P:negative regulation of macromolecule metabolic process; P:negative regulation of biosynthetic process; P:negative regulation of cell differentiation; P:regulation of intracellular protein kinase cascade; P:response to organic sub…
lchead_c1431	cleavage stimulation 3 pre- subunit 50kda	7	P:mRNA polyadenylation; P:termination of RNA polymerase II transcription; C:nucleoplasm; F:RNA binding; F:protein binding; P:nuclear mRNA splicing, via spliceosome; P:mRNA cleavage
lchead_c1432	protein tob1	10	P:negative regulation of BMP signaling pathway; P:SMAD protein import into nucleus; P:dorsal/ventral pattern formation; P:negative regulation of osteoblast differentiation; F:SMAD binding; P:canonical Wnt receptor signaling pathway; F:transcription corepressor activity; C:cytoplasm; C:transcription factor complex;
lchead_c1436	monocarboxylate transporter 7-like	3	C:membrane; F:monocarboxylic acid transmembrane transporter activity; P:monocarboxylic acid transport
lchead_c1439	ciliary neurotrophic factor receptor subunit alpha precursor	13	P:sex differentiation; F:cytokine binding; C:integral to membrane; P:brainstem development; F:ciliary neurotrophic factor receptor activity; P:ciliary neurotrophic factor-mediated signaling pathway; F:receptor binding; C:connexon complex; C:CNTFR-CLCF1 complex; P:suckling behavior; P:negative regulation of neuron apoptotic process; P:positive regulation of cell proliferation; P:skeletal muscle or…
lchead_c1440	regulator of g-protein signaling 7-binding protein	5	C:cytoplasm; C:plasma membrane; P:G-protein coupled receptor signaling pathway; P:negative regulation of signal transduction; C:nucleus
lchead_c1441	baculoviral iap repeat-containing protein 4	5	P:negative regulation of cysteine-type endopeptidase activity involved in apoptotic process; P:anti-apoptosis; P:negative regulation of proteolysis; F:cysteine-type endopeptidase inhibitor activity involved in apoptotic process; P:positive regulation of canonical Wnt receptor signaling pathway
lchead_c1442	nuclear receptor coactivator 5	1	F:protein binding
lchead_c1443	alpha-2-macroglobulin variant 23	10	F:peptidase inhibitor activity; F:cytokine binding; P:response to nutrient; P:stem cell differentiation; P:response to carbon dioxide; P:response to glucocorticoid stimulus; P:negative regulation of peptidase activity; P:regulation of endopeptidase activity; C:extracellular region; P:acute-phase response
lchead_c1444	apolipoprotein b	4	P:cellular process; P:biological regulation; P:metabolic process; P:multicellular organismal process
lchead_c1445	myosin heavy chain	6	C:myosin filament; F:actin binding; F:ATP binding; C:myofibril; F:motor activity; F:calmodulin binding
lchead_c1446	serine arginine-rich splicing factor 1 isoform 2	13	F:RNA binding; P:termination of RNA polymerase II transcription; F:zinc ion binding; P:nuclear mRNA 5'-splice site recognition; F:RS domain binding; C:nuclear speck; P:mRNA 3'-end processing; F:nucleotide binding; P:mRNA export from nucleus; C:catalytic step 2 spliceosome; C:cytoplasm; P:in utero embryonic development; P:cardiac muscle contraction
lchead_c1447	general transcription factor iie subunit 2	5	P:transcription initiation from RNA polymerase II promoter; P:regulation of transcription, DNA-dependent; C:transcription factor TFIIE complex; F:DNA binding; C:cytoplasm
lchead_c1448	eukaryotic translation initiation factor 4b	9	F:translation initiation factor activity; C:eukaryotic translation initiation factor 4F complex; C:cytosol; P:insulin receptor signaling pathway; P:nuclear-transcribed mRNA poly(A) tail shortening; F:protein binding; F:nucleotide binding; P:regulation of translational initiation; C:ribosome
lchead_c1449	protein fam76b	1	C:nuclear speck
lchead_c1451	upf0670 protein them6 homolog precursor	1	C:extracellular region
lchead_c1454	protein kinase c and casein kinase substrate in neurons protein 1	5	P:protein phosphorylation; F:protein kinase activity; P:endocytosis; P:cellular component organization; C:cytoplasm
lchead_c1455	transcription factor sox-8-like	34	F:sequence-specific DNA binding transcription factor activity; P:negative regulation of transcription, DNA-dependent; F:RNA polymerase II core promoter sequence-specific DNA binding; P:renal vesicle induction; P:astrocyte fate commitment; P:in utero embryonic development; P:enteric nervous system development; F:transcription factor binding; P:spermatogenesis; P:regulation of hormone levels; P:met…
lchead_c1457	trna (guanine-n -)-methyltransferase subunit wdr4	3	P:tRNA modification; F:tRNA (guanine-N7-)-methyltransferase activity; C:nucleus	EC:2.1.1.33
lchead_c1458	arfaptin-1-like isoform 2	6	C:Golgi membrane; F:identical protein binding; P:regulation of protein secretion; F:protein domain specific binding; P:intracellular protein transport; C:cytosol
lchead_c1459	arf-gap with dual ph domain-containing protein 1	12	F:phosphatidylinositol-3,4,5-trisphosphate binding; F:ARF GTPase activator activity; P:regulation of ARF GTPase activity; F:zinc ion binding; F:inositol 1,3,4,5 tetrakisphosphate binding; P:cell surface receptor signaling pathway; F:protein binding; P:positive regulation of GTPase activity; P:inositol phosphate-mediated signaling; C:cytoplasm; C:nucleus; C:plasma membrane
lchead_c1460	lon peptidase n-terminal domain and ring finger protein 1	4	F:ATP-dependent peptidase activity; P:proteolysis; F:zinc ion binding; P:ATP-dependent proteolysis
lchead_c1461	fatty acid desaturase domain member 6	4	C:integral to membrane; P:fatty acid biosynthetic process; F:oxidoreductase activity; P:oxidation-reduction process
lchead_c1462	wdr13 protein	2	C:nucleolus; C:cytoplasm
lchead_c1463	dual specificity mitogen-activated protein kinase kinase 4	23	P:convergent extension involved in gastrulation; P:Toll signaling pathway; P:toll-like receptor 4 signaling pathway; P:activation of JUN kinase activity; F:protein tyrosine kinase activity; P:toll-like receptor 2 signaling pathway; P:TRIF-dependent toll-like receptor signaling pathway; C:cytosol; P:cellular response to mechanical stimulus; F:protein serine/threonine kinase activity; C:dendrite cy…	EC:2.7.10.0; EC:2.7.11.0
lchead_c1464	protein s100-z-like	1	F:calcium ion binding
lchead_c1465	cytochrome c oxidase subunit mitochondrial precursor	5	C:mitochondrial inner membrane; P:respiratory gaseous exchange; P:small molecule metabolic process; P:ion transport; P:respiratory electron transport chain
lchead_c1466	heat shock protein hsp 90-beta	38	C:cell surface; C:brush border membrane; F:GTP binding; F:CTP binding; P:negative regulation of neuron apoptotic process; P:cellular response to organic cyclic compound; F:UTP binding; F:unfolded protein binding; C:apical plasma membrane; P:positive regulation of protein binding; F:sulfonylurea receptor binding; P:axon guidance; P:positive regulation of nitric oxide biosynthetic process; C:solubl…
lchead_c1467	laminin subunit gamma-1 precursor	7	C:laminin complex; P:cellular component assembly; P:neuron projection development; P:cell adhesion; P:locomotion; P:response to external stimulus; P:cell morphogenesis involved in differentiation
lchead_c1468	class e basic helix-loop-helix protein 40	7	F:sequence-specific DNA binding RNA polymerase II transcription factor activity; P:circadian rhythm; F:DNA binding; F:protein dimerization activity; F:transcription factor binding; P:negative regulation of transcription, DNA-dependent; C:transcription factor complex
lchead_c1469	sodium-coupled neutral amino acid transporter 3	3	C:integral to membrane; F:L-amino acid transmembrane transporter activity; P:L-amino acid transport
lchead_c1470	protocadherin 18	5	P:brain development; C:integral to membrane; P:homophilic cell adhesion; F:calcium ion binding; C:plasma membrane
lchead_c1471	transmembrane protein 87a	1	C:integral to membrane
lchead_c1473	tyrosine-protein kinase jak1	14	C:cytosol; F:growth hormone receptor binding; P:protein phosphorylation; P:intracellular protein kinase cascade; P:response to antibiotic; C:cytoskeleton; P:regulation of interferon-gamma-mediated signaling pathway; F:ATP binding; P:regulation of type I interferon-mediated signaling pathway; C:endomembrane system; P:multicellular organismal development; F:non-membrane spanning protein tyrosine ki…	EC:2.7.10.2
lchead_c1474	protein fam114a2	1	F:purine nucleotide binding
lchead_c1476	alpha-type platelet-derived growth factor receptor-like	48	P:signal transduction involved in regulation of gene expression; P:elevation of cytosolic calcium ion concentration; F:protein homodimerization activity; P:positive regulation of fibroblast proliferation; F:phosphatidylinositol 3-kinase binding; P:in utero embryonic development; P:regulation of chemotaxis; P:positive regulation of ERK1 and ERK2 cascade; P:vascular endothelial growth factor recept…
lchead_c1477	isocitrate dehydrogenase	9	P:glyoxylate cycle; F:NAD binding; P:2-oxoglutarate metabolic process; C:mitochondrial inner membrane; F:isocitrate dehydrogenase (NADP+) activity; F:magnesium ion binding; P:isocitrate metabolic process; P:glutathione metabolic process; P:reductive tricarboxylic acid cycle	EC:1.1.1.42
lchead_c1478	gtpase activating protein and vps9 domains 1	10	C:cytosol; F:GTPase activating protein binding; F:guanyl-nucleotide exchange factor activity; P:regulation of protein transport; C:endosome; P:positive regulation of GTPase activity; P:endocytosis; P:regulation of small GTPase mediated signal transduction; F:GTPase activator activity; C:membrane
lchead_c1479	ectonucleotide pyrophosphatase phosphodiesterase 2	20	F:zinc ion binding; F:nucleic acid binding; F:calcium ion binding; F:polysaccharide binding; P:chemotaxis; C:extracellular space; P:immune response; P:regulation of cell migration; P:phosphatidylcholine catabolic process; F:phosphodiesterase I activity; F:scavenger receptor activity; P:phosphate-containing compound metabolic process; F:transcription factor binding; P:regulation of angiogenesis; P…	EC:3.1.4.1; EC:3.6.1.9; EC:3.1.1.5
lchead_c1480	condensin complex subunit 3	4	C:condensin complex; P:mitotic chromosome condensation; C:centrosome; C:actin cytoskeleton
lchead_c1481	extended synaptotagmin-1	1	C:membrane
lchead_c1482	glutathione synthetase	14	C:membrane raft; P:response to organic substance; C:cytosol; F:glutathione synthase activity; P:xenobiotic metabolic process; F:magnesium ion binding; F:glutathione binding; P:regulation of cellular process; P:nervous system development; F:protein homodimerization activity; P:glutathione biosynthetic process; F:copper ion binding; F:ATP binding; P:response to oxidative stress	EC:6.3.2.3
lchead_c1483	nefa-interacting nuclear protein nip30	1	C:nucleus
lchead_c1484	splicing factor u2af 65 kda subunit	11	F:RNA binding; P:termination of RNA polymerase II transcription; C:spliceosomal complex; F:C2H2 zinc finger domain binding; C:nuclear speck; P:negative regulation of nuclear mRNA splicing, via spliceosome; P:mRNA 3'-end processing; P:female sex differentiation; F:enzyme binding; F:nucleotide binding; P:mRNA export from nucleus
lchead_c1485	sarcoplasmic endoplasmic reticulum calcium atpase 1	26	P:reduction of endoplasmic reticulum calcium ion concentration; P:apoptotic mitochondrial changes; C:endoplasmic reticulum-Golgi intermediate compartment; P:relaxation of skeletal muscle; P:nucleotide-sugar transport; P:positive regulation of fast-twitch skeletal muscle fiber contraction; C:microsome; P:elevation of mitochondrial calcium ion concentration; C:H zone; F:calcium ion binding; C:integ…	EC:3.6.3.8
lchead_c1487	rna polymerase-associated protein ctr9 homolog	22	C:Cdc73/Paf1 complex; P:endodermal cell fate commitment; P:negative regulation of transcription from RNA polymerase II promoter; P:histone monoubiquitination; P:negative regulation of myeloid cell differentiation; P:interleukin-6-mediated signaling pathway; P:positive regulation of histone H3-K79 methylation; P:pigmentation; P:Wnt receptor signaling pathway; P:positive regulation of transcription…
lchead_c1488	homeobox protein orthopedia	9	P:regulation of transcription, DNA-dependent; P:neurohypophysis development; P:hypothalamus cell differentiation; F:sequence-specific DNA binding transcription factor activity; P:positive regulation of neuroblast proliferation; F:transcription regulatory region sequence-specific DNA binding; P:forebrain neuron development; C:transcription factor complex;
lchead_c1489	60s ribosomal protein l19	4	C:ribosome; F:structural constituent of ribosome; P:translation; P:ribosome biogenesis
lchead_c1491	presenilin 1	89	C:axon; F:PDZ domain binding; C:neuronal cell body; P:protein processing; P:activation of MAPKK activity; P:blood vessel development; F:calcium channel activity; F:aspartic-type endopeptidase activity; P:T cell activation involved in immune response; P:hemopoietic progenitor cell differentiation; P:Notch receptor processing; P:response to oxidative stress; C:growth cone; P:synaptic vesicle target…	EC:3.4.23.0
lchead_c1493	antigen ki-67	11	P:meiosis; P:organ regeneration; P:DNA metabolic process; C:nucleolus; F:protein C-terminus binding; C:chromosome, centromeric region; F:ATP binding; C:condensed chromosome; P:cellular response to heat; P:cell proliferation; C:cytoplasm
lchead_c1494	mitochondrial import inner membrane translocase subunit tim22	4	C:mitochondrial inner membrane; F:protein binding; C:integral to membrane; P:protein transport
lchead_c1495	importin subunit alpha-4	6	P:cytokine-mediated signaling pathway; C:nucleoplasm; F:protein binding; F:protein transporter activity; P:NLS-bearing substrate import into nucleus; C:cytosol
lchead_c1496	structural maintenance of chromosomes protein 1a	29	C:nucleoplasm; P:cell cycle checkpoint; F:mediator complex binding; P:mitotic prometaphase; P:signal transduction in response to DNA damage; P:DNA recombination; P:mitotic spindle organization; C:meiotic cohesin complex; C:condensed chromosome kinetochore; P:cell division; P:mitotic metaphase/anaphase transition; P:chromosome condensation; C:cytoplasm; C:nucleolus; F:protein heterodimerization ac…
lchead_c1497	probable glutamate receptor-like	8	F:extracellular-glutamate-gated ion channel activity; P:ion transport; F:ionotropic glutamate receptor activity; P:ionotropic glutamate receptor signaling pathway; C:membrane; C:outer membrane-bounded periplasmic space; C:synapse; P:synaptic transmission
lchead_c1500	macrophage mannose receptor 1	5	C:cell surface; F:transmembrane signaling receptor activity; P:signal transduction; C:membrane; F:mannose binding
lchead_c1501	#NAME?	6	C:mitochondrion; C:nucleolus; F:2,4-dienoyl-CoA reductase (NADPH) activity; P:fatty acid beta-oxidation; F:NADPH binding; P:protein homotetramerization	EC:1.3.1.34
lchead_c1502	lem domain containing 3	10	P:negative regulation of BMP signaling pathway; P:negative regulation of activin receptor signaling pathway; P:negative regulation of transforming growth factor beta receptor signaling pathway; P:regulation of cell cycle; P:skeletal muscle cell differentiation; F:DNA binding; C:membrane fraction; F:protein binding; F:nucleotide binding; C:integral to nuclear inner membrane
lchead_c1503	acid trehalase-like protein 1	2	F:hydrolase activity; P:metabolic process
lchead_c1504	atp-binding cassette sub-family a member 1	45	C:cell surface; C:high-density lipoprotein particle; P:response to high density lipoprotein particle stimulus; P:response to low-density lipoprotein particle stimulus; P:protein lipidation; P:peptide secretion; P:positive regulation of cholesterol efflux; F:small GTPase binding; P:reverse cholesterol transport; F:apolipoprotein A-I receptor activity; P:phagocytosis, engulfment; F:phospholipid tra…
lchead_c1505	udp- c:betagal beta- -n-acetylglucosaminyltransferase 3-like	4	C:Golgi apparatus; F:galactosyltransferase activity; P:protein glycosylation; C:integral to membrane
lchead_c1507	v-ha-ras harvey rat sarcoma viral oncogene homolog	29	F:GTP binding; P:negative regulation of neuron apoptotic process; P:regulation of long-term neuronal synaptic plasticity; P:positive regulation of Rac protein signal transduction; F:protein C-terminus binding; P:positive regulation of ERK1 and ERK2 cascade; C:soluble fraction; P:mitotic cell cycle G1/S transition checkpoint; P:positive regulation of epithelial cell proliferation; C:microsome; P:v…
lchead_c1508	ribosome biogenesis protein bop1	7	P:regulation of cell cycle; C:PeBoW complex; F:ribonucleoprotein complex binding; F:protein binding; C:nucleoplasm; P:cell proliferation; P:cleavage in ITS2 between 5.8S rRNA and LSU-rRNA of tricistronic rRNA transcript (SSU-rRNA, 5.8S rRNA, LSU-rRNA)
lchead_c1509	serine threonine kinase 35	6	C:cytoplasm; C:nucleolus; P:protein phosphorylation; F:ATP binding; F:protein serine/threonine kinase activity; P:serine family amino acid metabolic process	EC:2.7.11.0
lchead_c1510	subfamily member 1	15	P:regulation of protein secretion; F:chaperone binding; P:protein folding; C:endoplasmic reticulum lumen; C:microsome; C:integral to membrane; F:ribosome binding; F:heat shock protein binding; P:negative regulation of proteolysis; F:ATPase activator activity; F:DNA binding; P:regulation of translation; F:unfolded protein binding; P:positive regulation of ATPase activity; C:nucleus
lchead_c1511	probable e3 ubiquitin-protein ligase herc4 isoform 1	6	P:spermatogenesis; P:cell differentiation; P:protein ubiquitination involved in ubiquitin-dependent protein catabolic process; F:ubiquitin-protein ligase activity; C:nucleus; C:cytosol	EC:6.3.2.19
lchead_c1513	thioredoxin domain-containing protein 15 precursor	2	P:cell redox homeostasis; C:integral to membrane
lchead_c1514	ccr4-not transcription complex subunit 1	6	C:cytosol; P:nuclear-transcribed mRNA poly(A) tail shortening; P:regulation of transcription, DNA-dependent; C:cytoplasmic mRNA processing body; C:peroxisomal membrane; F:protein binding
lchead_c1518	45 kda calcium-binding protein	10	F:identical protein binding; C:soluble fraction; C:late endosome; C:plasma membrane; P:fat cell differentiation; F:calcium ion binding; C:Golgi lumen; P:cerebellum development; P:UV protection; P:zymogen granule exocytosis
lchead_c1519	epoxide hydrolase 1	8	P:response to toxin; P:response to organic cyclic compound; C:membrane part; P:cellular aromatic compound metabolic process; C:cell part; F:epoxide hydrolase activity; F:cis-stilbene-oxide hydrolase activity; P:xenobiotic metabolic process	EC:3.3.2.10; EC:3.3.2.9
lchead_c1520	trna (uracil-5-)-methyltransferase homolog a	5	F:nucleic acid binding; F:RNA methyltransferase activity; P:RNA processing; F:nucleotide binding; P:RNA methylation
lchead_c1521	serine threonine-protein kinase 17b	9	P:protein autophosphorylation; P:induction of apoptosis; P:intracellular protein kinase cascade; F:protein serine/threonine kinase activity; F:ATP binding; F:protein binding; C:actin cytoskeleton; C:nucleus; P:serine family amino acid metabolic process	EC:2.7.11.0
lchead_c1522	e3 ubiquitin-protein ligase trim36	2	C:intracellular; F:zinc ion binding
lchead_c1524	rho gtpase binding protein 2	2	C:cytoplasm; P:signal transduction
lchead_c1525	e1a-binding protein p400-like	8	P:histone H4 acetylation; F:nucleic acid binding; P:histone H2A acetylation; C:nuclear speck; C:NuA4 histone acetyltransferase complex; F:protein binding; F:nucleotide binding; F:hydrolase activity
lchead_c1526	udp-n-acetylglucosamine udp-glucose gdp-mannose transporter-like	9	F:UDP-N-acetylgalactosamine transmembrane transporter activity; C:integral to endoplasmic reticulum membrane; P:UDP-glucuronic acid transport; P:xenobiotic metabolic process; C:Golgi membrane; P:UDP-N-acetylgalactosamine transport; P:UDP-glucuronate biosynthetic process; P:chondroitin sulfate biosynthetic process; F:UDP-glucuronic acid transmembrane transporter activity
lchead_c1528	adenomatous polyposis coli protein 2	28	F:enzyme regulator activity; P:positive regulation of cellular metabolic process; P:Wnt receptor signaling pathway; P:lipid catabolic process; P:cellular catabolic process; P:positive regulation of catalytic activity; P:positive regulation of lipid metabolic process; P:protein ubiquitination; P:cell cycle process; F:beta-catenin binding; P:cholesterol transport; C:intracellular membrane-bounded o…
lchead_c1529	pdz and lim domain protein 1	10	P:response to hypoxia; P:response to oxidative stress; F:zinc ion binding; C:cytoskeleton; P:regulation of transcription, DNA-dependent; C:transcription factor complex; F:protein binding; F:transcription coactivator activity; C:cytoplasm;
lchead_c1530	long-chain fatty acid transport protein 1	18	P:phosphatidylserine biosynthetic process; C:intracellular membrane-bounded organelle; P:positive regulation of biological process; F:fatty acid ligase activity; P:long-chain fatty acid transport; P:response to organic substance; P:cardiolipin biosynthetic process; P:fatty acid metabolic process; P:phosphatidylethanolamine biosynthetic process; P:negative regulation of phospholipid biosynthetic p…
lchead_c1531	type ii cytoskeletal 8	6	C:cytoplasm; P:fin regeneration; C:nucleoplasm; C:nuclear matrix; C:keratin filament; F:structural molecule activity
lchead_c1532	n-myc downstream regulated gene 1	19	C:cytosol; P:cellular response to hypoxia; F:microtubule binding; F:Rab GTPase binding; P:response to metal ion; P:DNA damage response, signal transduction by p53 class mediator; P:mast cell activation; C:microtubule; C:cell-cell adherens junction; F:gamma-tubulin binding; C:centrosome; F:cadherin binding; C:perinuclear region of cytoplasm; C:recycling endosome membrane; P:peripheral nervous syst…
lchead_c1533	udp- c:betagal beta- -n-acetylglucosaminyltransferase 7	4	C:Golgi membrane; P:O-glycan processing; F:galactosyltransferase activity; P:post-translational protein modification
lchead_c1534	sodium channel protein type 8 subunit alpha isoform 1	20	C:voltage-gated sodium channel complex; C:cytoplasmic membrane-bounded vesicle; P:sodium ion transmembrane transport; F:voltage-gated sodium channel activity; C:membrane fraction; P:muscle organ development; P:larval locomotory behavior; C:node of Ranvier; P:adult walking behavior; C:dendrite; C:neuronal cell body; P:motor axon guidance; P:regulation of ion transmembrane transport; P:peripheral n…
lchead_c1535	exocyst complex component 8	10	F:phosphatidylinositol binding; C:growth cone; C:plasma membrane; F:Ral GTPase binding; P:exocytosis; C:exocyst; C:nucleus; P:cellular protein localization; C:perinuclear region of cytoplasm; P:protein transport
lchead_c1536	translocon-associated protein subunit alpha precursor	5	C:integral to membrane; C:endoplasmic reticulum membrane; F:receptor activity; P:response to chemical stimulus; P:signal transduction
lchead_c1537	srrm2 protein	8	C:nucleolus; C:Cajal body; F:nucleic acid binding; C:nuclear speck; F:protein N-terminus binding; P:nuclear mRNA splicing, via spliceosome; F:C2H2 zinc finger domain binding; C:catalytic step 2 spliceosome
lchead_c1538	solute carrier family 7 (cationic amino acid y+ system) member 2	18	P:lysine transport; P:regulation of macrophage activation; F:L-ornithine transmembrane transporter activity; F:L-lysine transmembrane transporter activity; P:ion transport; P:ornithine transport; P:cellular amino acid metabolic process; P:amino acid transmembrane transport; C:membrane fraction; P:arginine transport; P:nitric oxide production involved in inflammatory response; C:cytoplasm; P:regul…
lchead_c1539	ubiquitin-conjugating enzyme e2 g1	6	F:ubiquitin protein ligase binding; P:protein K63-linked ubiquitination; P:ubiquitin-dependent protein catabolic process; F:ATP binding; P:protein K48-linked ubiquitination; F:ubiquitin-protein ligase activity	EC:6.3.2.19
lchead_c1540	mitochondrial import receptor subunit tom34	3	P:protein targeting to mitochondrion; F:heat shock protein binding; C:mitochondrial outer membrane
lchead_c1541	chromosome 6 open reading frame 62	1	C:intracellular
lchead_c1542	mrna export factor	14	P:transmembrane transport; F:microtubule binding; F:RNA binding; C:nuclear outer membrane; P:cellular response to organic cyclic compound; P:carbohydrate metabolic process; C:nuclear pore; P:cytokine-mediated signaling pathway; P:mRNA export from nucleus; P:viral reproduction; P:small molecule metabolic process; P:regulation of glucose transport; C:cytoplasm; C:tubulin complex
lchead_c1543	acetyl-coenzyme a transporter 1-like	5	P:central nervous system neuron axonogenesis; P:acetyl-CoA transport; F:acetyl-CoA transporter activity; C:integral to membrane; C:endoplasmic reticulum
lchead_c1544	lysosome membrane protein 2	6	F:receptor activity; C:lysosome; P:cell adhesion; C:membrane; C:vacuolar part; P:signal transduction
lchead_c1545	e3 ubiquitin-protein ligase march5	11	F:zinc ion binding; P:positive regulation of mitochondrial fission; P:negative regulation of cell aging; C:integral to membrane; P:protein polyubiquitination; P:protein localization in mitochondrion; C:mitochondrial outer membrane; F:ubiquitin-protein ligase activity; P:protein autoubiquitination; F:GTPase binding; C:endoplasmic reticulum membrane	EC:6.3.2.19
lchead_c1546	fibronectin precursor	17	F:integrin binding; P:heart morphogenesis; P:platelet activation; C:endoplasmic reticulum-Golgi intermediate compartment; C:platelet alpha granule lumen; P:somite specification; P:substrate adhesion-dependent cell spreading; P:cell-cell adhesion; P:establishment of epithelial cell apical/basal polarity; P:leukocyte migration; P:embryonic heart tube development; C:fibrinogen complex; P:peptide cro…
lchead_c1547	estrogen receptor binding site 9	9	C:Golgi membrane; F:receptor activity; P:regulation of cell growth; C:focal adhesion; F:apoptotic protease activator activity; C:integral to membrane; C:secretory granule; P:apoptotic process; P:signal transduction
lchead_c1548	grip and coiled-coil domain-containing protein 1	4	C:Golgi apparatus; C:plasma membrane; F:protein binding; P:protein targeting to Golgi
lchead_c1549	protein kinase c binding protein 1	7	F:RNA polymerase II transcription corepressor activity; F:zinc ion binding; P:negative regulation of transcription from RNA polymerase II promoter; F:repressing transcription factor binding; P:phosphorylation; F:kinase activity; C:nucleus
lchead_c1550	transmembrane protein 53	1	C:integral to membrane
lchead_c1551	eukaryotic translation initiation factor 4e-binding protein 2	4	P:negative regulation of translational initiation; F:translation initiation factor activity; F:eukaryotic initiation factor 4E binding; C:ribosome
lchead_c1552	metallophosphoesterase domain containing 1	1	F:hydrolase activity
lchead_c1553	septin 3	8	F:GTP binding; C:synaptosome; C:presynaptic membrane; C:cell junction; P:cytokinesis; P:cell cycle; C:septin complex; C:cytosol
lchead_c1554	endothelin-converting enzyme 1	26	P:calcitonin catabolic process; P:regulation of systemic arterial blood pressure by endothelin; P:embryonic digit morphogenesis; P:bradykinin catabolic process; F:peptide hormone binding; P:ear development; P:substance P catabolic process; P:heart development; C:membrane fraction; C:Weibel-Palade body; C:integral to membrane; P:apoptotic process; P:positive regulation of receptor recycling; P:reg…	EC:3.4.24.0
lchead_c1557	gamma-sarcoglycan	7	C:cytoplasm; C:cytoskeleton; P:muscle organ development; C:sarcolemma; C:sarcoglycan complex; P:cytoskeleton organization; C:integral to membrane
lchead_c1558	troponin cardiac	15	P:striated muscle contraction; P:ventricular cardiac muscle tissue morphogenesis; F:protein binding, bridging; P:regulation of heart contraction; P:sarcomere organization; C:troponin complex; P:artery development; P:venous blood vessel morphogenesis; F:actin binding; P:regulation of nitric oxide mediated signal transduction; F:structural constituent of cytoskeleton; P:hemopoietic stem cell differ…
lchead_c1559	5 -3 exoribonuclease 2	13	P:DNA recombination; P:DNA repair; P:cell growth; F:zinc ion binding; F:nucleic acid binding; F:5'-3' exoribonuclease activity; C:nucleolus; P:regulation of transcription, DNA-dependent; P:spermatogenesis; P:DNA-dependent transcription, termination; P:microtubule-based process; P:DNA catabolic process, exonucleolytic; P:mRNA processing
lchead_c1560	camp-dependent protein kinase type ii-alpha regulatory subunit	15	C:T-tubule; C:insoluble fraction; P:protein heterooligomerization; P:regulation of protein kinase activity; C:soluble fraction; F:ubiquitin protein ligase binding; C:centrosome; F:cAMP binding; F:cAMP-dependent protein kinase regulator activity; F:kinase activity; F:protein domain specific binding; P:signal transduction; C:perinuclear region of cytoplasm; F:protein homodimerization activity; C:cA…
lchead_c1561	e3 ubiquitin-protein ligase huwe1	10	P:protein polyubiquitination; P:histone ubiquitination; P:base-excision repair; P:protein monoubiquitination; F:DNA binding; F:ubiquitin-protein ligase activity; P:protein ubiquitination involved in ubiquitin-dependent protein catabolic process; P:cell differentiation; C:cytoplasm; C:nucleus	EC:6.3.2.19
lchead_c1562	carnitine o-acetyltransferase-like	4	P:lipid metabolic process; F:transferase activity, transferring acyl groups; C:membrane; C:mitochondrion
lchead_c1567	serine threonine-protein kinase osr1	9	C:cytoplasm; P:response to oxidative stress; F:protein binding; P:protein phosphorylation; F:ATP binding; F:magnesium ion binding; P:intracellular protein kinase cascade; F:protein serine/threonine kinase activity; P:serine family amino acid metabolic process	EC:2.7.11.0
lchead_c1568	lysyl oxidase-like 3	11	F:copper ion binding; P:oxidation-reduction process; P:epithelial to mesenchymal transition; F:protein-lysine 6-oxidase activity; C:extracellular space; F:protein binding; F:scavenger receptor activity; P:negative regulation of transcription, DNA-dependent; C:membrane; C:nucleus; P:signal transduction	EC:1.4.3.13
lchead_c1569	type ii cytoskeletal 8	6	C:cytoplasm; P:fin regeneration; C:nucleoplasm; C:nuclear matrix; C:keratin filament; F:structural molecule activity
lchead_c1570	ras-related protein rab-14	27	P:apical protein localization; C:trans-Golgi network transport vesicle; C:Golgi membrane; C:alveolar lamellar body; P:neurotransmitter secretion; P:body fluid secretion; C:membrane fraction; C:nuclear outer membrane-endoplasmic reticulum membrane network; F:GTP binding; C:lysosome; P:protein transport; P:GTP catabolic process; C:cytosol; C:late endosome; F:glycoprotein binding; P:small GTPase med…
lchead_c1571	desmoglein 2	5	C:desmosome; P:execution phase of apoptosis; C:plasma membrane; P:cell adhesion; C:membrane part
lchead_c1572	lysophospholipase-like protein 1	2	F:lysophospholipase activity; P:phospholipid catabolic process	EC:3.1.1.5
lchead_c1574	ccr4-not transcription complex subunit 8	8	C:cytosol; F:nucleic acid binding; P:nuclear-transcribed mRNA poly(A) tail shortening; P:regulation of transcription, DNA-dependent; P:negative regulation of cell proliferation; F:sequence-specific DNA binding transcription factor activity; C:transcription factor complex;
lchead_c1575	map microtubule affinity-regulating kinase 3	6	C:plasma membrane; F:protein binding; P:protein phosphorylation; F:ATP binding; F:protein serine/threonine kinase activity; P:serine family amino acid metabolic process	EC:2.7.11.0
lchead_c1577	glycerol-3-phosphate dehydrogenase	13	C:cytosol; F:NAD binding; F:glycerol-3-phosphate dehydrogenase activity; C:glycerol-3-phosphate dehydrogenase complex; C:soluble fraction; C:mitochondrion; F:glycerol-3-phosphate dehydrogenase [NAD+] activity; P:NADH oxidation; P:glycerolipid metabolic process; P:glycerol-3-phosphate catabolic process; P:gluconeogenesis; F:protein homodimerization activity; P:electron transport	EC:1.1.5.3; EC:1.1.1.8
lchead_c1578	udp-n-acetylglucosamine--dolichyl-phosphate n-acetylglucosaminephosphotransferase	12	P:protein oligomerization; C:integral to endoplasmic reticulum membrane; F:phospho-N-acetylmuramoyl-pentapeptide-transferase activity; P:protein N-linked glycosylation via asparagine; P:UDP-N-acetylglucosamine metabolic process; P:post-translational protein modification; P:dolichol biosynthetic process; C:microsome; F:UDP-N-acetylglucosamine-dolichyl-phosphate N-acetylglucosaminephosphotransferas…	EC:2.7.8.13; EC:2.7.8.15
lchead_c1580	galectin 8	2	C:extracellular space; F:carbohydrate binding
lchead_c1582	glycerol-3-phosphate acyltransferase mitochondrial	16	P:response to fructose stimulus; P:cytokine secretion; P:cellular response to insulin stimulus; P:lipid homeostasis; P:response to activity; P:regulation of multicellular organismal process; P:glycerophospholipid metabolic process; P:positive regulation of triglyceride biosynthetic process; C:mitochondrial outer membrane; P:small molecule metabolic process; P:response to cadmium ion; P:phospholip…	EC:2.3.1.15
lchead_c1583	cysteine-rich secretory protein lccl domain-containing 2	6	F:heparin binding; C:extracellular matrix; P:lung development; C:extracellular region; P:extracellular matrix organization; C:transport vesicle
lchead_c1584	heat shock cognate 70	2	F:ATP binding; P:response to stress
lchead_c1585	e3 ubiquitin-protein ligase rnf128 precursor	6	P:negative regulation of cytokine biosynthetic process; C:late endosome; F:ubiquitin-protein ligase activity; P:protein ubiquitination; C:endoplasmic reticulum; C:Golgi apparatus	EC:6.3.2.19
lchead_c1587	nap homolog 2	4	P:oxidative phosphorylation; P:ATP biosynthetic process; P:negative regulation of ATP citrate synthase activity; C:mitochondrion
lchead_c1588	kinesin family member 23	20	F:microtubule motor activity; P:mitotic spindle elongation; P:positive regulation of cell cycle cytokinesis; C:cytosol; P:embryonic cleavage; F:microtubule binding; C:centralspindlin complex; C:intercellular bridge; C:microtubule; C:midbody; C:centrosome; F:ATP binding; P:microtubule-based movement; C:cleavage furrow; P:spindle midzone assembly involved in mitosis; C:kinesin complex; P:metabolic …
lchead_c1589	paxillin	23	C:focal adhesion; P:cytoskeleton organization; P:lamellipodium assembly; C:lamellipodium; F:zinc ion binding; P:cellular response to reactive oxygen species; P:cellular component movement; P:somitogenesis; P:muscle contraction; P:focal adhesion assembly; F:BH4 domain binding; P:epidermal growth factor receptor signaling pathway; P:integrin-mediated signaling pathway; P:branching morphogenesis of …
lchead_c1590	connexin 43	31	P:caudal fin morphogenesis; P:neuron migration; F:signal transducer activity; P:positive regulation of gene expression; P:limb bud formation; F:receptor binding; P:cell-cell signaling; P:regulation of heart contraction; F:voltage-gated channel activity; P:regulation of transport; P:negative regulation of gene expression; F:gap junction hemi-channel activity; P:embryonic hemopoiesis; P:cell prolif…
lchead_c1592	transmembrane protein 111	4	C:ER membrane protein complex; P:photoreceptor cell maintenance; P:retina development in camera-type eye; C:trans-Golgi network transport vesicle
lchead_c1594	novel protein	1	C:nuclear envelope
lchead_c1595	aminopeptidase n	5	P:multicellular organismal development; P:proteolysis; C:membrane; F:zinc ion binding; F:metallopeptidase activity
lchead_c1596	transmembrane protein 59-like	4	P:negative regulation of peptidase activity; C:extracellular region; C:integral to membrane; F:serine-type endopeptidase inhibitor activity
lchead_c1598	protein sel-1 homolog 1	4	C:endoplasmic reticulum membrane; P:Notch signaling pathway; P:response to endoplasmic reticulum stress; C:integral to membrane
lchead_c1599	plectin-like isoform 1	20	C:insoluble fraction; C:cytosol; F:protein N-terminus binding; F:structural constituent of muscle; C:costamere; F:ankyrin binding; P:hemidesmosome assembly; P:response to nutrient; P:female pregnancy; C:intermediate filament cytoskeleton; C:sarcoplasm; C:focal adhesion; C:hemidesmosome; F:actin binding; P:epithelial cell differentiation; C:perinuclear region of cytoplasm; F:structural constituent…
lchead_c1600	serine threonine-protein phosphatase 2a 56 kda regulatory subunit gamma isoform	12	F:peptidase activity; P:proteasomal ubiquitin-dependent protein catabolic process; F:protein phosphatase type 2A regulator activity; P:DNA damage response, signal transduction by p53 class mediator resulting in cell cycle arrest; C:integral to membrane; P:DNA damage response, signal transduction by p53 class mediator resulting in induction of apoptosis; P:negative regulation of cell proliferation…
lchead_c1601	galactocerebrosidase precursor	6	P:galactosylceramide catabolic process; P:carbohydrate metabolic process; F:cation binding; C:lysosome; F:galactosylceramidase activity; P:nitrogen compound metabolic process	EC:3.2.1.46
lchead_c1602	eh domain-containing protein 4	19	P:regulation of endocytosis; P:cellular response to growth factor stimulus; C:recycling endosome membrane; F:protein binding; P:endocytic recycling; P:pinocytosis; F:GTP binding; F:calcium ion binding; P:GTP catabolic process; F:nucleic acid binding; P:positive regulation of peptidyl-tyrosine phosphorylation; C:perinuclear region of cytoplasm; P:protein homooligomerization; C:endoplasmic reticulu…
lchead_c1603	uridine 5 -monophosphate synthase	7	C:cytosol; P:'de novo' UMP biosynthetic process; F:orotidine-5'-phosphate decarboxylase activity; P:'de novo' pyrimidine nucleobase biosynthetic process; P:pyrimidine nucleoside biosynthetic process; C:nucleus; F:orotate phosphoribosyltransferase activity	EC:4.1.1.23; EC:2.4.2.10
lchead_c1605	thrombospondin-2 precursor	5	P:negative regulation of angiogenesis; F:heparin binding; P:cell adhesion; F:calcium ion binding; C:basement membrane
lchead_c1606	endoplasmic reticulum-golgi intermediate compartment protein 1	6	C:Golgi membrane; C:endoplasmic reticulum membrane; C:endoplasmic reticulum-Golgi intermediate compartment membrane; F:protein binding; C:integral to membrane; P:ER to Golgi vesicle-mediated transport
lchead_c1608	glucosamine--fructose-6-phosphate aminotransferase	11	C:cytosol; P:protein N-linked glycosylation via asparagine; P:glutamine metabolic process; P:post-translational protein modification; P:UDP-N-acetylglucosamine biosynthetic process; P:fructose 6-phosphate metabolic process; P:carbohydrate biosynthetic process; F:glutamine-fructose-6-phosphate transaminase (isomerizing) activity; P:energy reserve metabolic process; P:dolichol-linked oligosaccharid…	EC:2.6.1.16
lchead_c1609	phosphoacetylglucosamine mutase	20	F:phosphoacetylglucosamine mutase activity; C:cytosol; P:protein N-linked glycosylation via asparagine; P:hemopoiesis; P:glucosamine metabolic process; P:spermatogenesis; P:glucose 1-phosphate metabolic process; P:post-translational protein modification; P:UDP-N-acetylglucosamine biosynthetic process; F:magnesium ion binding; F:phosphoglucomutase activity; P:dolichol-linked oligosaccharide biosyn…	EC:5.4.2.3; EC:5.4.2.2
lchead_c1610	glycosyltransferase 25 family member 3-like	2	P:lipopolysaccharide biosynthetic process; P:cell adhesion
lchead_c1611	rna-binding protein 15 isoform 1	10	P:placenta blood vessel development; P:patterning of blood vessels; P:negative regulation of transcription from RNA polymerase II promoter; P:ventricular septum morphogenesis; P:negative regulation of myeloid cell differentiation; F:nucleotide binding; F:nucleic acid binding; P:positive regulation of transcription of Notch receptor target; C:nucleus; P:spleen development
lchead_c1612	e3 ubiquitin-protein ligase trim23	16	F:enzyme activator activity; C:lysosomal membrane; F:zinc ion binding; P:small GTPase mediated signal transduction; C:Golgi membrane; F:identical protein binding; F:GDP binding; F:ubiquitin-protein ligase activity; P:GTP catabolic process; P:protein ubiquitination; P:protein ADP-ribosylation; F:GTPase activity; P:interspecies interaction between organisms; P:positive regulation of catalytic activ…	EC:6.3.2.19
lchead_c1613	aspartate cytoplasmic	28	P:glycerol biosynthetic process; P:oxaloacetate metabolic process; C:cytosol; P:aspartate catabolic process; P:glutamate catabolic process to 2-oxoglutarate; P:aspartate biosynthetic process; F:phosphatidylserine decarboxylase activity; P:cellular response to insulin stimulus; F:L-aspartate:2-oxoglutarate aminotransferase activity; F:L-phenylalanine:2-oxoglutarate aminotransferase activity; P:fat…	EC:4.1.1.65; EC:2.6.1.1
lchead_c1614	isochorismatase domain-containing protein mitochondrial precursor	5	P:protein destabilization; F:catalytic activity; C:mitochondrion; C:nucleus; F:protein binding
lchead_c1615	palld partial	10	C:Z disc; F:muscle alpha-actinin binding; C:lamellipodium; C:actin filament; F:actin binding; C:focal adhesion; P:cytoskeleton organization; C:ruffle; C:nucleus; C:BLOC-1 complex
lchead_c1616	cd99 antigen-like protein 2-like	4	P:cell adhesion; C:plasma membrane; C:integral to membrane; C:cell junction
lchead_c1617	ddb1- and cul4-associated factor 15	1	P:protein ubiquitination
lchead_c1620	serine hydroxymethyltransferase 2	18	C:microtubule cytoskeleton; P:glycine biosynthetic process from serine; C:mitochondrial inner membrane; F:identical protein binding; C:mitochondrial nucleoid; P:methylation; P:tetrahydrofolate interconversion; C:mitochondrial intermembrane space; F:glycine hydroxymethyltransferase activity; F:amino acid binding; P:positive regulation of cell proliferation; F:L-allo-threonine aldolase activity; P:…	EC:2.1.2.1; EC:2.1.1.0
lchead_c1622	polyadenylate-binding protein-interacting protein 1 isoform 1	9	C:cytosol; F:RNA binding; P:nuclear-transcribed mRNA poly(A) tail shortening; F:translation activator activity; F:DNA binding; P:mRNA stabilization; F:protein binding; C:ribosome; P:positive regulation of translational initiation
lchead_c1624	eukaryotic translation initiation factor 3 subunit i	4	C:eukaryotic translation initiation factor 3 complex; F:translation initiation factor activity; C:ribosome; P:regulation of translational initiation
lchead_c1625	cadherin-2 precursor	57	P:embryonic eye morphogenesis; P:embryonic retina morphogenesis in camera-type eye; P:tail morphogenesis; C:fascia adherens; P:regulation of Rho protein signal transduction; P:ectoderm development; P:positive regulation of muscle cell differentiation; F:alpha-catenin binding; P:axial mesoderm structural organization; P:regulation of protein localization; P:regulation of axonogenesis; P:synapse as…
lchead_c1626	coiled-coil domain-containing protein 85c	2	P:cerebral cortex development; C:apical junction complex
lchead_c1627	rna-binding protein with multiple splicing-like	11	F:protein binding; P:positive regulation of pathway-restricted SMAD protein phosphorylation; F:nucleotide binding; F:poly(A) RNA binding; P:regulation of transcription, DNA-dependent; C:cytoplasm; P:RNA processing; F:transcription coactivator activity; P:positive regulation of SMAD protein import into nucleus; C:transcription factor complex;
lchead_c1628	cartilage matrix protein	4	P:regulation of bone mineralization; F:calcium ion binding; C:proteinaceous extracellular matrix; P:growth plate cartilage chondrocyte morphogenesis
lchead_c1629	sphingomyelin phosphodiesterase 4	8	F:sphingomyelin phosphodiesterase D activity; C:intracellular organelle part; C:membrane part; C:organelle membrane; C:endomembrane system; C:endoplasmic reticulum; C:Golgi apparatus; P:glycosphingolipid metabolic process	EC:3.1.4.41
lchead_c1632	protein tob1-like	10	P:negative regulation of BMP signaling pathway; P:SMAD protein import into nucleus; P:dorsal/ventral pattern formation; P:negative regulation of osteoblast differentiation; F:SMAD binding; P:canonical Wnt receptor signaling pathway; F:transcription corepressor activity; C:cytoplasm; C:transcription factor complex;
lchead_c1633	6- muscle type	24	C:soluble fraction; F:kinase binding; F:metal ion binding; C:6-phosphofructokinase complex; P:glucose homeostasis; F:protein C-terminus binding; F:6-phosphofructokinase activity; F:fructose-6-phosphate binding; F:identical protein binding; P:carbohydrate phosphorylation; F:ATP binding; P:fructose 6-phosphate metabolic process; P:muscle cell homeostasis; P:glycolysis; C:apical plasma membrane; P:p…	EC:2.7.1.11
lchead_c1634	iron-sulfur cluster assembly enzyme mitochondrial precursor	3	F:iron ion binding; P:iron-sulfur cluster assembly; F:iron-sulfur cluster binding
lchead_c1635	protein camp- beta	6	P:protein phosphorylation; F:ATP binding; F:magnesium ion binding; F:cAMP-dependent protein kinase activity; C:cAMP-dependent protein kinase complex; P:serine family amino acid metabolic process	EC:2.7.11.11
lchead_c1636	ubiquitin carboxyl-terminal hydrolase 49	7	C:cytoplasm; P:ubiquitin-dependent protein catabolic process; F:ubiquitin thiolesterase activity; C:nucleus; F:zinc ion binding; F:cysteine-type peptidase activity; P:protein deubiquitination	EC:3.1.2.15
lchead_c1639	lysosomal protective protein	11	F:enzyme activator activity; F:serine-type carboxypeptidase activity; P:glycosphingolipid metabolic process; C:mitochondrion; C:nucleolus; C:lysosomal lumen; P:proteolysis; P:intracellular protein transport; P:small molecule metabolic process; P:positive regulation of catalytic activity; C:endoplasmic reticulum	EC:3.4.16.0
lchead_c1640	protein transport protein sec24d	14	C:Golgi membrane; F:zinc ion binding; P:antigen processing and presentation of peptide antigen via MHC class I; C:COPII vesicle coat; C:endoplasmic reticulum membrane; P:intracellular protein transport; C:cytosol; P:extracellular matrix constituent secretion; P:embryonic viscerocranium morphogenesis; P:COPII vesicle coating; P:cartilage morphogenesis; C:perinuclear region of cytoplasm; P:post-tra…
lchead_c1641	anterior pharynx defective 1 homolog a ( elegans)	16	C:Golgi cisterna membrane; F:endopeptidase activity; P:membrane protein ectodomain proteolysis; C:transport vesicle; P:nerve growth factor receptor signaling pathway; P:Notch signaling pathway; P:metanephros development; P:membrane protein intracellular domain proteolysis; F:protein binding; P:Notch receptor processing; P:amyloid precursor protein catabolic process; P:induction of apoptosis by ex…
lchead_c1643	sarcalumenin	4	C:sarcoplasmic reticulum; P:GTP catabolic process; F:GTPase activity; F:GTP binding
lchead_c1644	lymphokine-activated killer t-cell-originated protein kinase homolog	5	P:peptidyl-threonine phosphorylation; P:peptidyl-serine phosphorylation; F:ATP binding; F:protein serine/threonine kinase activity; P:serine family amino acid metabolic process	EC:2.7.11.0
lchead_c1645	fatty aldehyde dehydrogenase	9	F:aldehyde dehydrogenase [NAD(P)+] activity; C:mitochondrial inner membrane; P:cellular aldehyde metabolic process; P:oxidation-reduction process; P:gluconeogenesis; P:glycolysis; P:histidine metabolic process; P:L-phenylalanine metabolic process; P:tyrosine metabolic process	EC:1.2.1.5
lchead_c1646	transcriptional adapter 3	16	P:regulation of transcription from RNA polymerase II promoter; C:nucleolus; F:ligand-dependent nuclear receptor transcription coactivator activity; P:intracellular estrogen receptor signaling pathway; P:histone H3 acetylation; C:transcription factor TFTC complex; C:STAGA complex; F:sequence-specific DNA binding transcription factor activity; F:protein domain specific binding; C:Ada2/Gcn5/Ada3 tra…	EC:2.3.1.48
lchead_c1647	hbs1-like protein isoform 1	7	F:translation elongation factor activity; P:GTP catabolic process; P:signal transduction; F:GTPase activity; F:GTP binding; C:ribosome; P:regulation of translational elongation
lchead_c1648	kat8 regulatory nsl complex subunit 2	8	F:histone acetyltransferase activity (H4-K5 specific); P:histone H4-K5 acetylation; P:histone H4-K8 acetylation; F:histone acetyltransferase activity (H4-K8 specific); C:histone acetyltransferase complex; F:histone acetyltransferase activity (H4-K16 specific); P:histone H4-K16 acetylation; P:acyl-carrier-protein biosynthetic process
lchead_c1649	tnfaip3 interacting protein 1	14	P:modulation by symbiont of host I-kappaB kinase/NF-kappaB cascade; F:mitogen-activated protein kinase binding; P:negative regulation of ERK1 and ERK2 cascade; F:polyubiquitin binding; P:negative regulation of I-kappaB kinase/NF-kappaB cascade; C:cytoplasm; F:ubiquitin-specific protease activity; P:leukocyte cell-cell adhesion; P:glycoprotein biosynthetic process; P:positive regulation of transcr…
lchead_c1650	leucine-rich repeat-containing protein 24	1	F:protein binding
lchead_c1651	ariadne ubiquitin-conjugating enzyme e2 binding protein homolog 1	8	F:ubiquitin protein ligase binding; P:cytokine-mediated signaling pathway; P:protein ubiquitination; P:ubiquitin-dependent protein catabolic process; F:ubiquitin-protein ligase activity; C:cytosol; F:zinc ion binding; C:ubiquitin ligase complex	EC:6.3.2.19
lchead_c1652	fibroblast growth factor receptor 4	20	C:cell-cell junction; P:positive regulation of ERK1 and ERK2 cascade; F:nucleotide binding; P:positive regulation of metalloenzyme activity; P:chemical homeostasis; C:nucleolus; P:protein autophosphorylation; F:heparin binding; P:positive regulation of cell proliferation; P:peptidyl-tyrosine phosphorylation; P:regulation of extracellular matrix disassembly; F:fibroblast growth factor-activated re…
lchead_c1653	sh2 domain-containing adapter protein f-like	8	F:glycoprotein binding; F:SH3/SH2 adaptor activity; P:B cell proliferation; P:multicellular organismal development; C:cell part; C:membrane; P:apoptotic process; P:signal transduction
lchead_c1654	kelch-like protein 31	1	P:transcription, DNA-dependent
lchead_c1655	testis derived transcript	7	C:protein complex; F:zinc ion binding; C:nucleolus; P:negative regulation of cell proliferation; C:cell cortex; C:focal adhesion; P:neural crest cell migration
lchead_c1656	atp-dependent zinc metalloprotease yme1l1	10	F:nucleoside-triphosphatase activity; P:positive regulation of anti-apoptosis; C:integral to membrane; C:mitochondrial inner membrane; F:metal ion binding; F:metalloendopeptidase activity; F:ATP binding; P:mitochondrion organization; P:cell proliferation; P:misfolded or incompletely synthesized protein catabolic process	EC:3.6.1.15; EC:3.4.24.0
lchead_c1657	diphthine synthase	4	P:peptidyl-diphthamide biosynthetic process from peptidyl-histidine; F:diphthine synthase activity; P:methylation;	EC:2.1.1.98
lchead_c1658	coatomer subunit alpha isoform 2	12	P:pancreatic juice secretion; C:COPI vesicle coat; C:cytosol; P:retrograde vesicle-mediated transport, Golgi to ER; C:extracellular space; P:intra-Golgi vesicle-mediated transport; P:COPI coating of Golgi vesicle; P:notochord development; P:intracellular protein transport; F:structural molecule activity; F:hormone activity; P:signal transduction
lchead_c1660	abhydrolase domain-containing protein 11	2	P:metabolic process; F:hydrolase activity
lchead_c1661	lysyl oxidase homolog 3	12	F:copper ion binding; P:oxidation-reduction process; P:epithelial to mesenchymal transition; F:protein-lysine 6-oxidase activity; F:protein binding; F:scavenger receptor activity; P:receptor-mediated endocytosis; C:extracellular region; P:negative regulation of transcription, DNA-dependent; C:membrane; C:nucleus; P:signal transduction	EC:1.4.3.13
lchead_c1662	6- liver type	20	P:response to glucose stimulus; C:soluble fraction; F:kinase binding; F:metal ion binding; P:negative regulation of insulin secretion; C:6-phosphofructokinase complex; F:6-phosphofructokinase activity; F:fructose-6-phosphate binding; F:identical protein binding; F:ATP binding; P:fructose 6-phosphate metabolic process; P:glycolysis; P:phosphorylation; P:protein homotetramerization; P:fructose 1,6-…	EC:2.7.1.11
lchead_c1663	fad-dependent oxidoreductase domain-containing protein 1	4	C:integral to membrane; F:oxidoreductase activity; C:mitochondrion; P:oxidation-reduction process
lchead_c1664	mitochondrial rho gtpase 2	15	F:protein binding; F:serine-type endopeptidase activity; P:regulation of small GTPase mediated signal transduction; F:GTP binding; F:calcium ion binding; C:mitochondrial inner membrane; P:GTP catabolic process; P:apoptotic process; C:cytosol; P:cellular homeostasis; P:mitochondrion transport along microtubule; P:proteolysis; F:GTPase activity; C:plasma membrane; C:integral to mitochondrial outer …	EC:3.4.21.0
lchead_c1665	dual specificity protein phosphatase 7	17	C:nucleoplasm; P:nerve growth factor receptor signaling pathway; F:protein binding; F:protein tyrosine phosphatase activity; P:Toll signaling pathway; P:toll-like receptor 4 signaling pathway; P:toll-like receptor 2 signaling pathway; P:TRIF-dependent toll-like receptor signaling pathway; C:cytosol; P:peptidyl-tyrosine dephosphorylation; F:MAP kinase tyrosine/serine/threonine phosphatase activity…	EC:3.1.3.48
lchead_c1666	cleavage and polyadenylation specificity factor subunit 2	8	F:RNA binding; P:termination of RNA polymerase II transcription; F:protein binding; P:histone mRNA 3'-end processing; P:nuclear mRNA splicing, via spliceosome; P:mRNA export from nucleus; F:hydrolase activity; C:mRNA cleavage and polyadenylation specificity factor complex
lchead_c1667	u3 small nucleolar ribonucleoprotein protein imp3	24	P:anatomical structure morphogenesis; C:Golgi-associated vesicle membrane; F:mRNA 5'-UTR binding; P:negative regulation of translation; F:nucleotide binding; F:mRNA 3'-UTR binding; C:lysosomal membrane; P:membrane protein intracellular domain proteolysis; C:nucleolus; F:translation regulator activity; C:cytosol; P:regulation of immune response; C:late endosome membrane; P:regulation of cytokine b…	EC:3.4.23.0
lchead_c1670	pyruvate kinase	14	F:pyruvate kinase activity; C:plasma membrane; P:phosphorylation; F:protein binding; F:potassium ion binding; F:ATP binding; F:magnesium ion binding; P:glycolysis; P:programmed cell death; C:nucleus; C:cytosol; P:gluconeogenesis; P:purine nucleobase metabolic process; P:carbon utilization	EC:2.7.1.40
lchead_c1672	voltage-dependent calcium channel subunit alpha-2 delta-1	2	C:plasma membrane part; P:regulation of calcium ion transport
lchead_c1673	transmembrane protein 206	1	C:integral to membrane
lchead_c1674	peroxisomal carnitine o-octanoyltransferase	14	C:peroxisome; C:soluble fraction; P:response to organic nitrogen; C:mitochondrion; P:medium-chain fatty acid metabolic process; P:generation of precursor metabolites and energy; F:receptor binding; F:carnitine O-octanoyltransferase activity; P:fatty acid beta-oxidation; P:response to drug; P:medium-chain fatty acid transport; P:long-chain fatty acid transport; P:signal transduction; P:acyl-carrie…	EC:2.3.1.137
lchead_c1675	interferon-stimulated 20 kda exonuclease-like 2	5	C:nucleolus; F:exonuclease activity; P:nucleic acid phosphodiester bond hydrolysis; F:nucleic acid binding; P:ribosome biogenesis
lchead_c1676	probable 2-oxoglutarate dehydrogenase e1 component mitochondrial	8	F:oxoglutarate dehydrogenase (succinyl-transferring) activity; F:thiamine pyrophosphate binding; P:tricarboxylic acid cycle; P:glycolysis; C:mitochondrion; P:lysine catabolic process; P:tryptophan metabolic process; C:oxoglutarate dehydrogenase complex	EC:1.2.4.2
lchead_c1678	aurora kinase b	19	C:chromatin; P:negative regulation of B cell apoptotic process; P:protein localization to kinetochore; P:negative regulation of transcription from RNA polymerase II promoter; F:protein binding; P:multicellular organismal development; P:positive regulation of cell cycle cytokinesis; C:cytoplasm; F:metal ion binding; C:spindle; P:chromosome segregation; F:histone kinase activity (H3-S10 specific); …
lchead_c1679	receptor-type tyrosine-protein phosphatase-like n	14	P:peptidyl-tyrosine dephosphorylation; P:response to glucose stimulus; P:response to reactive oxygen species; P:response to estrogen stimulus; P:second-messenger-mediated signaling; P:cytokine-mediated signaling pathway; C:membrane fraction; P:response to insulin stimulus; F:transmembrane receptor protein tyrosine phosphatase activity; F:GTPase binding; P:response to cAMP; C:integral to plasma me…
lchead_c1680	upstream transcription factor 1	17	F:histone deacetylase binding; P:late viral mRNA transcription; P:cellular response to insulin stimulus; P:lipid homeostasis; F:protein kinase binding; P:positive regulation of transcription from RNA polymerase II promoter by glucose; P:response to UV; F:protein heterodimerization activity; C:transcription factor complex; P:negative regulation of fibrinolysis; F:RNA polymerase II distal enhancer …
lchead_c1681	creatine kinase u- mitochondrial	6	C:mitochondrial inner membrane; F:creatine kinase activity; P:phosphorylation; F:ATP binding; P:arginine metabolic process; P:proline metabolic process	EC:2.7.3.2
lchead_c1682	b-cell cll lymphoma 9 protein	2	P:regulation of transforming growth factor beta receptor signaling pathway; F:protein binding
lchead_c1683	tyrosine-protein kinase styk1	4	C:plasma membrane; F:protein kinase activity; P:protein phosphorylation; F:ATP binding
lchead_c1684	epithelial membrane protein 2	1	C:integral to membrane
lchead_c1685	dehydrodolichyl diphosphate synthase	6	P:eye photoreceptor cell development; F:transferase activity, transferring alkyl or aryl (other than methyl) groups; F:protein binding; P:protein glycosylation; P:detection of light stimulus involved in visual perception; C:endoplasmic reticulum membrane	EC:2.5.1.0
lchead_c1688	general transcription factor iie subunit 1	9	F:zinc ion binding; P:transcription initiation from RNA polymerase II promoter; P:regulation of transcription, DNA-dependent; F:sequence-specific DNA binding; P:transcription elongation from RNA polymerase II promoter; F:protein binding; P:interspecies interaction between organisms; P:viral reproduction; C:nucleoplasm
lchead_c1689	carbonic anhydrase mitochondrial	5	P:one-carbon metabolic process; C:mitochondrion; F:zinc ion binding; F:carbonate dehydratase activity; P:nitrogen compound metabolic process	EC:4.2.1.1
lchead_c1690	dnaj homolog subfamily b member 12	4	P:protein folding; C:membrane; F:unfolded protein binding; F:heat shock protein binding
lchead_c1691	echinoderm microtubule-associated 1	8	C:cytoplasm; C:microtubule associated complex; F:protein binding; F:calcium ion binding; P:signal transduction; F:catalytic activity; P:regulation of transcription, DNA-dependent; C:microtubule
lchead_c1693	protein cornichon homolog 4	3	C:integral to membrane; C:endoplasmic reticulum; P:intracellular signal transduction
lchead_c1694	ubiquitin carboxyl-terminal hydrolase bap1	36	P:regulation of gene expression; P:protein K48-linked deubiquitination; F:ubiquitin-specific protease activity; P:DNA repair; C:MLL1 complex; F:protein C-terminus binding; C:PR-DUB complex; P:regulation of cell growth; P:regulation of nucleobase-containing compound metabolic process; P:regulation of cell cycle; F:RING-like zinc finger domain binding; C:nuclear body; C:cell projection; P:Notch sig…	EC:6.3.2.19; EC:3.1.2.15
lchead_c1695	neuroendocrine convertase 2 precursor	13	C:soluble fraction; P:protein autoprocessing; C:extracellular space; F:serine-type endopeptidase activity; F:protein binding; P:nervous system development; P:islet amyloid polypeptide processing; C:secretory granule; P:proteolysis; C:membrane; C:transport vesicle; P:insulin processing; P:enkephalin processing	EC:3.4.21.0
lchead_c1696	carnitine o-palmitoyltransferase liver isoform	17	P:long-chain fatty acid metabolic process; C:microsome; P:eating behavior; C:mitochondrial inner membrane; C:integral to membrane; P:regulation of insulin secretion; C:mitochondrial outer membrane; P:response to organic cyclic compound; F:identical protein binding; P:glucose metabolic process; P:response to drug; F:carnitine O-palmitoyltransferase activity; P:triglyceride metabolic process; P:pos…	EC:2.3.1.21
lchead_c1697	repressor of rna polymerase iii transcription maf1 homolog	10	C:cytosol; C:inhibitory synapse; C:axon; C:dendrite; P:negative regulation of transcription from RNA polymerase III promoter; F:RNA polymerase III type 3 promoter DNA binding; F:RNA polymerase III type 2 promoter DNA binding; F:RNA polymerase III type 1 promoter DNA binding; C:nucleus; C:plasma membrane
lchead_c1698	upf0139 membrane protein c19orf56 homolog	1	C:integral to membrane
lchead_c1699	non-structural maintenance of chromosomes element 4 homolog a	3	C:Smc5-Smc6 complex; P:positive regulation of response to DNA damage stimulus; F:protein binding
lchead_c1700	lim and senescent cell antigen-like-containing domain protein 1 isoform 2	19	C:focal adhesion; P:protein heterooligomerization; F:protein binding; F:zinc ion binding; P:establishment or maintenance of cell polarity; P:cell-matrix adhesion; P:cell-cell adhesion; P:cell aging; P:heart contraction; P:negative regulation of transcription, DNA-dependent; C:cytosol; P:cellular response to transforming growth factor beta stimulus; P:chordate embryonic development; P:cell junctio…
lchead_c1701	adenylosuccinate synthetase isozyme 2	17	C:cytosol; P:purine nucleobase metabolic process; F:adenylosuccinate synthase activity; C:soluble fraction; P:'de novo' AMP biosynthetic process; F:phosphate ion binding; P:cellular response to electrical stimulus; P:immune system process; P:response to purine-containing compound; P:GTP catabolic process; F:magnesium ion binding; P:IMP metabolic process; P:response to ammonium ion; P:aspartate me…	EC:6.3.4.4
lchead_c1702	next to brca1 gene 1 protein	11	C:cytosol; P:macroautophagy; P:protein oligomerization; F:ubiquitin binding; P:negative regulation of osteoblast differentiation; C:pre-autophagosomal structure; P:regulation of bone mineralization; C:late endosome; P:regulation of stress-activated MAPK cascade; C:autophagic vacuole; F:mitogen-activated protein kinase binding
lchead_c1703	dixin isoform 2	22	C:focal adhesion; F:signal transducer activity; P:negative regulation of neuron differentiation; P:positive regulation of canonical Wnt receptor signaling pathway; P:camera-type eye development; F:gamma-tubulin binding; C:axon terminus; P:positive regulation of axonogenesis; C:cytosol; P:Wnt receptor signaling pathway, planar cell polarity pathway; P:regulation of microtubule cytoskeleton organiz…
lchead_c1704	biglycan	9	C:cell surface; F:extracellular matrix binding; P:blood vessel remodeling; P:peptide cross-linking via chondroitin 4-sulfate glycosaminoglycan; C:sarcolemma; F:extracellular matrix structural constituent; F:glycosaminoglycan binding; C:proteinaceous extracellular matrix; C:transport vesicle
lchead_c1705	protein phosphatase 1b	13	F:signal transducer activity; F:manganese ion binding; P:negative regulation of transforming growth factor beta receptor signaling pathway; F:calmodulin-dependent protein phosphatase activity; P:peptidyl-threonine dephosphorylation; C:protein serine/threonine phosphatase complex; P:negative regulation of SMAD protein complex assembly; P:positive regulation of I-kappaB kinase/NF-kappaB cascade; F:…
lchead_c1708	vimentin	19	C:cytosol; P:Bergmann glial cell differentiation; P:lens fiber cell development; P:astrocyte development; C:peroxisome; P:intermediate filament organization; F:protein C-terminus binding; P:muscle filament sliding; F:identical protein binding; C:cell leading edge; C:cell projection; F:structural constituent of eye lens; F:structural constituent of cytoskeleton; P:interspecies interaction between …
lchead_c1711	stromal cell-derived factor 1 precursor	21	P:neuron migration; P:germ cell migration; P:negative regulation of neutrophil chemotaxis; P:immune response; P:cell migration involved in gastrulation; P:posterior lateral line neuromast primordium migration; P:sprouting angiogenesis; P:forebrain development; P:myofibril assembly; C:extracellular region; P:fin regeneration; P:negative regulation of cell proliferation; F:chemokine activity; P:ind…
lchead_c1712	dsc2l protein	6	P:epiboly involved in gastrulation with mouth forming second; P:desmosome assembly; C:cell-cell adherens junction; P:heart development; C:desmosome; P:convergent extension involved in gastrulation
lchead_c1713	engulfment and cell motility protein 2	12	C:cytoskeleton; F:receptor tyrosine kinase binding; P:cell chemotaxis; F:terpene synthase activity; P:phagocytosis; F:phospholipid binding; P:metabolic process; C:membrane; C:cytosol; P:apoptotic process; F:SH3 domain binding; P:signal transduction
lchead_c1714	e3 ubiquitin-protein ligase trip12	8	C:cytoplasm; F:receptor activity; P:protein ubiquitination involved in ubiquitin-dependent protein catabolic process; F:thyroid hormone receptor binding; F:ubiquitin-protein ligase activity; C:proteasome complex; P:signal transduction; C:transcription factor complex	EC:6.3.2.19
lchead_c1715	pab-dependent poly -specific ribonuclease subunit 2	9	C:cytoplasm; F:poly(A)-specific ribonuclease activity; P:nuclear-transcribed mRNA catabolic process, nonsense-mediated decay; F:nucleic acid binding; P:ubiquitin-dependent protein catabolic process; F:ubiquitin thiolesterase activity; C:nucleus; P:regulation of RNA metabolic process; P:protein deubiquitination	EC:3.1.13.4; EC:3.1.2.15
lchead_c1716	carboxypeptidase z	3	F:metallocarboxypeptidase activity; P:protein processing; C:proteinaceous extracellular matrix	EC:3.4.17.0
lchead_c1717	chromobox protein homolog 1	13	C:centromeric heterochromatin; C:male pronucleus; F:identical protein binding; F:enzyme binding; C:nuclear euchromatin; C:nuclear heterochromatin; C:female pronucleus; F:protein domain specific binding; C:spindle; C:chromocenter; C:nucleoplasm; P:negative regulation of transcription, DNA-dependent; F:chromatin binding
lchead_c1718	ap-3 complex subunit mu-2	4	C:Golgi apparatus; P:vesicle-mediated transport; P:intracellular protein transport; C:clathrin adaptor complex
lchead_c1719	phosphatidylinositol transfer protein alpha isoform	11	P:axon guidance; C:cytosol; F:phosphatidylinositol transporter activity; P:lipid metabolic process; F:phospholipid binding; P:visual perception; F:phosphatidylcholine transporter activity; P:in utero embryonic development; C:Golgi apparatus; C:nucleus; P:phospholipid transport
lchead_c1720	polymerase i and transcript release factor	8	C:mitochondrion; F:rRNA primary transcript binding; C:caveola; P:termination of RNA polymerase I transcription; F:protein binding; P:transcription initiation from RNA polymerase I promoter; P:notochord development; C:nucleoplasm
lchead_c1723	contactin-1 isoform 2	8	F:glycoprotein binding; P:Notch signaling pathway; F:carbohydrate binding; C:plasma membrane; P:cell adhesion; C:anchored to membrane; P:positive regulation of sodium ion transport via voltage-gated sodium channel activity; P:positive regulation of gene expression
lchead_c1724	actin-related protein 2 3 complex subunit 5	7	P:regulation of actin filament polymerization; C:Arp2/3 protein complex; F:actin binding; P:cellular component movement; F:structural constituent of cytoskeleton; C:lamellipodium; C:cytoplasm
lchead_c1726	neurofilament light polypeptide	11	P:retrograde axon cargo transport; F:protein C-terminus binding; P:anterograde axon cargo transport; C:TSC1-TSC2 complex; F:identical protein binding; P:synaptic transmission; P:neurofilament bundle assembly; P:axon transport of mitochondrion; C:neurofilament; F:structural constituent of cytoskeleton; P:regulation of axonogenesis
lchead_c1727	eukaryotic elongation factor 2 kinase	9	F:translation elongation factor activity; P:regulation of protein autophosphorylation; F:calcium ion binding; F:ATP binding; F:elongation factor-2 kinase activity; F:calmodulin binding; C:ribosome; P:regulation of translational elongation; P:serine family amino acid metabolic process	EC:2.7.11.20
[truncated: 42,302 more rows]
