# Supplementary material for: The transcriptome of metamorphosing flatfish
Source: BMC Genomics. 2016 May 27;17:413. doi: 10.1186/s12864-016-2699-x (PMC4884423; doi:10.1186/s12864-016-2699-x)
Supplement: Additional file 16: — In-house skin-specific database enriched with candidate genes involved in vertebrate skin development, morphogenesis and pigmentation. Protein name, Symbol, Accession number (no.), Organism and Biological role are shown. (XLSX 19 kb) [file 12864_2016_2699_MOESM16_ESM.xlsx]

## Sheet: Suppl. file 3
Protein name	Gene symbol	Accession no.	Organism	Biological role
Transcription factor 7-like 1	tcf7l1	A1A549	Mus musculus	skin development
Transcription factor ap-2 alpha (activating enhancer binding protein 2 alpha)	tfap2c	A2APA8	Mus musculus
Epithelial discoidin domain-containing receptor 1	ddr1	B0V2H8	Mus musculus
Collagen	col5a1	B1AWB9	Mus musculus
Adenomatosis polyposis coli, isoform CRA_a	apc	B2RUG9	Mus musculus
Fatty acid transport protein 4	fatp4	B3GLY7	Sus scrofa
Keratin associated protein 16-7	krtap16-7	B9EK12	Mus musculus
Catenin beta-1	ctnnb1	D3YUH4	Mus musculus
TFIIH basal transcription factor complex helicase XPD subunit	ercc2	D3Z700	Mus musculus
T-cell factor-4 variant L	tcf7l2	E2GH26	Homo sapiens
Ryanodine receptor 1	ryr1	E9PZQ0	Mus musculus
Desmoplakin	dsp	E9Q557	Mus musculus
Collagen, type V. Alpha 2	col5a2	F1LQ00	Rattus norvegicus
Keratin, type I cytoskeletal 9	krt9	F1M7K4	Rattus norvegicus
Lymphotoxin-beta	ltb	G3V002	Mus musculus
Polycystin-1	pkd1	O08852	Mus musculus
Prepro-alpha 1 type I collagen	-	O62801	Canis familiaris
Sratifin (14-3-3 protein sigma)	sfn	O70456	Mus musculus
Sox-14 protein	-	O97546	Ailuropoda melanoleuca
Steryl-sulfatase	sts	P15589	Rattus norvegicus
Gap junction beta-3 protein	gjb3	P28231	Mus musculus
Macrophage migration inhibitory factor	mif	P30904	Rattus norvegicus
Acyl-CoA-binding protein	dbi	P31786	Mus musculus
Guanine nucleotide-binding protein G(s) subunit alpha isoforms short	gnas	P63094	Mus musculus
Protein Wnt-10a	wnt10a	P70701	Mus musculus
Retroviral-like aspartic protease 1	asprv1	Q09PK2	Mus musculus
Lymphoid enhancer binding factor 1	lef1	Q3TYB0	Mus musculus
Gasdermin-A3	gsdma3	Q5Y4Y6	Mus musculus
Transcription factor 15	tcf15	Q60756	Mus musculus
Sonic hedgehog protein	shh	Q62226	Mus musculus
Copper-transporting atpase 1	atp7a	Q64430	Mus musculus
Lethal(2) giant larvae protein homolog 2	llgl2	Q7SZE3	Danio rerio
Extracellular matrix protein FRAS1	fras1	Q80T14	Mus musculus
Alanine-trna ligase, cytoplasmic	aars	Q8BGQ7	Mus musculus
A disintegrin and metalloproteinase with thrombospondin motifs 2	adamts2	Q8C9W3	Mus musculus
Nerve growth factor receptor (TNFR superfamily, member 16)	ngfr	Q8CFT3	Mus musculus
Delta(24)-sterol reductase	dhcr24	Q8VCH6	Mus musculus
Long-chain fatty acid transport protein 4	slc27a4	Q91VE0	Mus musculus
Platelet-derived growth factor subunit A	pdgfa	Q99L56	Mus musculus
B-cell lymphoma/leukemia 11B	bcl11b	Q99PV8	Mus musculus
Collagen type III alpha 1	-	Q9BDZ1	Macaca mulatta
Junction plakoglobin	jup	Q9PVF7	Danio rerio
Putative transcription factor Ovo-like 1	ovol1	Q9WTJ2	Mus musculus
Protein patched homolog 2	ptch2	Q9Y6C5	Homo sapiens
Neuroendocrine secretory protein 55	gnas	Q9Z0F1	Mus musculus
Suppressor of fused homolog	sufu	Q9Z0P7	Mus musculus
Cellular tumor antigen p53	trp63	Q569E5	Mus musculus	skin morphogenesis
Trp63 protein	trp63	Q5CZX0	Mus musculus
Corneodesmosin	cdsn	Q7TPC1	Mus musculus
Fibroblast growth factor receptor 1-A	fgfr1a	Q90Z00	Danio rerio
Collagen, type I, alpha 2	col1a2	Q91VL4	Mus musculus
ERBB receptor feedback inhibitor 1	errfi1	Q99JZ7	Mus musculus
Collagen, type I, alpha 1	col1a1	Q99LL6	Mus musculus
Serum response factor	srf	Q9JM73	Mus musculus
Calcium release channel (Ryanodine receptor 1)	crc1, ryr1	Q6LAA3	Sus scrofa
Iodothyronine deiodinase	dio2	E9QGM3	Danio rerio	developmental pigmentation
Macrophage colony-stimulating factor 1 receptor	csf1r	Q9I8N6	Danio rerio
Paired box gene 7a	pax7a	O57418	Danio rerio
Transcription factor PAX3	pax3a	O57416	Danio rerio
Tyrosine-protein kinase receptor	ltk	F1QVU0	Danio rerio
Uncharacterized protein	bnc2	C7DZJ6	Danio rerio
v-erb-b2 erythroblastic leukemia viral oncogene homolog 3b	erbb3b	F1Q4T5	Danio rerio
ATPase, H+ transporting, V0 subunit B	atp6v0b	F1QYM3	Danio rerio
Melanocyte protein pmel-like	pmela	Q4VW61	Danio rerio
Solute carrier family 45 member 2 protein	slc45a2	A3QW62	Gallus gallus
Vacuolar protein sorting-associated protein 18 homolog	vps18	P59015	Danio rerio	endosome to pigment granule transport
Mediator of RNA polymerase II transcription subunit 12	med12	Q2QCI8	Danio rerio	iridophore differentiation
Rab escort protein 1	chm	Q6RFG0	Danio rerio
E3 ubiquitin-protein ligase NRDP1	rnf41	Q7ZW16	Danio rerio	melanocyte differentiation
Forkhead box D1 like	foxd1	Q6NXD6	Danio rerio
Forkhead box D3	foxd3	Q502Q4	Danio rerio
Foxd5 protein	foxd5	Q4QRE5	Danio rerio
Glutamine-fructose-6-phosphate transaminase 1	gfpt1	Q3S344	Danio rerio
Histone deacetylase	hdac1	Q8JIY7	Danio rerio
Kit ligand a	kitlga	Q56JH6	Danio rerio
Mindbomb E3 ubiquitin protein ligase 1	mib1	B3DGQ0	Danio rerio
Mindbomb E3 ubiquitin protein ligase 2	mib2	A0AR23	Danio rerio
Microphthalmia-associated transcription factor a	mitfa	Q9PWC2	Danio rerio
Presenilin-1	psen1	Q9W6T7	Danio rerio
Presenilin-2	psen2	Q90ZE4	Danio rerio
RNA polymerase-associated protein LEO1	leo1	Q6NYV9	Danio rerio
Transcription factor AP2 alpha 2	tfap2a	Q8UVE5	Danio rerio
Transcription factor AP-2-epsilon	tfap2e	Q6P0E7	Danio rerio
Transient receptor potential cation channel, subfamily M, member 7	trpm7	B3DK48	Danio rerio
Tyrosine-protein kinase receptor	kita	B3DGS5	Danio rerio
Transcription factor SOX-9	sox9b	F1QDZ3	Danio rerio
Vacuolar protein sorting-associated protein 11 homolog	vps11	Q4G0A0	Danio rerio
GLI3 protein	-	A2TGR8	Equus caballus
RAB27A, member RAS oncogene family	rab27a	A2RU94	Homo sapiens
Cbp/p300-interacting transactivator 1	cited1	F6YUL1	Mus musculus
Endothelin 3	edn3	A2APU5	Mus musculus
Transcription factor Sox-10	sox10	A4IIJ8	Xenopus tropicalis
Pre-melanosomal protein 17	pmel17	A0T3B6	Canis familiaris	melanosome organization
Uncharacterized protein	tyrp1a	A9JSV0	Danio rerio
Tyrosinase related protein	tyrp1	Q6DGE4	Danio rerio
Adaptor-related protein complex AP-1, mu subunit 1	ap1m1	Q3UG16	Mus musculus
Agouti-signaling protein	asip	A1YL77	Callithrix jacchus
ADP-ribosylation factor-like protein 6	arl6	Q5M9P8	Danio rerio
Bardet-Biedl syndrome 1	bbs1	B3DFT2	Danio rerio
Bardet-Biedl syndrome 2 protein homolog	bbs2	Q98SP7	Danio rerio
Bardet-Biedl syndrome 4	bbs4	Q05AN5	Danio rerio
Bardet-Biedl syndrome 5 protein homolog	bbs5	Q7ZWB7	Danio rerio
Bardet-Biedl syndrome 7	bbs7	Q08C18	Danio rerio
BBSome-interacting protein 1	bbip1	Q1L8Y6	Danio rerio
Chaperonin containing TCP1, subunit 2 (Beta)	cct2	Q6PBW6	Danio rerio
Inositol-pentakisphosphate 2-kinase	ippk	Q4JL91	Danio rerio
McKusick-Kaufman syndrome	mkks	Q7ZVV0	Danio rerio
RAB11a, member RAS oncogene family	rab11a	Q5U3E1	Danio rerio
Ras-related protein rab-8a	rab8a	A4FVK4	Danio rerio
Trim32 protein	trim32	A8WGA9	Danio rerio
Tetratricopeptide repeat protein 8	ttc8	Q6P5I7	Danio rerio
Zgc:110270	rab3ip	Q503R3	Danio rerio
Cadherin-2	cdh2	Q90275	Danio rerio	pigment cell development
Synembryn-B	ric8b	Q6DRJ9	Danio rerio
Ovo-like zinc finger 1	ovol1	F8W4G4	Danio rerio
Notch-regulated ankyrin repeat-containing protein A	nrarpa	Q7T3Y0	Danio rerio	pigment cell differentiation
Uncharacterized protein	smtlb	F1QP70	Danio rerio
Uncharacterized protein	mlpha	E7F2P6	Danio rerio	pigment granule dispersal
N-ethylmaleimide-sensitive factor	nsfa	Q7ZU50	Danio rerio	pigment granule localization
Phosphoribosylglycinamide formyltransferase	gart	Q9I9E6	Danio rerio	pigmentation
Inwardly rectifying potassium channel 7.1	kcnj13	Q0KIZ7	Danio rerio
RNA polymerase-associated protein Ctr9 homolog	ctr9	A3KDM3	Danio rerio
Uncharacterized protein	adrb2a	E7EYN4	Danio rerio
Uncharacterized protein	ocrl	F1QIY4	Danio rerio
Melanocortin 1 receptor	mc1r	A3KF41	Macaca mulatta
Apoptosis regulator Bcl-2	bcl2	P10417	Mus musculus
Biogenesis of lysosome-related organelles complex 1 subunit 3	bloc1s3	Q5U5M8	Mus musculus
D(2) dopamine receptor	drd2	P61168	Mus musculus
Dedicator of cytokinesis protein 7	dock7	A2A9M4	Mus musculus
Lysosomal-trafficking regulator	lyst	Q9Z2X9	Rattus norvegicus
Dopachrome tautomerase	dct	A3KDL7	Sus scrofa
Apoptosis regulator BAX	bax	Q07813	Mus musculus	positive regulation of developmental pigmentation
A disintegrin and metalloproteinase with thrombospondin motifs 20	adamts20	P59511	Mus musculus
Mast cell growth factor	mgf	Q079K7	Procavia capensis
A disintegrin and metalloproteinase with thrombospondin motifs 9	adamts9	E9PYV8	Mus musculus
BCL2-like 11 (Apoptosis facilitator), isoform CRA_a	bcl2l11	Q3U7X3	Mus musculus	regulation of developmental pigmentation
Endothelin-3	edn3	E0CZ86	Mus musculus
Ras-related protein ralb-A	ralb-a	Q9YH09	Xenopus laevis
Vacuolar protein sorting 33A homolog	vps33a	A5A780	Sus scrofa
Guanine nucleotide binding protein, alpha 11	gna11	Q3UPA1	Mus musculus
Beta-adrenergic receptor kinase 2	adrbk2	P26819	Rattus norvegicus	rhodopsin metabolic process
