# Supplementary material for: The transcriptome of metamorphosing flatfish
Source: BMC Genomics. 2016 May 27;17:413. doi: 10.1186/s12864-016-2699-x (PMC4884423; doi:10.1186/s12864-016-2699-x)
Supplement: Additional file 17: — In house GI-tract-specific database enriched with genes involved in GI-tract development, morphogenesis and acid secretion. Protein name, Symbol, Accession number (no.), Organism and Biological role (when associated) are shown. (XLSX 24 kb) [file 12864_2016_2699_MOESM17_ESM.xlsx]

## Sheet: Suppl file 4
Protein name	Gene name	Accession no.	Organism	Biological role
Pituitary homeobox 2	pitx2	Q9W5Z2	Danio rerio	determination of digestive tract left/right asymmetry
Heart and neural crest derivatives expressed transcript 2	hand2	Q5XJD8	Danio rerio	determination of intestine left/right asymmetry
Pancreatic elastase I	-	Q14237	Homo sapiens	digestive system development
Gastric inhibitory polypeptide	Gip	Q9D887	Mus musculus	digestive system development
Homeobox protein BarH-like 1	Barx1	Q9ER42	Mus musculus	digestive system development
CREB binding protein	CREBBP	B5A250	Homo sapiens	digestive tract development
Myocd protein	Myocd	B9EJ16	Mus musculus	digestive tract development
Histone acetyltransferase p300	Ep300	E9PYJ8	Mus musculus	digestive tract development
Retinoblastoma-associated protein	Rb1	E9Q5C5	Mus musculus	digestive tract development
MAX Gene-Associated Protein	mga	F1Q5T5	Danio rerio	digestive tract development
Oxytocin receptor	Oxtr	F8VQ78	Mus musculus	digestive tract development
Polycystin-1	Pkd1	O08852	Mus musculus	digestive tract development
Mast/stem cell growth factor receptor Kit	SCFR	P05532	Mus musculus	digestive tract development
Transforming growth factor beta-3	Tgfb3	P17125	Mus musculus	digestive tract development
Platelet-derived growth factor subunit A	Pdgfa	P20033	Mus musculus	digestive tract development
G2/mitotic-specific cyclin-B1	Ccnb1	P24860	Mus musculus	digestive tract development
Transforming growth factor beta-2	Tgfb2	P27090	Mus musculus	digestive tract development
TGF-beta receptor type-2	Tgfbr2	P38438	Rattus norvegicus	digestive tract development
Homeobox protein Nkx-2.6	Nkx2-6	P43688	Mus musculus	digestive tract development
Cytochrome P450 family 1 subfamily a polypeptide 1	Cyp1a1	Q05A20	Mus musculus	digestive tract development
Transforming growth factor, beta 1	Tgfb1	Q3UNK5	Mus musculus	digestive tract development
NK2 transcription factor related, locus 2	Nkx2-2	Q3URZ4	Mus musculus	digestive tract development
Nuclear Receptor Subfamily 1, Group H, Member 4	Nr1h4	Q3V1T8	Mus musculus	digestive tract development
Mucin-4	Muc4	Q63661	Rattus norvegicus	digestive tract development
TGF-beta receptor type-1	Tgfbr1	Q64729	Mus musculus	digestive tract development
Fibroblast growth factor receptor-like 1a	fgfrl1a	Q7SX76	Danio rerio	digestive tract development
Ribosomal protein S6 kinase	rps6ka3a	Q7ZVH8	Danio rerio	digestive tract development
Gastrin-releasing peptide	GRP	Q863C3	Bos taurus	digestive tract development
Syndecan	sdc2	Q90ZY9	Danio rerio	digestive tract development
Hematopoietically-expressed homeobox protein hhex	hhex	Q9IAV3	Danio rerio	digestive tract development
Homeobox protein MIXL1	Mixl1	Q9WUI0	Mus musculus	digestive tract development
Nodal protein	Nodal	A0PK81	Mus musculus	digestive tract morphogenesis
Hepatocyte nuclear factor 1-beta-A	hnf1ba	A1L1N5	Danio rerio	digestive tract morphogenesis
E3 ubiquitin-protein ligase MIB1	mib	B3DGQ0	Danio rerio	digestive tract morphogenesis
Stimulated by retinoic acid gene 6 protein	Stra6	D3YUA2	Mus musculus	digestive tract morphogenesis
Vang-like 2, isoform CRA_b	Vangl2	D3YY75	Mus musculus	digestive tract morphogenesis
Syntaxin-2	Stx2	D3YY94	Mus musculus	digestive tract morphogenesis
Fibroblast growth factor receptor 3	Fgfr3	D3Z7U5	Mus musculus	digestive tract morphogenesis
Transcription factor SOX-10	Sox10	Q04888	Mus musculus	digestive tract morphogenesis
Cripto, FRL-1, cryptic family 1	Cfc1	F1LV65	Rattus norvegicus	digestive tract morphogenesis
Protein Wnt	wnt5a	F1Q8M2	Danio rerio	digestive tract morphogenesis
Probable ATP-dependent RNA helicase DDX46	ddx46	F1RA00	Danio rerio	digestive tract morphogenesis
Zinc finger protein GLI1	GLI1	P08151	Homo sapiens	digestive tract morphogenesis
Ephrin type-B receptor 3	Ephb3	P54754	Mus musculus	digestive tract morphogenesis
Secreted frizzled-related protein 2	Sfrp2	P97299	Mus musculus	digestive tract morphogenesis
Transcription factor 2	tcf2	Q28IF9	Xenopus tropicalis	digestive tract morphogenesis
Smooth muscle myosin heavy chain	myh11a	Q4U0S2	Danio rerio	digestive tract morphogenesis
RNA-Binding Motif Protein 19	rbm19	Q6DRI6	Danio rerio	digestive tract morphogenesis
Retinol dehydrogenase 1, like	dhrs9	Q6PBR3	Danio rerio	digestive tract morphogenesis
Digestive organ expansion factor	diexf	Q6PEH4	Danio rerio	digestive tract morphogenesis
Claudin 15 like	cldn15a	Q7T2E7	Danio rerio	digestive tract morphogenesis
Secreted frizzled-related protein 1	Sfrp1	Q8C4U3	Mus musculus	digestive tract morphogenesis
Delta-like protein D	dld	Q8UWJ4	Danio rerio	digestive tract morphogenesis
Caudal type homeobox 1	cdx1	ENSP00000367043	Homo sapiens	digestive tract morphogenesis
Protein kinase C iota type	prkci	Q90XF2	Danio rerio	digestive tract morphogenesis
BCL2 protein	Bcl2	Q96PA0	Homo sapiens	digestive tract morphogenesis
Receptor tyrosine kinase ErbB1	ErbB1	Q9BG67	Oryctolagus cuniculus	digestive tract morphogenesis
Fibroblast growth factor 9	Fgf9	E9Q2N2	Mus musculus	embryonic digestive tract development
Forkhead box protein F2	Foxf2	O54743	Mus musculus	embryonic digestive tract development
Retinoic acid receptor beta	RARB	P10826	Homo sapiens	embryonic digestive tract development
Wingless-Type MMTV Integration Site Family, Member 6	wnt6	P31287	Xenopus laevis	embryonic digestive tract development
Proprotein convertase subtilisin/kexin type 5	Pcsk5	Q04592	Mus musculus	embryonic digestive tract development
Forkhead box protein F1	foxf1	Q28BS5	Xenopus tropicalis	embryonic digestive tract development
Adenosine deaminase	Ada	Q4FK28	Mus musculus	embryonic digestive tract development
Protein kinase domain-containing protein, cytoplasmic	Pkdcc	Q5RJI4	Mus musculus	embryonic digestive tract development
Sal-like protein 1	Sall1	Q6P5E3	Mus musculus	embryonic digestive tract development
C-myb protein	c-myb	Q90906	Gallus gallus	embryonic digestive tract development
Transforming growth factor-beta type III receptor	TGFBR3	Q90998	Gallus gallus	embryonic digestive tract development
Retinoic acid receptor responder protein 2	Rarres2	Q9DD06	Mus musculus	embryonic digestive tract development
Left-right determination factor 1	LEFTY-1	Q9PUK3	Gallus gallus	embryonic digestive tract development
Retinaldehyde dehydrogenase 2	RALDH2	Q9UED3	Homo sapiens	embryonic digestive tract development
GATA-binding protein 4	Gata4	ENSDARP00000090333	Danio rerio	embryonic digestive tract morphogenesis
Fibroblast growth factor receptor 2	Fgfr2	F2Z480	Mus musculus	embryonic digestive tract morphogenesis
Fibroblast growth factor 10	Fgf10	O35565	Mus musculus	embryonic digestive tract morphogenesis
Platelet-derived growth factor receptor alpha	Pdgfra	P26618	Mus musculus	embryonic digestive tract morphogenesis
Transcription factor 21	tcf21	Q32PV5	Danio rerio	embryonic digestive tract morphogenesis
DNA-binding protein inhibitor ID-2	id2	Q6PBD7	Xenopus tropicalis	embryonic digestive tract morphogenesis
Transcription factor SOX-11	Sox11	Q7M6Y2	Mus musculus	embryonic digestive tract morphogenesis
Indian hedgehog	Ihh	Q80XI9	Mus musculus	embryonic digestive tract morphogenesis
Hlx protein	Hlx	Q80YV1	Mus musculus	embryonic digestive tract morphogenesis
Smoothened	smo	Q90X26	Danio rerio	embryonic digestive tract morphogenesis
Sonic hedgehog protein A	shha	Q92008	Danio rerio	embryonic digestive tract morphogenesis
BEK fibroblast growth factor receptor	BEK	Q9UEH2	Homo sapiens	embryonic digestive tract morphogenesis
Fibroblast growth factor receptor-related protein	K-SAM	Q9UMB0	Homo sapiens	embryonic digestive tract morphogenesis
Zinc finger transcription factor gli2	gli2a	Q9YGS4	Danio rerio	embryonic digestive tract morphogenesis
Mothers against decapentaplegic homolog 3	Smad3	A2CG44	Mus musculus	embryonic foregut morphogenesis
Transcription factor SOX-17	Sox17	Q61473	Mus musculus	embryonic foregut morphogenesis
Mothers against decapentaplegic homolog 2	Smad2	Q62432	Mus musculus	embryonic foregut morphogenesis
Band 4.1-like protein 5	Epb41l5	Q8BGS1	Mus musculus	embryonic foregut morphogenesis
Zf-cad1 protein	cdx4	Q90262	Danio rerio	embryonic foregut morphogenesis
B-catenin	ctnnb1	Q90424	Danio rerio	embryonic foregut morphogenesis
Forkhead box protein P4	Foxp4	Q9DBY0	Mus musculus	embryonic foregut morphogenesis
Transcription factor 7	Tcf7	B7ZNN3	Mus musculus	embryonic hindgut morphogenesis
Homeobox protein Hox-A13	Hoxa13	E0CXK7	Mus musculus	embryonic hindgut morphogenesis
Homeobox protein Hox-D13	Hoxd13	P70217	Mus musculus	embryonic hindgut morphogenesis
Adenomatous polyposis coli	apc	F1QN37	Danio rerio	endodermal digestive tract morphogenesis
Neurogenic locus notch homolog protein 1	Notch1	A2AIX5	Mus musculus	foregut morphogenesis
Secreted frizzled-related protein 5	sfrp5	Q8AWG4	Xenopus laevis	foregut morphogenesis
Ghrelin, isoform CRA_c	Ghrl	A2RSS9	Mus musculus	gastric acid secretion
Cholecystokinin receptor type A	Cckar	O08786	Mus musculus	gastric acid secretion
Potassium-transporting ATPase alpha chain 1	Atp4a	P09626	Rattus norvegicus	gastric acid secretion
Potassium-transporting ATPase subunit beta	Atp4b	P18598	Rattus norvegicus	gastric acid secretion
Cocaine- and amphetamine-regulated transcript protein	Cartpt	P49192	Rattus norvegicus	gastric acid secretion
Anion exchange transporter	Slc26a7	Q8R2Z3	Mus musculus	gastric acid secretion
Neuromedin-U	Nmu	Q9QXK8	Mus musculus	gastric acid secretion
Corticotropin-releasing factor receptor 2	Crhr2	P47866	Rattus norvegicus	gastric motility
GLI-Kruppel family member	Gli2	A5A9W3	Mus musculus	hindgut morphogenesis
GLI-Kruppel family member GLI3	Gli3	B2RUG4	Mus musculus	hindgut morphogenesis
Vitamin D3 receptor	Vdr	D3Z3H9	Mus musculus	intestinal absorption
Solute carrier organic anion transporter family member 1A5	Slco1a5	E0CX25	Mus musculus	intestinal absorption
Sodium/glucose cotransporter 1	Slc5a1	Q8C3K6	Mus musculus	intestinal absorption
Alpha-2A adrenergic receptor	ADRA2A	P08913	Homo sapiens	intestinal absorption
Fatty acid binding protein 1, liver	Fabp1	Q3V2F7	Mus musculus	intestinal absorption
Fatty acid binding protein 2, intestinal	Fabp2	Q53YP5	Mus musculus	intestinal absorption
Beta-1,3-galactosyl-O-glycosyl-glycoprotein beta-1,6-N-acetylglucosaminyltransferase 3	Gcnt3	Q5JCT0	Mus musculus	intestinal absorption
2-acylglycerol O-acyltransferase 2	Mogat2	Q80W94	Mus musculus	intestinal absorption
Regulatory solute carrier protein family 1 member 1	Rsc1a1	Q9ER99	Mus musculus	intestinal absorption
Pancreatic lipase	Pl	D4P6H2	Sus scrofa	intestinal cholesterol absorption
Bile salt-dependent lipase oncofetal isoform	-	O75612	Homo sapiens	intestinal cholesterol absorption
Sterol O-acyltransferase 2	SOAT2	O75908	Homo sapiens	intestinal cholesterol absorption
Aldo-keto reductase family 1 member C1	AKR1C1	Q04828	Homo sapiens	intestinal cholesterol absorption
Annexin	anxa2b	Q6DHD8	Danio rerio	intestinal cholesterol absorption
Pancreatic triacylglycerol lipase	Pnlip	Q6P8U6	Mus musculus	intestinal cholesterol absorption
Niemann-Pick C1-like protein 1	Npc1l1	Q6T3U4	Mus musculus	intestinal cholesterol absorption
Caveolin	cav1	Q6YLH9	Danio rerio	intestinal cholesterol absorption
ATP-binding cassette sub-family G member 5	Abcg5	Q99PE8	Mus musculus	intestinal cholesterol absorption
ATP-binding cassette sub-family G member 8	Abcg8	Q9DBM0	Mus musculus	intestinal cholesterol absorption
Homeobox protein Nkx-3.2	Nkx3-2	P97503	Mus musculus	intestinal epithelial cell development
Gasdermin-C2	Gsdmc2	Q2KHK6	Mus musculus	intestinal epithelial cell development
Prostate epithelium-specific ETS transcription factor	pdef	Q5EM58	Bos taurus	intestinal epithelial cell development
Tuberous Sclerosis Complex 2	tsc2	F1QPL1	Danio rerio	intestinal epithelial cell differentiation
Serine/threonine kinase 11	stk11	Q568P5	Danio rerio	intestinal epithelial cell differentiation
Anterior gradient protein 2 homolog	agr2	Q5RZ65	Danio rerio	intestinal epithelial cell differentiation
Protein-tyrosine kinase 6	Ptk6	Q64434	Mus musculus	intestinal epithelial cell differentiation
GATA-binding protein 6	Gata6	ENSDARP00000051997	Danio rerio	intestinal epithelial cell differentiation
Homeobox protein Hox-A5	Hoxa5	P09021	Mus musculus	intestinal epithelial cell maturation
Transcription factor SOX-9	Sox9	Q04887	Mus musculus	intestinal epithelial structure maintenance
Histone-lysine N-methyltransferase, H3 lysine-79 specific	dot1l	F1Q4W7	Danio rerio	intestinal epithelial structure maintenance
Protein AF-10	mllt10	F8W451	Danio rerio	intestinal epithelial structure maintenance
Polypyrimidine tract binding protein 1a	ptbp1a	Q503D3	Danio rerio	intestinal epithelial structure maintenance
Transcription factor Tcf4 variant L5-9b	tcf7l2	Q71G52	Danio rerio	intestinal epithelial structure maintenance
Alpha-1-antichymotrypsin	SERPINA3	P01011	Homo sapiens	maintenance of gastrointestinal epithelium
Mucin-3A	MUC3A	Q02505	Homo sapiens	maintenance of gastrointestinal epithelium
Trefoil factor 1	Tff1	Q63467	Rattus norvegicus	maintenance of gastrointestinal epithelium
Mucin-6	MUC6	Q6W4X9	Homo sapiens	maintenance of gastrointestinal epithelium
Argininosuccinate lyase	Asl	E0CY49	Mus musculus	midgut development
Retinoid X nuclear receptor alpha	NR2B1	F1D8Q5	Homo sapiens	midgut development
Arginase-2, mitochondrial	Arg2	O08691	Mus musculus	midgut development
Retinal dehydrogenase 1	Aldh1a1	P24549	Mus musculus	midgut development
Caspase-1	Casp1	P29452	Mus musculus	midgut development
Hydroxymethylglutaryl-CoA synthase, mitochondrial	Hmgcs2	P54869	Mus musculus	midgut development
Reelin	Reln	P58751	Rattus norvegicus	midgut development
Ornithine transcarbamylase, isoform CRA_a	Otc	Q543H3	Mus musculus	midgut development
Disabled homolog 1	Dab1	Q8CJH2	Rattus norvegicus	midgut development
Argininosuccinate synthetase	ASS	Q8NFZ7	Homo sapiens	midgut development
Urocortin	Ucn	P55090	Rattus norvegicus	negative regulation of gastric acid secretion
Oxytocin	Oxt	Q545V4	Mus musculus	negative regulation of gastric acid secretion
Trefoil Factor 2/Spasmolytic polypeptide protein	Tff2	Q9QX97	Mus musculus	negative regulation of gastric acid secretion
T-box transcription factor TBX1	tbx1	Q8AXX2	Danio rerio	pharyngeal muscle development
Myoblast determination protein 1 homolog	myod1	Q90477	Danio rerio	pharyngeal muscle development
WD repeat-containing protein 55	wdr55	Q6DRF9	Danio rerio	pharynx development
Forkhead box protein E1	Foxe1	Q8R2I0	Mus musculus	pharynx development
Transcription factor gata5	gata5	Q9W6U0	Danio rerio	post-embryonic foregut morphogenesis
Proto-oncogene tyrosine-protein kinase receptor Ret	Ret	P07949	Homo sapiens	posterior midgut development
Endothelin B receptor	Ednrb	P48302	Mus musculus	posterior midgut development
Serine/threonine-protein kinase Sgk1	SGK1	O00141	Homo sapiens	regulation of gastric acid secretion
Achaete-scute homolog 1	Ascl1	Q7TNT5	Mus musculus	stomach neuroendocrine cell differentiation
Forkhead box L1	foxl1	Q7SY22	Danio rerio	visceral mesoderm-endoderm interaction involved in midgut development
Pepsinogen A form iib precursor	Pep2b	AAD56284	Pseudopleuronectes americanus
Bone morphogenetic protein 2a	Bmp2a	ENSDARP00000013686	Danio rerio
Histamine N-methyltransferase	Hnmt	ENSORLP00000025386	Oryzias latipes
MAD homolog 9	Smad9	ENSDARP00000031108	Danio rerio
Histamine receptor H2	Hrh2	ENSORLP00000004946	Oryzias latipes
Epidermal growth factor receptor a	Egfra	ENSDARP00000125265	Danio rerio
SRY-box containing gene 2	Sox2	ENSDARP00000095266	Danio rerio
Forkhead box A1 (HNF3?)	Foxa1	ENSDARP00000002213	Danio rerio
Glucagon a	gcga	ENSDARP00000063132	Danio rerio
Glucagon b	gcgb	ENSDARP00000112837	Danio rerio
Melanocortin 3 receptor	mc3r	ENSDARP00000088561	Danio rerio
