# Supplementary material for: The transcriptome of metamorphosing flatfish
Source: BMC Genomics. 2016 May 27;17:413. doi: 10.1186/s12864-016-2699-x (PMC4884423; doi:10.1186/s12864-016-2699-x)
Supplement: Additional file 18: — In-house database of candidate genes involved in thyroid gland development/thyroid hormone (TH) metabolism and signaling, including transcripts with a relevant role in TH synthesis, transport and activity. Protein name, Symbol, Accession number (no.), Organism and Biological role are shown. (XLSX 13 kb) [file 12864_2016_2699_MOESM18_ESM.xlsx]

## Sheet: Sheet2
Protein name	Gene symbol	Accession no.	Organism	Biological role
Cathepsin B	Ctsb	P10605	Mus musculus	cellular response to thyroid hormone stimulus
Cathepsin S	Ctss	Q3UD32	Mus musculus	cellular response to thyroid hormone stimulus
C-kit protein	c-kit	Q9BDG2	Bos taurus	cellular response to thyroid hormone stimulus
Erythroid transcription factor	Gata1	P17679	Mus musculus	cellular response to thyroid hormone stimulus
GAS2-like protein 1	Gas2l1	Q8JZP9	Mus musculus	cellular response to thyroid hormone stimulus
Krueppel-like factor 9	Klf9	Q8CEC4	Mus musculus	cellular response to thyroid hormone stimulus
Mediator of RNA polymerase II transcription subunit 1	Med1	Q925J9	Mus musculus	cellular response to thyroid hormone stimulus
Rhombotin-2	Lmo2	A2BHP2	Mus musculus	cellular response to thyroid hormone stimulus
Tyrosine-protein kinase receptor	Kit	Q63116	Rattus norvegicus	cellular response to thyroid hormone stimulus
GATA binding protein 3	GATA 3	Q0ZHH4	Sus scrofa	positive regulation of thyroid hormone generation
Serine protease hepsin	Hpn	O35453	Mus musculus	positive regulation of thyroid hormone generation
Adenylate kinase 2	Ak2	P29410	Rattus norvegicus	response to thyroid hormone stimulus
Arylamine N-acetyltransferase 1	Nat1	P50297	Rattus norvegicus	response to thyroxine stimulus
Thioredoxin	Txn	P11232	Rattus norvegicus	response to thyroxine stimulus
Fibroblast growth factor 3	fgf3	P48802	Danio rerio	thyroid gland development
Forkhead box E3	foxe3	B0UXI3	Danio rerio	thyroid gland development
Heart and neural crest derivatives expressed transcript 2	hand2	Q5XJD8	Danio rerio	thyroid gland development
Hematopoietically-expressed homeobox protein hhex	hhex	Q9IAV3	Danio rerio	thyroid gland development
Homeobox protein	nkx2.1a	Q9I8L7	Danio rerio	thyroid gland development
Paired box protein Pax-2a	pax2a	Q90268	Danio rerio	thyroid gland development
T-cell acute lymphocytic leukemia protein 1 homolog	tal1	O93507	Danio rerio	thyroid gland development
Transcription factor gata5	gata5	Q9W6U0	Danio rerio	thyroid gland development
Vascular endothelial growth factor A-A	vegfaa	O73682	Danio rerio	thyroid gland development
Vascular endothelial growth factor receptor kdr-like	kdrl	Q8AXB3	Danio rerio	thyroid gland development
Fibroblast growth factor 10	Fgf10	O35565	Mus musculus	thyroid gland development
Glycoprotein hormones alpha chain	Cga	A2AVN2	Mus musculus	thyroid gland development
MAD homolog 3	Smad3	A2CG44	Mus musculus	thyroid gland development
Protein Duox2	Duox2	A2AQ99	Mus musculus	thyroid gland development
Sonic hedgehog protein	Shh	Q62226	Mus musculus	thyroid gland development
Thyroglobulin	Tg	O08710	Mus musculus	thyroid gland development
Transforming growth factor beta-2	Tgfb2	P27090	Mus musculus	thyroid gland development
Aldehyde dehydrogenase family 1 member A3	Aldh1a3	G3UWP3	Mus musculus	thyroid hormone binding
Cathepsin H	CTSH	B2D1T2	Sus scrofa	thyroid hormone binding
Retinaldehyde dehydrogenase 6	ALDH6	Q9DD46	Gallus gallus	thyroid hormone binding
Thiomorpholine-carboxylate dehydrogenase	Crym	O54983	Mus musculus	thyroid hormone binding
Transthyretin	ttr	B7ZS96	Xenopus laevis	thyroid hormone binding
Constitutive androstane receptor	CAR	G9B0Y8	Anolis carolinensis	thyroid hormone receptor activity
Estrogen receptor alpha	-	Q2PUG8	Hippoglossus hippoglossus	thyroid hormone receptor activity
Farnesoid X activated receptor	-	Q8SPF5	Oryctolagus cuniculus	thyroid hormone receptor activity
Nuclear receptor subfamily 1, group D, member 4	nr1d4a	B8A510	Danio rerio	thyroid hormone receptor activity
Nuclear receptor subfamily 1, group D, member 1	nr1d1	Q503Y6	Danio rerio	thyroid hormone receptor activity
Nuclear receptor subfamily 2, group E, member 3	nr2e3	A0FCT3	Xenopus tropicalis	thyroid hormone receptor activity
Nuclear receptor subfamily 1, group A, member 2	-	G3ELG1	Oncorhynchus mykiss	thyroid hormone receptor activity
Nuclear receptor subfamily 1, group H, member 4	nr1h4	Q6DGW7	Danio rerio	thyroid hormone receptor activity
Orphan nuclear receptor BXR-beta	nr1i2	Q9DF24	Xenopus laevis	thyroid hormone receptor activity
Orphan nuclear receptor HZF-2	Nr1d2	Q62702	Rattus norvegicus	thyroid hormone receptor activity
Rev-erbgamma-B	nr1d4b	Q1L683	Danio rerio	thyroid hormone receptor activity
Thyroid hormone receptor alpha A	THraA	A8R654	Solea senegalensis	thyroid hormone receptor activity
Thyroid hormone receptor alpha b	thrab	B7XBZ0	Solea senegalensis	thyroid hormone receptor activity
Thyroid hormone receptor beta	THrB	A8R655	Solea senegalensis	thyroid hormone receptor activity
Solute carrier organic anion transporter family member 1A5	Slco1a5	E0CX25	Mus musculus	thyroid hormone transmembrane transporter activity
Solute carrier organic anion transporter family member 4A1	Slco4a1	Q8K078	Mus musculus	thyroid hormone transmembrane transporter activity
Thyroxine-binding globulin	Serpina7	P35577	Rattus norvegicus	thyroid hormone transmembrane transporter activity
Canalicular multispecific organic anion transporter 1	Abcc2	Q63120	Rattus norvegicus	thyroid hormone transmembrane transporter activity
Paired box protein Pax-8	PAX8	Q06710	Homo sapiens	thyroid-stimulating hormone activity
Thyroid stimulating hormone receptor	tshr	F1Q981	Danio rerio	thyroid-stimulating hormone activity
Thyroliberin type A	TRH	B5XBV3	Salmo salar	thyroid-stimulating hormone activity
Iodothyronine deiodinase type I	dio1	B1B569	Takifugu rubripes	Thyroxine 5-deiodinase activity
Iodothyronine deiodinase type II	dio2	B3Y056	Oryzias latipes	Thyroxine 5-deiodinase activity
Iodothyronine deiodinase type III	dio3	B1B572	Takifugu rubripes	Thyroxine 5-deiodinase activity
Monocarboxylate transporter 8	MCT8	NP_001245159	Danio rerio	thyroid hormone transmembrane transporter activity
Monocarboxylate transporter 10	MCT10	NP_001073497	Danio rerio	thyroid hormone transmembrane transporter activity
