# Supplementary material for: The transcriptome of metamorphosing flatfish
Source: BMC Genomics. 2016 May 27;17:413. doi: 10.1186/s12864-016-2699-x (PMC4884423; doi:10.1186/s12864-016-2699-x)
Supplement: Additional file 19: — In-house database of candidate genes involved in TH signaling/metabolism identified in Xenopus laevis in previously published literature [84, 86, 87, 134]. Protein name, Symbol, Accession number (no.), Organism and References are shown. (XLSX 29 kb) [file 12864_2016_2699_MOESM19_ESM.xlsx]

## Sheet: Sheet3
Protein name	Gene symbol	Accession no.	Organism	References
14-3-3 Protein		P29309	Xenopus laevis	Helbin et al. 2003
14-3-3 protein zeta/delta	YWHAZ	NP_003397.1	Homo sapiens	Page et al. 2007
2-amino-3-ketobutyrate coenzyme A ligase, mitochondrial isoform 2 precursor	GCAT	NP_055106.1	Homo sapiens	Page et al. 2007
3'-phosphoadenosine 5'-phosphosulfate synthase	PAPSS1	Q6PA85	Xenopus laevis	Das et al. 2006
78 kDa glucose-regulated protein	HSPA5	Q91883	Xenopus laevis	Das et al. 2006
Acetylcholine receptor subunit alpha-1-A	CHRNA1	P22456	Xenopus laevis	Helbin et al. 2003
Acetylcholine receptor subunit alpha-1-B	CHRNA1	P05377	Xenopus laevis	Helbin et al. 2003
Aconitase	ACO	Q9PUG0	Xenopus laevis	Helbin et al. 2003
actin, aortic smooth muscle	ACTA1	NP_001604.1	Homo sapiens	Page et al. 2007
Activator of 90 kDa heat shock protein ATPase homolog 1	AHSA1	NP_036243.1	Homo sapiens	Page et al. 2007
Aldehyde dehydrogenase, mitochondrial isoform 1 precursor	ALDH2	NP_000681.2	Homo sapiens	Page et al. 2007
Aldoc protein	ALDO	Q9PSX0	Xenopus laevis
Alkaline phosphatase	ALPL	Q7ZYJ4	Xenopus laevis	Das et al. 2006
Alpha 1 type I collagen	COL1A1	O93251	Lithobates catesbeiana	Helbin et al. 2003
Alpha-2-macroglobulin precursor	A2M	NP_000005.2	Homo sapiens	Page et al. 2007
Alpha-aspartyl dipeptidase	AAD-A	Q91642	Xenopus laevis	Das et al. 2006
Amidohydrolase domain containing 1	AMDHD1	Q561L6	Xenopus laevis
Aminolevulinate, Delta-, Synthase 1	ALAS	NP_000679.1	Homo sapiens	Page et al. 2007
Arginase	ARG1	Q7ZYM1	Xenopus laevis	Das et al. 2006
Arginase, non-hepatic 1	ARG2-A	Q91553	Xenopus laevis
Arginase, non-hepatic 2	ARG2-B	Q91554	Xenopus laevis	Das et al. 2006
Asc1p100 protein	ASCC2	Q7ZXU8	Xenopus laevis
Aspartoacylase	ASPA	NP_000040.1	Homo sapiens	Page et al. 2007
Baf53a-pending-prov protein	ACTL6A	Q7ZYI5	Xenopus laevis	Das et al. 2006
Basic helix-loop-helix transcription factor XMad4-67	XMAD4	Q9W6H3	Xenopus laevis
B-cell CLL/lymphoma 6	BCL6	Q5U4Y1	Xenopus laevis	Das et al. 2009
Beta-hexosaminidase subunit beta preproprotein	HEXB	NP_000512.1	Homo sapiens	Page et al. 2007
Biglycan	BGN	Q9IB75	Xenopus laevis	Das et al. 2006
Bromo domain transcription factor		Q8UVR4	Xenopus laevis	Das et al. 2006
Btg1-prov protein	BTG	Q9PVQ0	Xenopus laevis	Helbin et al. 2003
Bubblegum-Related Protein (Acyl-CoA Synthetase Bubblegum Family Member 2 or Long-Chain-Fatty-Acid--CoA Ligase )	BRGL	NP_112186.2	Homo sapiens	Page et al. 2007
C3H-1 protein	ZFP36	Q9W671	Xenopus laevis
Calbindin D28k	CALB1	Q9YGX9	Xenopus laevis
Calcium/calmodulin-dependent protein kinase type II subunit beta isoform 3	CAMK2B	NP_742076.1	Homo sapiens	Page et al. 2007
Calmodulin	CALM1	NP_005175.2	Homo sapiens	Page et al. 2007
Casein kinase 1-& isoform	CSNK1	Q9PUI2	Xenopus laevis	Helbin et al. 2003
Cathepsin S	CTSS	NP_004070.3	Homo sapiens	Page et al. 2007
caveolin-3	CAV3	AF455044.1	Homo sapiens	Page et al. 2007
CCAAT/Enhancer Binding Protein (C/EBP),Delta	CEBPD	AB107220.1	Xenopus laevis	Das et al. 2006
CCAAT-enhancer binding protein delta	C/EBP DELTA-1	Q76E41	Xenopus laevis	Das et al. 2006
CCAAT-enhancer binding protein delta	X. C/EBP DELTA-2	Q76E40	Xenopus laevis
Chromodomain helicase DNA binding protein 4	CHD4	Q7ZWN3	Xenopus laevis	Das et al. 2006
C-Jun protein	c-Jun	Q9PVZ0	Xenopus laevis
C-Jun protein	c-Jun	AJ243955.1	Xenopus laevis	Das et al. 2006
Collagen alpha-2(I) chain	COL1A2	O42350	Lithobates catesbeiana	Helbin et al. 2003
Collagenase 3	MMP13	Q10835	Xenopus laevis	Das et al. 2006
COMM domain containing 7	COMMD7	NP_444269.1	Homo sapiens	Page et al. 2007
Coronin	CORO1A	Q6P9I1	Xenopus laevis
Coronin, actin binding protein, 1C	CORO1C	BC060754.1	Xenopus laevis	Das et al. 2006
Corticotropin-releasing factor-binding protein	CRHBP	Q91653	Xenopus laevis	Das et al. 2006
COX assembly mitochondrial protein homolog	KIT	NP_872329.1	Homo sapiens	Page et al. 2007
Cyclin B1	CCNB1	Q6IR86	Xenopus laevis	Das et al. 2009
Cyclin F	CCNF	Q7T0L6	Xenopus laevis	Das et al. 2009
Cyclin J	CCNJ	Q6DFJ9	Xenopus laevis
Cyclin-dependent kinase 7	CDK7	P20911	Xenopus laevis	Das et al. 2006
Cyclin-dependent kinase inhibitor 1B	CDKN1B	NP_004055.1	Homo sapiens	Page et al. 2007
Cytochrome c oxidase subunit 6B1	COX6B1	NP_001854.1	Homo sapiens	Page et al. 2007
Cytosine-specific methyltransferase	DNMT1	P79922	Xenopus laevis	Das et al. 2006
Death associated transcripton factor		Q6PA61	Xenopus laevis	Das et al. 2006
Deoxyribonuclease		Q6GPU9	Xenopus laevis	Das et al. 2009
Deoxyribonuclease I-like 3	DNASE1L3	BC073008.1	Xenopus laevis	Das et al. 2006
Dipeptidyl-peptidase IV	DPP4	P70092	Xenopus laevis	Das et al. 2006
DNA replication licensing factor mcm2	MCM2	P55861	Xenopus laevis	Das et al. 2006
DNA replication licensing factor mcm4-A	MCM4-A	Q5XK83	Xenopus laevis
DNA replication licensing factor mcm5-A	MCM5	P55862	Xenopus laevis	Das et al. 2006
DNA replication licensing factor mcm7-A	MCM7	Q91876	Xenopus laevis	Das et al. 2006
DNA topoisomerase 1	TOP1	P41512	Xenopus laevis	Helbin et al. 2003
DnaJ homolog subfamily B member 6 isoform b	DNAJB6	NP_005485.1	Homo sapiens	Page et al. 2007
Dolichyl-diphosphooligosaccharide-protein glycosyltransferase subunit dad1	DAD1	P46967	Xenopus laevis	Helbin et al. 2003
Dual specificity mitogen-activated protein kinase kinase 1	MAP2K1	Q05116	Xenopus laevis	Helbin et al. 2003
Dystroglycan 1	DAG1	NP_004384.1	Homo sapiens	Page et al. 2007
EH domain-containing protein 4	EHD4	NP_644670.1	Homo sapiens	Page et al. 2007
Embryonic serine protease-2	ESP2	AB038497.1	Homo sapiens	Page et al. 2007
Enhancer of split related 10	ESR10	Q712T3	Xenopus laevis
Epsin 3	EPN3	NP_060427.1	Homo sapiens	Page et al. 2007
ER lumen protein-retaining receptor 2	KDELR2	Q7ZXS5	Xenopus laevis	Das et al. 2009
Es1 protein isoform Ia precursor	ES1	NP_004640.1	Homo sapiens	Page et al. 2007
Eukaryotic peptide chain release factor subunit 1	ETF1	P35615	Xenopus laevis	Das et al. 2006
Far upstream element (FUSE) binding protein 1	FUBP1	Q7ZXS1	Xenopus laevis	Das et al. 2006
Fatty acid desaturase-2		Q6P422	Xenopus laevis
Fc fragment of IgG binding protein	FCGBP	NP_003881.1	Homo sapiens	Page et al. 2007
Ferritin heavy chain	FTH1	NP_002023.2	Homo sapiens	Page et al. 2007
Fibroblast activation factor alpha	FAP	Q91651	Xenopus laevis
Fibroblast growth factor 9	FGF9	Q91875	Xenopus laevis	Das et al. 2006
Fibronectin	FN	Q91740	Xenopus laevis	Helbin et al. 2003
Fos-related antigen-2	FOSL2	Q91639	Xenopus laevis	Das et al. 2006
Fragile X mental retardation protein 1 homolog A	FMR1	P51113	Xenopus laevis	Helbin et al. 2003
Gap junction protein	GJB2	Q7ZYG3	Xenopus laevis	Das et al. 2006
Gastrula stage epidermal type I cytokeratin	KRT	M11940.1	Xenopus laevis	Das et al. 2006
Geminin H	GMNN	O93352	Xenopus laevis	Helbin et al. 2003
Gene 17 protein	THDL17	Q91655	Xenopus laevis
Gene 19 protein	GENE 19	Q91656	Xenopus laevis
Gene 20 protein	GENE 20	Q91681	Xenopus laevis
Gene 5 protein	HHIPL2	Q91638	Xenopus laevis	Helbin et al. 2003
General transcription factor IIF	GTF2F	AY114105.1	Xenopus laevis	Das et al. 2006
General transcription factor IIH	GTF2H	Q7ZX12	Xenopus laevis	Das et al. 2006
Gldc-prov protein	GLDC	Q8AVC2	Xenopus laevis	Das et al. 2006
Glutamate-cysteine ligase	GCLM	Q7ZXV1	Xenopus laevis	Das et al. 2006
Glutamine synthetase		Q7SZ38	Xenopus laevis	Das et al. 2006
Glutamine synthetase	GLUL	F1QCV3	Homo sapiens	Page et al. 2007
Glutaredoxin-1	GLRX	NP_002055.1	Homo sapiens	Page et al. 2007
Growth factor GDF5	GDF5	Q68KG0	Xenopus laevis	Das et al. 2009
Guanylate binding protein 7	GBP7	Q66J21	Xenopus laevis
Guanylate cyclase	XGC-1	Q9PWH0	Xenopus laevis	Helbin et al. 2003
Heat shock 70 kDa protein	HSP70	P02827	Xenopus laevis	Helbin et al. 2003
Hemoglobin larval subunit beta-1		P02137	Xenopus laevis	Helbin et al. 2003
High affinity copper uptake protein 1	SLC31A1	NP_001850.1	Homo sapiens	Page et al. 2007
High mobility group 20A	HMG20A	NP_060670.1	Homo sapiens	Page et al. 2007
High mobility group protein-1	HMG1	Q91596	Xenopus laevis	Helbin et al. 2003
Histidine triad nucleotide-binding protein 2, mitochondrial precursor	HINT2	NP_115982.1	Homo sapiens	Page et al. 2007
Histocompatibility (minor) 13	HM13	NP_110416.1	Homo sapiens	Page et al. 2007
Histone deacetylase 1	HDAC1	Q7ZYT5	Xenopus laevis
Histone deacetylase 2	HDAC2	Q7SYZ5	Xenopus laevis
Histone deacetylase 9	HDAC9	Q9YGY4	Xenopus laevis
Histone-lysine N-methyltransferase EZH2	EZH2-A	Q98SM3	Xenopus laevis	Das et al. 2006
Hmgb3-prov protein		Q7ZY24	Xenopus laevis
HMG-box-containing protein HBP1		Q8JH80	Xenopus laevis	Das et al. 2006
HnRNP I-related RNA transport protein VgRBP60	PTBP1	Q9PTS5	Xenopus laevis	Helbin et al. 2003
hnRNP I-related RNA transport protein (Polypyrimidine Tract Binding Protein 1)	VgRBP60	AF091370.1	Xenopus laevis	Das et al. 2006
Hsp30		Q6I8P6	Xenopus laevis
Hspa5 protein	HSPA5	Q8AVE3	Xenopus laevis	Das et al. 2006
Hspd1 protein	HSPD1	Q7ZTR6	Xenopus laevis	Das et al. 2006
Hypothetical protein MGC53461	FAM195A	Q8AVI0	Xenopus laevis	Searcy et al. 2012
Inositol polyphosphate multikinase	IPMK	Q66J00	Xenopus laevis	Das et al. 2009
Inositol-3-phosphate synthase 1-A	ISYNA1-A	Q7ZXY0	Xenopus laevis
Insulin receptor substrate 2-A	IRS2-A	Q9DF49	Xenopus laevis	Helbin et al. 2003
Keratin, type I cytoskeletal 47 kDa		P08777	Xenopus laevis	Searcy et al. 2012
Keratin-3, type I cytoskeletal 51 kDa		P02537	Xenopus laevis	Helbin et al. 2003
Kirsten rat sarcoma viral oncogene homolog	KRAS	AF085280.1	Xenopus laevis	Das et al. 2006
Kruppel-like factor 9	KLF9	Q91632	Xenopus laevis	Das et al. 2006
Large proline-rich protein bag6-A	BAG6	Q9YHD3	Xenopus laevis	Helbin et al. 2003
Larval beta-globin	HBB	X03143.1	Xenopus laevis	Das et al. 2006
Lectin type 2		Q8JJC9	Xenopus laevis
Leucine rich repeat containing 20	LRRC20	NP_997002.1	Homo sapiens	Page et al. 2007
L-lactate dehydrogenase	LDHA	Q9W7M7	Xenopus laevis	Helbin et al. 2003
L-lactate dehydrogenase B chain	LDHB	P42119	Xenopus laevis	Helbin et al. 2003
Lysophosphatidic acid receptor 1-A	LPAR1-A	Q9PU17	Xenopus laevis	Das et al. 2006
Lysophospholipase-like protein 1	LYPLAL1	NP_620149.1	Homo sapiens	Page et al. 2007
Mad2 protein	MAD2	Q91912	Xenopus laevis	Helbin et al. 2003
Mannosyl	MGAT4B	Q5BIY4	Xenopus laevis
MAPK MPK1	MPK1	X59813.1	Xenopus laevis	Das et al. 2006
Matrix metalloproteinase MT3-MMP		Q98SL5	Xenopus laevis	Helbin et al. 2003
Matrix metalloproteinase-18	MMP18	O13065	Xenopus laevis	Helbin et al. 2003
Metalloproteinase inhibitor 3	TIMP3	O73746	Xenopus laevis	Das et al. 2009
Metallothionein	MT-A	Q05890	Xenopus laevis
Methyl-CpG binding protein MBD3 long form	MBD3	Q9PUM8	Xenopus laevis	Helbin et al. 2003
Minichromosome Maintenance Complex Component (MCM5/CDC46)	CDC46	U44048.1	Xenopus laevis	Das et al. 2006
Minichromosome maintenance deficient 3	MCM3	BC044051.1	Xenopus laevis	Das et al. 2006
Mitogen-activated protein kinase 1	MAPK1	P26696	Xenopus laevis	Helbin et al. 2003
Mitogen-activated protein kinase scaffold protein 1-B	MAP3K1	Q7T0T2	Xenopus laevis	Das et al. 2009
Mitotic phosphoprotein 90	EPN2	O13027	Xenopus laevis	Helbin et al. 2003
Mmp1-prov protein		Q7SYX1	Xenopus laevis	Das et al. 2006
Mmp2 protein	MMP2	Q7SYA5	Xenopus laevis	Das et al. 2006
Monocarboxylate transporter 7	SLC16A6	NP_004685.2	Homo sapiens	Page et al. 2007
Myelin basic protein	MBP	P87346	Xenopus laevis
Myelin proteolipid protein A	PLP1	P35801	Xenopus laevis	Helbin et al. 2003
Myoblast determination protein 1 homolog A	MYOD1-A	P13904	Xenopus laevis
MyoD1 homologous protein		Q91791	Xenopus laevis	Searcy et al. 2012
Myosin regulatory light chain 2, atrial isoform	MYL7	NP_067046.1	Homo sapiens	Page et al. 2007
Myosin regulatory light polypeptide 9 isoform a	MYL9	NP_006088.2	Homo sapiens	Page et al. 2007
Myosin-11 isoform SM2A	MYH11	NP_074035.1	Homo sapiens	Page et al. 2007
Nicotinamide riboside kinase 2 isoform 2	NMRK2	NP_733778.1	Homo sapiens	Page et al. 2007
Non-muscle tropomyosin	TM-4	Q91865	Xenopus laevis	Helbin et al. 2003
Nuclear factor 1	NFIX	Q66IX4	Xenopus laevis	Das et al. 2009
Nuclear factor 1 B	NFIB	Q91797	Xenopus laevis	Helbin et al. 2003
Nuclear receptor corepressor 1	NCOR1	Q8QG78	Xenopus laevis	Das et al. 2006
Nuclear receptor corepressor 2		Q7SYR4	Xenopus laevis	Das et al. 2006
Nuclear receptor subfamily 3, group C, member 2	NR3C2	Q66J29	Xenopus laevis	Das et al. 2009
Nucleolar phosphoprotein	NOLC1	Q91803	Xenopus laevis	Das et al. 2006
Nucleolar transcription factor 1-B	UBTF-B	P25980	Xenopus laevis	Helbin et al. 2003
Nucleophosmin/nucleoplasmin	NPM	Z85983.1	Xenopus laevis	Das et al. 2006
Nucleoplasmin-like protein NO29		O42584	Xenopus laevis	Das et al. 2006
Nucleoplasmin-like protein NO29	NO29	Z85983.1	Xenopus laevis	Das et al. 2006
Nucleoside diphosphate kinase 7 isoform a	NME7	NP_037462.1	Homo sapiens	Page et al. 2007
Olfactomedin 4	OLM4	AB075925.1	Xenopus laevis	Das et al. 2006
P450 (cytochrome) oxidoreductase	POR	NP_000932.1	Homo sapiens	Page et al. 2007
Peptidyl-prolyl cis-trans isomerase		Q6GQ21	Xenopus laevis
Peptidyl-prolyl cis-trans isomerase FKBP2 precursor	FKBP2	NP_476433.1	Homo sapiens	Page et al. 2007
Peroxisome proliferator-activated receptor delta	PPARB	P37233	Xenopus laevis	Helbin et al. 2003
Phenylalanyl-tRNA synthetase, alpha subunit	FARSA	NP_004452.1	Homo sapiens	Page et al. 2007
phosphatidylethanolamine-binding protein 1 preproprotein	PEBP1	NP_002558.1	Homo sapiens	Page et al. 2007
Phosphoglucomutase-2	PGM2	NP_060760.2	Homo sapiens	Page et al. 2007
Poly A-binding protein ABP-EF	ABP-EF	M27072.1	Xenopus laevis	Das et al. 2006
poly(U)-specific endoribonuclease isoform 2	ENDOU	NP_006016.1	Homo sapiens	Page et al. 2007
Polyadenylate-binding protein 1-A	PABPC1-A	P20965	Xenopus laevis	Helbin et al. 2003
Polyubiquitin		P62972	Xenopus laevis	Helbin et al. 2003
Proliferating cell nuclear antigen	PCNA	P18248	Xenopus laevis	Helbin et al. 2003
Proteasomal ATPase-associated factor 1	PAAF1	Q5I056	Xenopus laevis	Das et al. 2009
Proteasome subunit alpha type-2	PSMA2	P24495	Xenopus laevis	Helbin et al. 2003
Protein arginine N-methyltransferase 1-A	PRMT1	Q8AV13	Xenopus laevis	Das et al. 2006
Protein argonaute-2	AGO2	Q6DCX2	Xenopus laevis
Protein disulfide isomerase-related protein	PDIA6	Q7ZWN2	Xenopus laevis	Das et al. 2006
Protein FAM115	FAM115	Q5XHI4	Xenopus laevis
Protein FAM83A	FAM83A	Q6PF42	Xenopus laevis	Das et al. 2006
Protein kinase PKN	PKN	Q91948	Xenopus laevis	Helbin et al. 2003
Protein max	MAX	Q07016	Xenopus laevis	Helbin et al. 2003
Protein phosphatase-2A B'epsilon subunit		Q9DF48	Xenopus laevis	Helbin et al. 2003
Protein phosphatase-2A B'epsilon subunit	PPP2R5E	AF298157.1	Xenopus laevis	Das et al. 2006
Protein TBRG4	TBRG4	Q6PA48	Xenopus laevis	Das et al. 2006
Proto-Oncogene Serine/Threonine-Protein Kinase Pim-1	PIM1	L29495.1	Xenopus laevis	Das et al. 2006
Putative calpastatin	CALP1	Q9I9C1	Xenopus laevis
Pyruvate kinase PKM	PKM	Q92122	Xenopus laevis	Helbin et al. 2003
RAF proto-oncogene serine/threonine-protein kinase	RAF1	P09560	Xenopus laevis	Helbin et al. 2003
RAP74 subunit of transcription factor IIF		Q8JGL7	Xenopus laevis	Das et al. 2006
Ras protein	RAS	O93563	Xenopus laevis	Helbin et al. 2003
Ras-related C3 botulinum toxin substrate 2	RAC2	NP_002863.1	Homo sapiens	Page et al. 2007
Ras-related protein Rab-11A isoform 1	RAB11A	NP_004654.1	Homo sapiens	Page et al. 2007
Ras-related protein RAS-DVA		Q8AYE6	Xenopus laevis	Das et al. 2006
Regulator of chromosome condensation	RCC1	P25183	Xenopus laevis	Helbin et al. 2003
Replication protein A 70 kDa DNA-binding subunit	RPA1	Q01588	Xenopus laevis	Helbin et al. 2003
REST corepressor 2	RCOR2	Q6NRZ0	Xenopus laevis	Das et al. 2009
REV1 homolog	REV1	Q6NRK6	Xenopus laevis	Das et al. 2009
Ribose-phosphate pyrophosphokinase 2 isoform 2	PRPS2	NP_002756.1	Homo sapiens	Page et al. 2007
Ribosome binding protein	RRBP1	Q6PCJ8	Xenopus laevis	Das et al. 2006
Ring finger protein		Q91884	Xenopus laevis	Helbin et al. 2003
RNA binding motif protein 14	RBM14	Q7ZWW0	Xenopus laevis	Das et al. 2006
RNA helicase II/Gu		Q9DF35	Xenopus laevis	Helbin et al. 2003
RNA helicase II/Gu	DDX21	AF302423.2	Xenopus laevis	Das et al. 2006
RNA polymerase I TF UBF	UBF	X57561.1	Xenopus laevis	Das et al. 2006
Runt-related transcription factor 1	RUNX1	Q6PF39	Xenopus laevis	Das et al. 2006
Sarcoplasmic/endoplasmic reticulum calcium ATPase 1	ATP2A1	Q92105	Rana esculenta	Helbin et al. 2003
Secreted cysteine-rich protein cyr61	CYR61	Q98TX5	Xenopus laevis	Searcy et al. 2012
Secreted frizzled-related sequence protein 2	SFRP2	Q7ZXM6	Xenopus laevis	Searcy et al. 2012
Serine/threonine-protein kinase Nek3	NEK3	NP_002489.1	Homo sapiens	Page et al. 2007
Serine/threonine-protein kinase pim-3	PIM3	Q91822	Xenopus laevis	Das et al. 2009
Serine-pyruvate aminotransferase	AGXT	Q9DEN7	Xenopus laevis
Similar to oncomodulin	OCM	Q8AVQ5	Xenopus laevis	Searcy et al. 2012
Sodium- and chloride-dependent neutral and basic amino acid transporter B(0+)	SLC6A14	NP_009162.1	Homo sapiens	Page et al. 2007
Sodium/potassium-transporting ATPase subunit alpha-1	ATP1A1	Q92123	Xenopus laevis	Helbin et al. 2003
Sodium/potassium-transporting ATPase subunit gamma	FXYD2	O13001	Xenopus laevis
Solute carrier family 7 (cationic amino acid transporter, y+system), member 3	SLC7A3	NP_116192.3	Homo sapiens	Page et al. 2007
SPARC	SPARC	P36378	Xenopus laevis	Helbin et al. 2003
Stress-70 protein, mitochondrial precursor	HSPA9	NP_004125.3	Homo sapiens	Page et al. 2007
Stromelysin-3	MMP11	Q11005	Xenopus laevis	Das et al. 2009
Sulfotransferase		Q6IR96	Xenopus laevis
Sulfotransferase family, cytosolic, 2B, member 1	SULT2B1	BC071004.1	Xenopus laevis	Das et al. 2006
Superoxide dismutase [Cu-Zn] A	SOD1	P13926	Xenopus laevis	Helbin et al. 2003
T-box transcription factor TBX2-A	TBX2	Q9IBC8	Xenopus laevis	Helbin et al. 2003
T-complex protein 1 subunit alpha	TCP1	Q7ZXN9	Xenopus laevis	Das et al. 2006
T-complex protein 1 subunit gamma	CCT3	P50143	Xenopus laevis	Helbin et al. 2003
TGFB-induced factor homeodomain	TGIF1	Q7ZY20	Xenopus laevis	Das et al. 2006
Thioredoxin domain-containing protein 2 isoform 1	TXNDC2	NP_115619.4	Homo sapiens	Page et al. 2007
Thyroid hormone down-regulated protein (gene 18)	THDL18	Q91650	Xenopus laevis
Thyroid hormone receptor beta-B	THRB-B	P18119	Xenopus laevis	Das et al. 2009
Thyroid hormone-induced protein B		Q91641	Xenopus laevis	Das et al. 2006
Tissue inhibitor of metalloproteinase 2	TIMP2	Q8UUZ2	Xenopus laevis	Helbin et al. 2003
Transcription factor	TFAP2	Q91867	Xenopus laevis	Helbin et al. 2003
Transcription factor HES-4-B	HES4-B	Q90VV1	Xenopus laevis
Transcription factor RcC/EBP-2		Q91295	Xenopus laevis
Transcription factor SOX-4	SOX4	Q6PCK0	Xenopus laevis	Das et al. 2006
Transcriptional regulator Myc-B	MYC-B	P15171	Xenopus laevis	Das et al. 2006
Transmembrane protein 79	TMEM79	NP_115699.1	Homo sapiens	Page et al. 2007
Tubulin beta-2 chain	TUBB2	P13602	Xenopus laevis	Helbin et al. 2003
Tubulin beta-4 chain	TUBB4	P30883	Xenopus laevis	Helbin et al. 2003
Tubulin, alpha 3c	TUBA3C	Q7ZTP0	Xenopus laevis	Das et al. 2006
Type III iodothyronine deiodinase	DIO3	P49899	Xenopus laevis
Ubiquilin	XDRP1	AB030502.1	Xenopus laevis	Das et al. 2006
V-Raf-1 Murine Leukemia Viral Oncogene Homolog 1	cRaf	X12948.1	Xenopus laevis	Das et al. 2006
Xefiltin	INA	P79933	Xenopus laevis	Helbin et al. 2003
X-prolyl aminopeptidase (aminopeptidase P) 2	XPNPEP2	Q6NTQ7	Xenopus laevis
Zinc finger protein 36, C3H1 type-like 2-A	ZFP36L2-A	Q7ZXW9	Xenopus laevis	Helbin et al. 2003
Zygotic DNA replication licensing factor mcm3	ZMCM3	Q7ZXZ0	Xenopus laevis	Das et al. 2006
